# Supplementary material for: Prediction of antibiotic resistance by gene expression profiles
Source: Nat Commun. 2014 Dec 17;5:5792. doi: 10.1038/ncomms6792 (PMC4351646; doi:10.1038/ncomms6792)
Supplement: Supplementary data 1 — Transcriptome data of resistant strains. The log10-transformed expression levels [file ncomms6792-s2.xls]

## Sheet: Quantile.txt
Supplementary Data 1. Transcriptome data of resistant strains. The log10-transformed expression levels after quantile normalization are presented.
Gene	Parent	CPZ1	CPZ2	CPZ3	CPZ4	CFIX1	CFIX2	CFIX3	CFIX4	AMK1	AMK2	AMK3	AMK4	NM1	NM2	NM3	NM4	DOXY1	DOXY2	DOXY3	DOXY4	CP1	CP2	CP3	CP4	AZM1	AZM2	AZM3	AZM4	TP1	TP2	TP3	TP4	ENX1	ENX2	ENX3	ENX4	CPFX1	CPFX2	CPFX3	CPFX4	Parent (2nd)
thrL	4.6537	4.60568	4.58182	4.53034	4.53504	4.63372	4.57657	4.48655	4.64346	4.60988	4.46446	4.56147	4.42931	4.72564	4.46914	4.82057	4.66743	4.82909	4.66381	4.60988	4.6537	4.30669	4.61448	4.67632	4.4145	4.64346	4.75473	4.672	4.59548	4.47385	4.3385	4.33346	4.72564	4.64346	4.5858	4.39992	4.60032	4.55731	4.72564	4.78644	4.62433	4.49628
thrA	4.11939	3.99519	3.91469	4.25211	3.99687	4.06471	4.16233	4.29602	3.95174	4.083	4.08552	4.07337	4.3655	3.96328	4.05058	4.10342	3.8363	3.91469	3.96885	4.03466	3.96328	3.99687	3.97266	3.90891	4.05058	4.18007	4.05645	4.10881	4.07013	3.82781	3.72497	3.93344	3.99687	4.07013	3.94878	4.52687	4.14083	3.90891	4.00744	3.91193	4.05645	4.11107
thrB	4.07571	3.92206	3.85103	4.13477	3.9539	4.05264	4.09579	4.28173	3.91794	4.04568	4.07571	4.04568	4.32297	3.95947	4.0238	4.05836	3.883	3.91193	3.96328	4.011	3.96464	3.9298	3.96328	3.81853	4.01354	4.12466	3.98003	4.0318	3.97085	3.80374	3.69628	3.85574	3.95051	3.99519	3.88475	4.50234	4.08847	3.91052	3.96328	3.95947	3.99884	4.08552
thrC	4.03706	3.8662	3.81602	4.13225	3.93156	4.011	4.05264	4.26568	3.92515	4.03706	3.98798	4.00107	4.24222	3.93156	4.04775	4.05449	3.80374	3.84667	3.95747	3.97266	3.93914	3.93344	3.95947	3.79995	4.08847	4.10881	3.96464	4.03706	3.97814	3.8133	3.66567	3.87536	3.95747	3.89905	3.91654	4.48134	4.06471	3.94291	3.90891	3.92206	3.96328	4.05264
yaaX	2.8017	2.5401	2.4363	2.76249	2.84651	2.8131	2.63872	3.14263	2.87154	2.78903	2.65302	2.75853	2.97625	2.7071	2.83474	2.66356	2.76846	2.52253	2.7296	2.77545	2.78285	2.78821	2.68441	2.40281	2.94928	2.93421	2.6599	2.7642	2.77599	2.67168	2.51251	2.7096	2.76371	2.53726	3.06207	3.24092	2.6911	2.97042	2.83322	2.7096	2.82185	2.77962
yaaA	2.89466	2.85301	2.7186	3.06307	2.7642	2.95819	2.88147	3.14845	2.93669	2.71077	2.77089	2.85927	2.77254	2.92575	2.8703	2.99124	3.1222	2.8692	2.86044	2.82676	2.78243	2.8126	2.92422	2.83079	2.86978	2.83198	2.88489	2.88849	2.85301	2.91707	3.04042	2.96707	2.64926	2.58729	2.57317	2.6898	2.88916	2.69485	2.77755	2.59427	2.7246	2.91028
yaaJ	2.05843	2.16903	2.1524	2.34274	2.06845	2.2783	1.96428	2.28423	2.22243	1.93427	2.15648	2.02209	2.02798	1.91765	1.96535	2.0089	2.21268	2.12575	1.99348	2.20657	2.09102	2.15041	2.12027	2.04992	2.13526	2.03349	2.03933	2.02798	1.98874	1.95708	2.02798	2.15041	1.98232	2.22935	2.21906	1.9761	2.0212	1.90973	1.95137	2.10725	2.06255	2.02903
talB	3.58359	3.36614	3.21852	3.75465	3.40778	3.58078	3.49975	3.8863	3.64934	3.50098	3.59805	3.47262	3.42357	3.59478	3.31921	3.59805	3.77561	3.5315	3.55147	3.43064	3.46473	3.79073	3.62697	3.44117	3.72616	3.57275	3.47769	3.49295	3.43521	3.45685	3.62292	3.58265	3.55433	3.37088	3.54271	3.54067	3.44297	3.55069	3.46108	3.45685	3.66424	3.58718
mog	2.68441	2.61852	2.55995	3.00905	2.68318	2.82581	2.66297	3.08543	2.86733	2.92848	2.78128	2.67168	2.78181	2.80726	2.77599	2.81495	3.10413	2.58783	2.73173	2.69538	2.68494	2.83647	2.76951	2.70263	2.9515	2.7296	2.66772	2.69538	2.73341	2.84529	2.95267	2.76143	2.72866	2.63588	3.04943	2.75378	2.75143	2.87799	2.78607	2.60887	2.84945	2.73228
yaaH	2.43889	2.3747	2.44187	2.57801	2.47876	2.72131	2.522	2.77431	2.59152	2.51311	2.33587	2.34705	2.60766	2.42618	2.50363	2.33735	2.6373	2.46066	2.38304	2.50022	2.28734	2.44723	2.42372	2.5971	2.46379	2.54739	2.41976	2.41179	2.51831	2.50642	2.35891	2.57081	2.42226	2.75448	2.53244	2.42372	2.40815	2.64598	2.48886	2.66232	2.63396	2.43703
yaaW	1.74186	1.78255	1.85198	2.00296	1.82902	1.94372	1.72876	1.92308	1.85333	1.73855	1.82325	1.78542	1.86635	1.88399	1.78955	1.87612	2.14791	1.78783	1.86813	1.84265	1.83735	1.8217	1.83425	1.79584	1.78184	1.69858	1.82251	1.71202	1.74901	1.64789	1.83503	1.79131	1.83143	1.80228	1.98081	1.80989	1.85263	1.85755	1.82494	1.95053	1.84842	1.8217
htgA	1.23368	1.26775	1.36237	1.38675	1.14176	1.37727	1.0992	1.3529	1.38144	1.2838	1.0692	1.1658	1.3069	1.22292	1.09551	1.27114	1.39657	1.29446	1.09551	1.25675	1.18983	1.26056	1.21849	1.23814	1.22033	1.25824	1.2264	1.32657	1.22707	1.15878	0.930896	1.24576	1.2838	1.30133	1.36143	1.30524	1.11779	1.1223	1.21365	1.42327	1.25227	0.981739
yaaI	1.4496	1.60438	1.75589	1.81336	1.49885	2.02209	1.55273	1.80167	1.85667	1.78608	1.47298	1.52538	1.75698	1.66697	1.67743	1.62719	1.90235	1.61684	1.56503	1.84336	1.63209	1.56303	1.61993	1.68739	1.67074	1.59072	1.63493	1.61018	1.6298	1.59817	1.55273	1.63998	1.67388	1.80773	1.74095	1.84265	1.58165	1.85198	1.77124	1.83143	1.79319	1.47063
dnaK	4.07337	3.97625	4.15703	4.22739	3.92006	3.78959	4.74929	4.07749	3.98628	3.92206	4.09814	4.05058	3.98175	4.06204	4.00107	4.06714	3.92813	3.82781	3.86496	4.14083	3.70693	4.01553	4.14083	3.94686	3.79721	4.07749	4.1172	4.011	4.05645	3.70969	4.02196	4.09245	3.93156	4.26923	3.80374	3.96885	4.4145	4.07337	3.91346	4.16769	3.99143	4.10881
dnaJ	3.4152	3.16577	3.28502	3.31184	3.19933	3.18925	3.81744	3.42276	3.28987	3.20741	3.31308	3.27621	3.36272	3.46728	3.2905	3.32613	3.33079	3.11392	3.27858	3.3997	3.16402	3.30353	3.40962	3.29609	3.30353	3.31514	3.38494	3.34503	3.39822	3.25822	3.17995	3.26857	3.30353	3.45454	3.40127	3.18714	3.54271	3.44666	3.30579	3.50306	3.23573	3.4054
insL-1	1.03314	1.21762	1.14323	0.970807	0.986527	1.11846	1.06329	0.890273	1.14938	1.1111	1.02144	1.19214	1.12635	0.992417	0.960246	0.917751	1.02071	1.04453	0.985759	0.943782	0.948146	0.839749	0.894336	1.16861	1.09999	0.935601	1.12539	1.14652	1.07514	0.964934	1.07213	0.921642	0.874719	1.11779	1.20626	1.00191	1.00191	1.07275	1.03593	0.892524	1.0779	1.14259
insL-2	1.05385	1.1223	1.12861	1.23045	1.18363	1.16341	1.14577	0.989583	1.20291	1.06276	1.28782	0.966558	1.15966	0.954201	0.89705	1.06634	1.0802	1.00834	0.975282	1.0925	0.826077	1.11033	1.04792	0.975282	0.908613	0.790969	1.14259	0.969155	0.918484	0.844721	1.12073	1.00689	1.13125	1.0545	0.988761	0.8357	0.943782	0.951754	0.981069	1.11264	0.954955	1.07864
insL-3	0.87959	1.10243	1.22864	1.12785	0.913897	1.18288	1.04917	1.17492	1.07864	0.989583	1.11331	0.9699	0.92664	1.05596	1.35809	1.07595	0.89705	1.05916	1.01839	1.152	0.934621	1.01197	0.995771	0.927478	1.10174	1.01106	1.1156	1.10331	0.990734	0.911899	1.23496	0.944857	1.04589	1.0421	0.945662	1.14474	1.09829	0.988761	1.03075	1.13205	0.928344	1.05596
hokC	0.774254	0.906643	0.810712	0.766369	0.782574	0.763602	0.78462	0.725422	0.77194	0.716791	0.823048	0.75339	0.874719	0.695706	0.708187	0.707484	0.78176	0.709555	0.84217	0.721913	0.687696	0.723826	0.776847	0.799032	0.722864	0.996762	0.818542	0.964934	0.793061	0.719354	0.836882	0.699469	0.739453	0.814437	0.759494	0.764399	0.883867	0.722864	0.732328	0.847054	0.76255	0.816628
mokC	0.718408	0.692696	0.657528	0.690569	0.686668	0.822064	0.724577	0.922549	0.862556	0.7104	0.75159	0.725422	0.747706	0.908613	0.830966	0.777712	0.732328	0.788395	0.863883	0.774254	0.846092	0.791912	0.956868	0.755283	0.920377	0.677175	0.799032	0.688731	0.673505	0.693813	0.981739	0.750377	0.653045	0.720067	0.80358	0.944857	0.718408	0.892524	0.740214	0.788395	0.763602	0.772806
nhaA	1.24492	1.25824	1.07718	0.981739	1.20714	1.17906	1.10623	1.07062	1.18072	1.22137	1.27928	1.34843	1.31828	1.17492	1.12396	1.22781	1.17653	1.11998	1.24492	1.22403	1.15295	1.0343	1.08884	1.13286	0.769752	1.26775	1.15966	1.08494	1.25167	1.23368	1.13286	1.04137	1.12314	1.25739	1.28527	1.00918	1.08356	1.29974	1.25675	1.12396	1.13658	1.23111
nhaR	1.02071	1.09551	0.90282	1.04721	0.783532	0.76255	0.956868	0.747706	0.874719	0.81954	0.797914	1.00265	0.947313	0.797076	0.804496	0.875439	1.0421	0.99847	0.890273	0.921642	0.84217	0.810712	0.830966	0.788395	0.78462	1.00745	0.86496	1.06695	0.851686	0.877475	0.808774	0.695706	0.89338	0.902156	0.862556	0.89338	0.963334	0.78176	0.901016	0.776847	0.867098	1.06276
insB-1	1.16132	1.10174	1.19302	1.1572	1.26945	1.17409	1.22033	1.19761	1.17906	1.20114	1.17653	1.16794	1.16645	1.1658	1.2838	1.25514	1.05511	1.209	1.14652	1.23991	1.1223	1.32917	1.20986	1.11846	1.20626	0.833202	1.29719	1.18452	1.26407	1.19051	1.3631	1.18452	1.05215	1.17835	1.23434	1.23991	1.26167	1.1854	1.20986	1.14938	1.33602	1.2661
insB-2	1.19913	1.27474	1.01261	1.25916	1.26329	1.21849	1.22952	1.07514	1.18363	1.18209	1.34365	1.30306	1.30363	1.15138	1.42327	1.3202	1.09757	1.17492	1.27026	1.35443	1.34584	1.19142	1.11403	1.16341	1.09551	1.14474	1.19214	1.33182	1.32118	1.18452	1.30133	1.19051	1.28297	1.15485	1.18911	1.18709	1.32739	1.31828	1.10943	1.1215	1.33266	1.25013
insB-3	1.22467	1.11403	1.10682	1.30133	1.24741	1.21295	1.1694	1.10943	1.21226	1.15485	1.35976	1.22209	1.20473	1.25227	1.54948	1.24838	1.28124	1.25739	1.27373	1.4409	1.25287	1.31828	1.29446	1.25368	1.18452	1.11634	1.23434	1.30224	1.35809	1.35724	1.34931	1.22707	1.23045	1.23045	1.29131	1.209	1.18771	1.23761	1.30363	1.21141	1.31741	1.21849
insB-4	1.1694	1.20626	1.22781	1.18144	1.22403	1.15554	1.16794	1.31741	1.24327	1.21934	1.2363	1.38492	1.07349	1.28964	1.23894	1.37204	1.27474	1.14176	1.30224	1.08085	1.28297	1.19761	1.25287	1.28124	1.09829	1.15646	1.18771	1.25995	1.10174	1.05916	1.19371	1.3116	1.19913	1.16191	1.26407	1.15554	1.20809	1.39219	1.16341	1.19687	1.27767	1.24155
insB-6	1.22209	1.12396	1.17167	1.13811	1.10868	1.20545	1.08215	1.23814	1.23894	1.15554	1.20545	1.09484	1.16728	1.29719	1.14884	1.17653	1.10623	1.13205	1.26249	1.18072	1.2264	1.17086	1.20372	1.11929	1.15785	1.2168	1.25013	0.940983	1.17653	1.12785	1.30764	1.1156	1.1372	1.15554	1.20207	1.11634	1.20372	1.36919	1.1335	1.17835	1.23991	1.08418
insB-7_1	1.07213	1.02282	0.911899	1.13042	1.18771	1.07146	1.22467	1.06395	0.951754	1.01261	1.07439	1.088	1.02849	1.13205	1.16191	1.21849	1.01691	1.05752	1.16728	1.02071	1.14176	1.12073	1.02616	1.1156	1.03019	1.1358	0.993207	1.05215	0.935601	0.962294	0.938012	1.13125	0.951754	1.05288	1.03731	0.906643	1.02684	1.00834	1.16645	0.885782	0.90282	1.0421
insB-7_2	0.780099	0.711935	0.711139	0.89633	0.859627	0.768466	0.887918	0.807679	0.714469	0.797914	0.779227	0.717458	0.708187	0.812942	0.910683	0.826077	0.909643	0.817584	0.972591	0.89338	0.814437	0.754285	0.978469	0.69137	0.794098	0.702617	0.695706	0.761487	0.745462	0.945662	0.777712	0.730408	0.900153	0.816628	0.883867	0.894336	0.870714	1.01757	0.797914	0.711935	0.701652	0.956868
insB-7	1.02144	1.00265	1.03222	1.15785	0.984252	1.15295	1.10174	1.07864	1.1223	1.08494	0.962294	1.08884	0.995771	1.07275	1.30764	1.23434	0.981739	1.0646	1.11929	1.14577	1.1651	1.13946	1.01455	1.03019	0.867098	1.07275	0.841018	0.937102	1.1335	1.02445	1.05681	1.07595	1.01455	1.1539	1.17988	1.1539	0.833202	1.10174	1.00689	0.9699	1.08085	0.984252
insB	1.18288	1.33527	1.08884	1.18209	1.18856	1.00018	1.07668	1.11403	1.08356	1.1156	1.11716	1.23894	1.20038	1.22209	1.24838	1.19302	1.07275	0.928344	1.24241	1.1372	1.17329	1.10174	1.11331	1.05511	1.14938	1.21365	1.17835	0.92664	1.1658	1.18072	1.25916	1.07514	1.06852	1.03075	1.1223	1.20473	1.27668	1.3238	1.01197	1.05288	1.39043	1.11487
insA-1	1.29375	1.37807	1.12073	1.11779	1.22292	1.23045	1.25995	1.27026	1.17835	1.28022	1.35443	1.18856	1.23761	1.17025	1.5301	1.21073	1.22209	1.31741	1.23814	1.31594	1.21439	1.33007	1.12635	1.3116	1.04453	1.29974	1.4338	1.10943	1.24155	1.14738	1.44709	1.24155	1.27928	1.1694	1.16794	1.23045	1.29216	1.42543	1.17725	1.19835	1.41263	1.38584
insA-2	1.29888	1.11716	1.18363	1.32917	1.24073	1.12464	1.29657	1.20207	1.29974	1.22467	1.25587	1.21073	1.24662	1.32478	1.2363	1.18771	1.01361	1.10868	1.14938	1.2661	1.26407	1.09999	1.15554	1.15295	1.25675	1.28699	1.1694	1.26494	1.19687	1.24492	1.13125	1.25439	1.17725	1.22467	1.2168	1.24155	1.30999	1.22707	1.11264	1.21622	1.18983	1.29031
insA-3	1.35661	1.10092	1.31657	1.22292	1.15554	1.29375	1.24492	1.20714	1.24155	1.19454	1.18363	1.322	1.22292	1.25093	1.25514	1.29446	1.25995	1.152	1.21622	1.21365	1.25093	1.2838	1.16191	1.1658	1.22137	1.34067	1.28527	1.17988	1.31657	1.24662	1.40521	1.1758	1.15966	1.25916	1.16728	1.29131	1.19214	1.23559	1.16794	1.19967	1.16263	1.31504
insA-6	1.24413	1.25675	1.12464	1.24917	1.25227	1.22864	1.23991	1.1349	1.1335	1.25514	1.38216	1.34166	1.17262	1.17988	1.45926	1.39401	1.28297	1.17835	1.27767	1.39974	1.27928	1.11846	1.14474	1.21934	1.09693	1.00689	1.33602	1.34752	1.3202	1.30524	1.23559	1.12073	1.26056	1.14577	1.05056	1.16132	1.21226	1.40692	1.23045	1.28213	1.44456	1.36582
insA-7	1.85838	1.48053	1.73954	1.55849	1.48121	1.49766	1.49614	1.36143	1.53405	1.43059	1.62655	1.63316	1.56394	1.48823	1.58502	1.51918	1.64151	1.50264	1.49133	1.54514	1.55101	1.57652	1.47979	1.501	1.46705	1.65518	1.52753	1.47618	1.43606	1.53749	1.63711	1.46897	1.45236	1.42898	1.30857	1.52132	1.49302	1.67329	1.45667	1.45667	1.4409	1.59736
insA-4	1.23197	1.27264	1.20291	1.19214	1.21365	1.29888	1.15785	1.12539	1.1358	1.22952	1.31741	1.29297	1.27026	1.19967	1.10943	1.21439	1.23283	1.49675	1.23283	1.16794	1.26775	1.22403	1.14652	1.2859	1.22467	1.49961	1.34584	1.32826	1.3116	1.0584	1.26329	1.21622	1.27373	1.24155	1.26945	1.15058	1.31741	1.39492	1.10331	1.18144	1.27668	1.39043
insA	1.32478	1.19142	1.13811	1.13658	1.26868	1.19051	1.20114	1.03521	1.22952	1.24576	1.43206	1.25675	1.26329	1.3529	1.21439	1.23691	1.22467	1.28782	1.25287	1.23283	1.16263	1.13419	1.15646	1.0894	1.37607	1.19051	1.1658	1.29594	1.3393	1.16132	1.43206	1.29719	1.11033	1.28527	1.14652	1.23368	1.26494	1.43059	1.34365	1.25167	1.27474	1.28699
rpsT	4.64346	4.58182	4.54777	4.74363	4.65843	4.74363	4.49628	4.77308	4.76356	4.38186	4.55731	4.61448	4.51647	4.66743	4.73538	4.672	4.76819	4.66381	4.71146	4.66381	4.66381	4.52182	4.5858	4.28958	4.53849	4.71146	4.69038	4.6537	4.63828	4.672	4.66381	4.63372	4.38186	4.52182	4.58182	4.61448	4.52687	4.60988	4.60988	4.42589	4.70184	4.56147
yaaY	1.92883	1.90813	2.33072	2.25748	1.95385	2.37868	2.15326	2.22342	2.22615	2.32644	1.96936	1.961	2.09831	1.99644	1.93242	2.03832	2.34049	2.15134	1.90813	2.15413	1.95137	2.18152	2.06004	2.37345	2.53078	1.85333	1.97893	1.86635	1.94653	2.25616	1.92684	1.96741	2.15916	2.54151	2.45668	2.06357	2.11928	2.488	2.52552	2.31989	2.3921	1.89057
ribF	3.46216	3.42771	3.26029	3.71091	3.40127	3.61853	3.50923	3.69737	3.64408	3.47692	3.51951	3.45931	3.6395	3.47769	3.38857	3.50742	3.71818	3.45531	3.54377	3.44946	3.5208	3.4113	3.47053	3.54858	3.50558	3.54271	3.45366	3.46301	3.48501	3.31455	3.51031	3.55525	3.44297	3.47861	3.52466	3.53551	3.53807	3.39889	3.50098	3.499	3.56525	3.45685
ileS	3.62174	3.4656	3.47262	3.72616	3.48925	3.72783	3.63828	3.8263	3.69126	3.5564	3.57463	3.57374	3.77857	3.64934	3.53893	3.68537	3.92206	3.51121	3.60543	3.61356	3.58159	3.59917	3.52565	3.61853	3.65605	3.60543	3.53619	3.54965	3.57892	3.43706	3.55525	3.65176	3.46473	3.67089	3.6429	3.63584	3.6781	3.5564	3.73205	3.60351	3.77736	3.6205
lspA	4.12711	4.10881	4.12466	4.39327	4.10643	4.35455	4.22437	4.35876	4.30983	4.08552	4.23009	4.10881	4.46128	4.3615	4.12967	4.25852	4.47385	4.2139	4.27262	4.19192	4.22739	4.18287	4.15442	4.18287	4.29242	4.13798	4.05058	4.15273	4.14413	3.98798	4.09579	4.22225	4.20211	4.26187	4.20428	4.16233	4.20211	4.14083	4.29242	4.41807	4.34859	4.13798
fkpB	3.472	3.34756	3.40188	3.63064	3.35269	3.70465	3.49694	3.73301	3.69828	3.52848	3.45685	3.36907	3.64782	3.46634	3.38573	3.45761	3.76131	3.37449	3.44854	3.40475	3.4656	3.38924	3.39401	3.4734	3.51031	3.45848	3.38185	3.38115	3.44044	3.38655	3.41703	3.55346	3.44767	3.45531	3.71593	3.50412	3.43282	3.50306	3.51121	3.52154	3.6086	3.44117
ispH	3.17058	3.04786	3.15225	3.35269	3.11587	3.46108	3.16765	3.48925	3.40343	3.23875	3.21969	3.09782	3.4152	3.21576	3.13279	3.21444	3.51951	3.1111	3.18306	3.13225	3.21638	3.14845	3.16453	3.21682	3.25096	3.20981	3.12567	3.15784	3.17106	3.18763	3.18156	3.27993	3.17759	3.17361	3.33985	3.23452	3.16295	3.27104	3.23046	3.25919	3.32483	3.19765
rihC	2.48262	2.16093	2.0448	2.37623	2.22847	2.45514	2.7941	2.60828	2.48968	2.59776	2.4848	2.40882	2.47279	2.40882	2.45668	2.48968	2.87213	2.02209	2.15472	2.41269	2.2783	2.08874	2.18906	2.36282	2.45587	2.522	2.33368	2.34274	2.49699	2.31911	2.91979	2.62669	2.78714	2.18838	2.37275	2.53148	2.30556	2.48968	2.36647	2.06932	2.64726	2.4848
dapB	3.79073	3.2905	3.73419	3.96328	3.54749	3.87536	3.62592	4.08847	3.64179	3.97085	4.18879	3.8783	3.96464	3.77857	4.01354	4.011	4.18287	3.42196	3.321	3.79721	3.57163	3.70333	3.81988	3.46216	3.66803	3.73703	3.96153	3.72497	3.69478	3.41434	3.63828	3.53807	3.67089	3.39129	3.21682	3.60351	3.6239	3.31455	3.3997	3.33789	3.33927	3.79721
carA	4.03466	3.6747	3.56738	3.73205	3.92813	3.8662	3.91794	4.083	3.61155	3.84461	3.8263	3.77736	3.9897	3.89594	3.64408	3.86376	3.78254	3.72497	3.92813	3.91469	4.05058	3.71958	3.91193	3.37025	3.74804	3.88943	3.92006	4.03874	4.12466	3.69628	3.58078	3.87981	3.26808	3.66171	3.73066	3.73703	3.91654	3.51513	3.78959	3.75961	3.59478	3.99334
carB	3.72254	3.47138	3.37826	3.44854	3.64782	3.59287	3.56154	3.82781	3.36413	3.65176	3.67598	3.61953	3.78685	3.72616	3.47138	3.6781	3.6239	3.46216	3.65831	3.62927	3.84355	3.63465	3.74123	3.12458	3.58928	3.64545	3.59672	3.7083	3.85103	3.499	3.3316	3.58811	3.04588	3.4152	3.62592	3.46965	3.59805	3.3316	3.55752	3.47138	3.37449	3.71465
caiF	2.55396	2.39895	2.25064	2.21186	2.44187	2.47052	2.3005	2.66558	2.03428	2.56263	2.76522	2.51536	2.52253	2.60828	2.57377	2.5169	2.74567	2.13526	2.23036	2.35604	2.55666	2.508	2.55599	2.33368	2.508	2.65637	2.45429	2.58368	2.65489	2.73003	1.9627	2.51766	2.11459	2.52253	2.46652	2.45143	2.50305	2.54658	2.11103	2.70897	2.38892	2.58509
caiE	1.52852	1.51362	1.61842	1.63711	1.67536	1.63939	1.59227	1.63878	1.59435	1.63644	1.72944	1.69358	2.11459	1.51435	1.76025	1.61228	1.8125	1.55757	1.66394	1.61993	1.76162	1.67001	1.58502	1.593	1.52132	1.72876	1.53554	1.58928	1.67129	1.67642	1.54146	1.74582	1.56573	1.63493	1.93523	1.72039	1.49766	1.83061	1.57871	1.80832	1.65262	1.6277
caiD	1.05916	1.21622	1.11033	1.37533	1.39563	1.25013	1.18911	1.3712	1.40692	1.3536	1.23496	1.12396	1.74963	1.19835	1.19302	1.05056	1.42265	1.0925	1.05596	1.02933	1.17835	1.35027	1.21934	1.29594	1.21073	1.14884	1.14323	1.30524	1.25013	1.2363	1.03222	1.4844	1.1539	1.11331	1.68423	1.40074	1.13042	1.40604	1.1604	1.35809	1.37727	1.05752
caiC	1.94894	1.93337	1.80167	2.10548	1.79997	2.04879	1.86813	1.99644	1.9015	2.17588	2.05454	1.96936	2.01454	1.99058	2.00586	1.9528	2.18042	1.67536	1.88974	1.93588	1.90235	1.68253	1.7062	1.9528	1.69358	2.05591	1.94984	1.9223	2.00699	1.86125	1.84336	1.94275	1.76515	1.96631	2.19216	2.13603	1.95137	2.1415	1.90654	2.16903	2.1939	1.97023
caiB	1.92123	1.87107	1.87612	2.17955	1.91346	2.15472	1.97309	2.03708	2.09234	2.12837	2.01557	1.92123	2.27381	2.01083	1.97973	2.07945	2.22935	1.80481	1.98978	1.97425	1.92588	1.73483	1.76385	2.04879	1.7219	1.98671	1.95385	1.9141	2.00198	1.86635	2.00296	2.01083	1.84019	2.13677	2.27605	2.14251	1.94894	2.19136	1.94984	2.32171	2.26663	1.90973
caiA	1.90493	1.8272	1.75775	1.98874	1.86049	1.96535	1.7014	1.87773	1.89782	1.93523	1.9015	1.81063	1.88734	1.9309	1.83061	1.90896	2.06672	1.67329	1.85029	1.75451	1.86863	1.76385	1.72876	1.86863	1.68366	1.81775	1.86635	1.79382	1.84265	1.92308	1.85924	1.9015	1.71284	1.93427	1.86293	1.91765	1.82325	1.90896	1.79131	1.79659	2.01557	1.86488
caiT	1.67743	1.5077	1.46066	1.52236	1.56984	1.55036	1.65965	1.4429	1.55909	1.59227	1.6432	1.63792	1.57727	1.6306	1.61075	1.59817	1.6408	1.44017	1.5877	1.57942	1.5713	1.55909	1.45772	1.33437	1.55678	1.57727	1.62202	1.57225	1.5915	1.61684	1.59912	1.49885	1.454	1.54865	1.56711	1.35661	1.54865	1.5744	1.56711	1.52681	1.58026	1.65965
fixA	1.25587	1.19302	1.21073	1.45588	1.29594	1.38492	1.33266	1.54146	1.35125	1.31086	1.46897	1.42169	1.30224	1.24917	1.36054	1.30932	1.47129	1.29131	1.416	1.33675	1.21141	1.32118	1.42829	1.33343	1.49133	1.27767	1.31828	1.31256	1.25368	1.28124	1.4387	1.48192	1.4496	1.31914	1.36387	1.3797	1.13946	1.26329	1.28782	1.33007	1.43143	1.27566
fixB	1.63493	1.42003	1.44539	1.61508	1.53554	1.51708	1.4496	1.63136	1.48679	1.49054	1.54865	1.51611	1.47298	1.47618	1.51284	1.43606	1.61842	1.47753	1.46333	1.59912	1.4496	1.48192	1.46984	1.46897	1.42829	1.49302	1.40153	1.45772	1.49821	1.47547	1.46705	1.56077	1.42169	1.53671	1.59912	1.49465	1.54787	1.46463	1.55202	1.46066	1.58697	1.56226
fixC	1.26705	1.40256	1.32478	1.51708	1.36582	1.51035	1.4387	1.56877	1.50189	1.39492	1.46246	1.37882	1.46984	1.45489	1.48192	1.43945	1.46984	1.36387	1.39901	1.41693	1.5301	1.34267	1.27264	1.26868	1.38758	1.33007	1.34843	1.36054	1.34752	1.42829	1.5915	1.47063	1.51918	1.40604	1.29446	1.46005	1.34267	1.52681	1.30999	1.30609	1.46897	1.31741
fixX	1.76162	1.59736	1.65965	1.78677	1.6868	1.75589	1.67074	1.79382	1.78019	1.5863	1.78677	1.69276	1.70557	1.73954	1.74817	1.72688	1.87773	1.60064	1.63792	1.5261	1.6517	1.76447	1.75451	1.56645	1.6432	1.74963	1.60575	1.51118	1.60575	1.64843	1.7741	1.68253	1.63261	1.65641	1.49054	1.59435	1.7134	1.72381	1.66394	1.60064	1.60206	1.74963
yaaU	1.77866	1.58165	1.58026	1.60064	1.6215	1.6851	1.50476	1.71004	1.72325	1.64971	1.82826	1.67279	1.68366	1.70557	1.63429	1.72381	1.82967	1.64467	1.61764	1.5713	1.5877	1.55757	1.53554	1.454	1.58227	1.60064	1.60064	1.64561	1.47129	1.59435	1.67951	1.59227	1.60354	1.50415	1.61508	1.52753	1.62719	1.64403	1.51918	1.60883	1.58165	1.72243
kefF	2.23782	2.2783	2.49786	2.45362	2.13259	2.49861	2.25145	2.46451	2.41759	1.86488	2.25203	2.2146	1.92883	2.03428	2.25748	2.00198	2.17002	2.51609	2.18692	2.45896	2.18765	2.20475	2.38238	2.17002	2.26745	2.19547	2.29648	2.39822	2.29741	2.09912	2.28328	2.30308	2.34557	2.30641	1.915	2.23332	2.2182	2.06079	2.05338	2.06845	2.0089	2.26007
kefC	2.47876	2.52253	2.76896	2.71799	2.47279	2.7771	2.50363	2.80119	2.6771	2.2146	2.48968	2.50363	2.47052	2.40592	2.61976	2.28603	2.48416	2.77196	2.50427	2.69335	2.50865	2.45991	2.61361	2.4244	2.57872	2.48552	2.55323	2.66419	2.51977	2.41179	2.51536	2.57801	2.63396	2.49042	2.16526	2.45738	2.50247	2.45143	2.37345	2.47355	2.25292	2.508
folA	3.17187	3.10277	3.04375	3.37616	3.46728	3.3172	3.07794	3.42623	3.57999	2.99022	3.15274	3.07853	3.07893	3.17759	3.22813	3.21739	3.38411	2.98835	3.1151	3.16188	3.17292	3.04332	3.17058	2.96758	3.05101	2.9709	3.08543	3.21444	3.20392	3.36122	4.15703	3.23875	4.15703	2.6911	2.96901	2.86733	3.0938	2.95061	2.86778	2.69653	2.78403	3.12776
apaH	2.9348	3.05537	3.07198	3.16115	3.06003	3.16577	2.91028	3.10054	3.16453	3.08006	2.912	2.84312	3.12399	2.93862	2.72351	2.97725	3.09616	2.99124	2.97953	2.88532	3.11707	2.81808	2.96758	2.87282	2.88657	2.94195	2.8735	2.98636	2.95922	2.83749	2.9736	2.84263	2.98737	2.93519	3.05698	2.86778	2.98004	2.94837	2.85548	3.23573	2.92324	2.95546
apaG	3.32812	3.51335	3.58928	3.60451	3.40706	3.69828	3.38035	3.54965	3.58603	3.45602	3.33366	3.23691	3.54271	3.37231	3.18814	3.40048	3.57668	3.4388	3.4734	3.34442	3.56154	3.29368	3.42066	3.36754	3.34503	3.30738	3.28364	3.39822	3.36413	3.2888	3.32227	3.22316	3.3536	3.39068	3.34834	3.26349	3.44211	3.34169	3.28682	3.67089	3.35023	3.33551
ksgA	3.42357	3.45007	3.52639	3.58265	3.44854	3.59478	3.3604	3.55147	3.57567	3.36272	3.36341	3.27311	3.52267	3.4054	3.28122	3.39129	3.66424	3.42066	3.47507	3.36272	3.57275	3.31063	3.40628	3.36341	3.34632	3.35715	3.27774	3.38411	3.37616	3.29245	3.37398	3.29116	3.31846	3.42433	3.42357	3.32346	3.45454	3.37977	3.30644	3.65404	3.41988	3.39005
pdxA	3.42702	3.2968	3.25873	3.35863	3.4054	3.39005	3.28555	3.35269	3.36828	3.34103	3.40048	3.28682	3.49488	3.32483	3.19033	3.28682	3.54459	3.26349	3.38573	3.2818	3.51239	3.17648	3.26398	3.12719	3.20392	3.35808	3.23936	3.40873	3.37231	3.21088	3.27621	3.18254	3.17882	3.29189	3.34756	3.22252	3.37231	3.32679	3.35572	3.45271	3.36614	3.41785
surA	3.52738	3.49295	3.54858	3.75961	3.6239	3.78685	3.48075	3.64934	3.75189	3.50201	3.54459	3.53619	3.67901	3.57567	3.61953	3.53988	3.85266	3.5778	3.55841	3.56154	3.60239	3.52848	3.49224	3.42941	3.5778	3.58811	3.52848	3.55241	3.53988	3.47138	3.53619	3.499	3.46634	3.52848	3.71091	3.55433	3.56341	3.58265	3.61495	3.44117	3.62927	3.54459
imp	3.50558	3.40269	3.47861	3.65605	3.42066	3.68012	3.46012	3.60351	3.62174	3.49224	3.49053	3.49488	3.50558	3.46216	3.41604	3.50842	3.69478	3.46795	3.48842	3.49224	3.53988	3.37671	3.42846	3.44946	3.48437	3.52466	3.55752	3.499	3.54271	3.39889	3.44854	3.46012	3.37671	3.53988	3.54858	3.54377	3.47431	3.43282	3.58078	3.52267	3.51335	3.53
djlA	2.83474	2.77254	2.71316	3.05444	2.91497	3.04112	2.81542	3.11653	2.99289	2.73731	2.82676	2.84474	2.75627	2.7642	2.90011	2.73956	3.06207	2.78714	2.85661	2.78607	2.84996	2.72866	2.7246	2.87611	2.80678	2.91497	2.81495	2.82676	2.89683	2.82915	2.96228	2.91979	2.86166	2.8735	2.94721	2.92043	2.89426	2.98789	2.97042	2.7167	3.06677	2.83031
yabP	2.84365	2.73493	2.78016	2.92536	2.89048	3.06796	3.00348	3.11921	2.94195	2.87857	2.81099	2.88532	3.08493	2.82515	2.84945	2.55726	3.02951	2.87282	2.99427	2.81903	2.90052	2.50363	2.67048	2.90929	2.65005	2.98687	2.88196	2.87971	2.97843	2.97549	2.89737	2.86044	3.05101	3.00848	3.04163	2.9736	3.01933	3.08238	3.19259	3.10941	3.05958	2.85661
yabQ	3.30644	3.10054	3.07353	3.17995	3.24559	3.16341	3.20741	3.12674	3.14151	3.20927	3.32483	3.32613	3.23875	3.13987	3.13416	2.98179	3.21169	3.19199	3.25349	3.25472	3.23637	2.82629	2.8386	2.97042	2.75576	3.4152	3.50923	3.41785	3.41434	3.2123	3.17243	3.16765	3.21916	3.19119	3.0301	3.20091	3.14785	3.39213	3.35651	3.25526	3.30644	3.37025
rluA	2.8084	2.80794	3.06401	2.91079	2.77599	3.10484	2.8386	3.16936	3.05379	2.73493	2.68547	2.77022	2.97843	2.94195	2.74267	2.7071	3.04332	2.78903	2.83079	2.97725	2.87103	2.64469	2.68383	2.62669	2.71389	2.90586	2.81968	2.86501	2.99853	3.04786	2.80427	3.11991	2.66614	3.05328	2.85212	2.68207	2.82764	3.08172	2.85367	3.18364	2.89956	2.84474
hepA	2.74069	2.57801	2.89319	2.71707	2.60298	2.9456	2.78128	3.03416	2.81158	2.66772	2.56073	2.64867	2.81903	2.76077	2.5963	2.51766	2.9296	2.54873	2.64338	2.81208	2.66053	2.51024	2.53802	2.58445	2.56432	2.71389	2.66107	2.61451	2.78607	2.88532	2.74069	2.99784	2.4426	2.85607	2.67903	2.62921	2.60639	2.87449	2.67048	2.87282	2.76077	2.73787
polB	2.07383	2.29473	2.49269	2.39454	2.14519	2.36024	2.19815	2.33072	2.27605	2.01083	2.36958	2.12921	2.43465	2.12402	2.12837	2.21372	2.32552	2.40815	2.30789	2.29905	2.36205	2.16823	2.22145	2.12837	2.15134	2.26501	2.13944	2.18605	2.15916	2.03832	2.22615	2.18983	2.00383	2.67596	2.41893	2.365	2.28986	2.16669	2.0507	2.68441	2.63127	2.05669
araD	1.20038	1.40604	1.44017	1.62526	1.3116	1.4844	1.38144	1.58165	1.51204	1.30764	1.31342	1.26329	1.34752	1.21141	1.45145	1.35724	1.52538	1.34752	1.30764	1.46607	1.3712	1.30857	1.37882	1.209	1.36843	1.25227	1.33266	1.36656	1.33437	1.35898	1.41916	1.49465	1.36656	1.29131	1.2838	1.34843	1.4387	1.38216	1.22707	1.28527	1.39829	1.11779
araA	2.01385	1.89308	1.78865	2.0269	1.88565	1.89782	1.85493	1.98754	1.8813	1.7741	1.99157	1.80701	1.84413	1.89389	1.90654	1.94544	1.97973	1.77224	1.7974	1.9991	1.98156	1.9006	1.94653	1.81336	1.90235	1.99157	1.85333	1.95973	1.86049	1.72097	1.93588	1.95973	1.76073	1.87612	1.65767	1.74514	1.81851	1.96845	1.75044	1.73101	1.91588	1.88399
araB	1.47482	1.46333	1.49302	1.69358	1.47905	1.55101	1.46463	1.62292	1.54708	1.48501	1.63493	1.53554	1.47482	1.46607	1.39738	1.52538	1.60656	1.57577	1.43143	1.45926	1.49133	1.51435	1.52372	1.40447	1.55202	1.51035	1.43449	1.46545	1.44017	1.36745	1.46066	1.52372	1.47618	1.61367	1.52753	1.39563	1.53919	1.3116	1.29131	1.42169	1.50565	1.43449
araC	2.54809	2.45991	2.24832	2.5963	2.38092	2.36572	2.62669	2.49632	2.32991	2.67903	2.60036	2.47876	2.75012	2.45143	2.45896	2.49404	2.48105	2.4244	2.41653	2.36102	2.33368	2.37715	2.46522	2.49699	2.43889	2.64288	2.55995	2.57983	2.55464	2.51178	2.50642	2.7463	2.55113	2.33216	2.6037	2.56122	2.49488	2.25835	2.37797	2.79024	2.47052	2.53323
yabI	2.823	2.70073	2.57929	2.759	2.94094	2.66973	2.55323	3.07515	2.81047	2.57024	2.54532	2.6599	3.32346	2.57609	2.74701	2.54573	2.77889	2.78069	2.7186	2.52253	2.68923	3.16765	2.96995	2.40882	3.0579	2.48886	2.45016	2.59078	2.55793	2.55029	2.73547	2.68547	2.70897	2.60766	2.83198	2.62519	2.51977	2.74957	2.80726	2.73731	2.72866	2.80549
thiQ	2.08363	1.74641	1.67743	2.17855	1.86932	1.86488	1.58026	2.18526	1.85029	1.6966	1.84917	1.82494	1.9477	1.94544	1.68986	1.91158	2.37559	1.726	2.05141	2.02378	2.11928	1.90973	1.84413	1.86125	1.83735	1.82967	1.90327	1.96428	1.91274	2.0577	1.70004	1.8322	1.71202	1.78865	2.13175	1.66461	1.66616	1.84336	1.69276	2.044	1.80913	2.1175
thiP	2.34496	1.80773	1.8727	2.3921	2.06079	2.08595	1.87444	2.42618	1.99529	1.91346	2.05932	2.07566	2.01557	2.10981	2.07945	2.06587	2.48182	1.84668	2.15916	2.15814	2.29315	2.00699	2.03349	2.03628	1.97714	2.06587	2.0269	2.14603	2.13526	2.1939	1.96936	2.08787	1.87358	2.02209	2.29813	1.82653	1.91346	2.0448	1.96845	2.07473	2.02209	2.31228
tbpA	2.5985	2.07306	2.08976	2.69538	2.30789	2.32552	2.09102	2.76249	2.2346	2.22615	2.22615	2.32914	2.31736	2.43782	2.25677	2.4253	2.82581	2.07763	2.43703	2.59222	2.49786	2.22342	2.28044	2.26911	2.22243	2.32748	2.365	2.4244	2.42829	2.54573	2.17588	2.38518	2.16903	2.27097	2.44046	2.07199	2.18605	2.32171	2.26501	2.3367	2.20176	2.59427
sgrR	2.30466	2.13011	2.15326	2.34411	2.18526	2.24381	2.20475	2.27038	2.39134	2.27977	2.23932	2.25835	2.26583	2.33972	2.30641	2.31736	2.37935	2.22243	2.28328	2.18605	2.18415	2.20099	2.22847	2.26172	2.25292	2.29473	2.34205	2.2083	2.3005	2.30393	2.33972	2.24764	2.26092	2.30854	2.25835	2.26501	2.29077	2.37715	2.36415	2.32838	2.37117	2.32552
sgrS	3.05328	3.36907	2.67409	3.27932	2.84831	2.80932	2.99475	3.21916	3.03461	2.78285	2.44187	2.67953	2.61716	2.89048	2.56588	2.96901	2.86602	3.3604	3.05328	2.84263	2.86733	2.98282	3.1404	3.00235	2.95819	2.88953	2.71748	2.71748	2.9515	2.524	3.15111	2.63127	2.66846	3.30579	2.8703	2.82515	2.65897	2.79764	2.63661	2.89275	3.30215	2.96466
setA	2.46892	2.37559	2.18335	2.524	2.39454	2.50642	2.43889	2.75067	2.57872	2.41653	2.25064	2.31911	2.53726	2.35184	2.20276	2.35418	2.60766	2.44946	2.44401	2.27901	2.37275	2.54481	2.43064	2.37797	2.58303	2.40367	2.32991	2.365	2.43782	2.29398	2.53537	2.44723	2.55666	2.22145	2.46154	2.27038	2.39134	2.40962	2.36787	2.51536	2.27305	2.41585
leuD	4.00107	3.65404	3.88811	4.4212	3.75035	4.26923	3.91193	3.99687	4.1172	4.15703	3.70465	4.08847	3.98003	3.9298	4.31301	3.92006	4.23009	3.81988	3.88122	3.9356	3.69628	3.84826	3.86376	3.57163	4.02196	4.05449	4.05449	3.94065	3.92813	4.28173	3.36614	3.6239	3.43144	4.05058	3.85895	4.24675	3.78547	3.9298	4.0431	3.75035	4.12466	3.96672
leuC	3.9539	3.57029	3.81465	4.32653	3.62809	4.21545	3.84667	3.90552	4.01553	4.10643	3.67089	4.00313	3.9298	3.81853	4.20428	3.8025	4.17047	3.73565	3.78959	3.84959	3.59672	3.71216	3.71335	3.45454	3.89423	3.94505	3.9897	3.81191	3.80374	4.1137	3.30875	3.54271	3.35808	3.97438	3.81988	4.15922	3.68947	3.84355	3.95947	3.65058	4.05836	3.9539
leuB	3.92357	3.55433	3.80645	4.30983	3.60239	4.26187	3.81853	3.87981	4.02584	4.10342	3.64782	4.01768	3.94686	3.8263	4.15703	3.78685	4.19192	3.71091	3.80518	3.85418	3.5778	3.69628	3.66803	3.46881	3.85418	3.9539	4.01354	3.78547	3.81465	4.15442	3.2955	3.54377	3.35023	3.99687	3.81602	4.16769	3.70969	3.83162	4.01354	3.61155	4.06471	3.91654
leuA	3.86376	3.499	4.00515	4.40724	3.60034	4.39557	3.89737	3.91654	4.03466	4.21545	3.70969	4.10085	4.13225	3.8863	4.24222	3.84667	4.22225	3.73703	3.8106	3.86496	3.59582	3.83456	3.68012	3.52738	3.96328	3.95546	4.10643	3.79326	3.84355	4.08847	3.21852	3.54749	3.31921	4.18287	3.79721	4.20428	3.73419	3.76661	4.10643	3.60739	4.20428	3.88811
leuL	4.14956	4.14413	4.11939	4.39992	4.05058	4.21055	4.083	3.98003	4.13798	4.12967	4.00926	4.11107	3.84959	4.26923	4.11939	4.31621	4.09245	4.31621	4.17676	4.15442	3.9897	4.29602	4.20428	3.95051	4.011	4.17351	4.30983	4.14083	4.12711	4.09814	3.70333	3.90384	3.96153	4.33048	4.05264	4.24428	4.12206	4.17047	4.41132	4.09579	4.30308	4.06714
leuO	1.70699	1.70484	1.71076	2.25677	1.81775	1.99254	1.96353	2.08113	1.83143	1.8217	1.81597	1.9277	1.6851	1.74582	1.92684	1.7684	2.00296	1.94894	1.79997	1.55997	1.67951	2.15814	1.94894	1.92403	1.98978	1.7731	1.89144	1.87699	1.77056	1.94894	1.6851	1.78608	1.79224	1.9141	1.65589	1.62719	1.92883	1.72814	2.41893	1.7094	1.84336	1.69422
ilvI	3.6719	3.50842	3.20265	3.63704	3.50098	3.472	3.57567	3.73565	3.3489	3.58928	3.65176	3.62927	3.63465	3.62927	3.55841	3.60034	3.81465	3.60543	3.64408	3.56341	3.61495	3.51031	3.46012	3.48501	3.321	3.70693	3.6239	3.61495	3.58928	3.30644	2.83689	3.77561	2.92156	3.32812	3.66424	3.62292	3.61495	3.46965	3.60034	3.80518	3.56836	3.66171
ilvH	3.6781	3.47948	3.25296	3.73849	3.45602	3.50486	3.58159	3.6719	3.38035	3.63584	3.68403	3.61257	3.69478	3.72497	3.55433	3.6429	3.88943	3.65934	3.59478	3.54548	3.59917	3.53696	3.51513	3.58462	3.36907	3.83293	3.66958	3.64664	3.64664	3.36341	2.92156	3.74662	3.05597	3.43144	3.69478	3.65176	3.67325	3.54667	3.56525	4.10881	3.62487	3.65605
fruR	3.20323	3.05698	2.78903	3.04415	3.10819	3.15225	3.19069	3.36462	3.1464	3.15935	3.22991	3.10772	3.25589	3.18763	3.17819	3.10874	3.40424	3.03612	3.14933	3.06401	3.13478	3.16936	3.08988	3.25775	3.13819	3.14322	3.12399	3.12674	3.11297	2.96901	2.93912	3.24281	3.07457	3.27311	3.32613	3.15613	3.17589	3.09209	3.55346	3.29428	3.23046	3.18431
mraZ	3.95174	3.9897	4.03706	4.47385	3.9897	4.22225	4.07337	4.22739	4.33346	3.84667	3.95051	3.88475	3.99519	3.86066	3.74123	3.88475	3.95747	4.23404	4.06471	4.0431	4.04096	4.16505	4.08552	4.12466	4.18287	4.04568	4.11107	4.05058	3.96885	3.99687	4.09814	3.98175	4.31301	4.25529	4.13477	3.9539	4.07749	3.92357	4.16769	4.00926	4.07571	3.95747
mraW	3.30875	3.27386	3.23991	3.74517	3.33422	3.6239	3.36828	3.6571	3.70969	3.22877	3.26857	3.31241	3.41047	3.26349	3.17933	3.28122	3.49488	3.45761	3.41434	3.3604	3.41047	3.43589	3.39637	3.33007	3.43379	3.33722	3.36462	3.32483	3.31846	3.3997	3.31788	3.27053	3.50923	3.53893	3.42846	3.34756	3.3536	3.43706	3.57892	3.24746	3.41604	3.32483
ftsL	3.71216	3.73066	3.71091	4.28173	3.76661	4.10881	3.79073	4.03706	4.10342	3.72783	3.68156	3.7083	3.90384	3.73419	3.59055	3.72376	3.94065	4.01982	3.89423	3.76546	3.83799	3.89594	3.89594	3.84826	3.9356	3.74804	3.78366	3.74517	3.70192	3.77263	3.76822	3.73066	4.02584	4.00515	3.81465	3.73962	3.79995	3.84461	3.97438	4.00313	3.85266	3.77736
ftsI	2.97243	2.82814	2.73493	3.28555	2.9515	3.1533	2.88953	3.24444	3.23452	2.79624	2.88147	2.85788	2.81208	2.8088	2.77311	2.85863	3.09822	3.04728	2.90533	2.88745	2.94195	3.04163	2.97434	2.8471	2.98179	2.92156	2.9456	2.90533	2.88196	2.92272	2.85788	2.85171	3.09877	3.04536	2.87744	2.84419	2.95021	2.97843	3.14151	2.74457	3.00905	2.94448
murE	3.12399	2.98179	2.92751	3.42623	3.06131	3.35119	3.08442	3.44666	3.40188	2.95996	3.07742	3.01287	2.93972	2.9709	2.94981	3.03509	3.23225	3.16115	3.07353	3.06511	3.12156	3.21576	3.15731	3.07398	3.19033	3.05597	3.08589	3.08543	2.99676	3.1333	3.07683	3.03612	3.26738	3.18501	3.14369	3.08589	3.15731	3.1404	3.27157	2.85983	3.14151	3.13868
murF	3.13595	2.99062	2.93317	3.42122	3.08006	3.32421	3.10484	3.39822	3.42276	2.95872	3.10484	3.04112	3.09822	3.00465	2.98338	3.03888	3.2905	3.17589	3.09741	3.09258	3.15878	3.22813	3.19069	3.09741	3.19446	3.05497	3.07398	3.09209	3.05958	3.13868	3.11991	3.04943	3.25822	3.21286	3.19933	3.07353	3.17819	3.15827	3.29189	3.03115	3.15731	3.17243
mraY	3.11991	2.9362	2.8471	3.3489	3.05328	3.29609	2.97725	3.39213	3.37671	2.95482	3.20091	3.03274	2.95482	2.96289	2.87744	2.95061	3.28364	3.1404	3.24281	3.03939	3.32679	3.14591	3.07621	2.98393	3.09209	3.0301	3.04588	3.07742	3.06453	3.16453	3.03663	2.99375	3.20503	3.16837	3.3405	3.02	3.10994	3.10721	3.26808	2.8031	3.14982	3.1232
murD	3.1599	2.98393	2.89224	3.36754	3.07398	3.3198	3.03115	3.42941	3.38343	3.03509	3.10941	3.06401	3.14477	3.03162	2.91707	3.00402	3.37671	3.20323	3.11753	3.04677	3.1599	3.13225	3.09923	3.03663	3.08238	3.06612	3.06677	3.10054	3.1066	3.13759	3.10277	3.05597	3.24208	3.19991	3.19388	3.04536	3.19069	3.09983	3.26738	3.02542	3.13542	3.1333
ftsW	3.21286	3.04631	2.94037	3.44946	3.1599	3.4054	3.05698	3.54749	3.4836	3.07398	3.16996	3.08884	3.18306	3.08661	2.96289	3.0301	3.45531	3.23225	3.16996	3.10213	3.27255	3.19259	3.17361	3.07568	3.18202	3.10413	3.06796	3.1543	3.16996	3.27993	3.07398	3.08111	3.2905	3.28321	3.25822	3.0938	3.23278	3.20813	3.31921	3.09782	3.2334	3.17424
murG	3.23452	3.10348	2.97776	3.47861	3.21638	3.45454	3.1533	3.55938	3.52738	3.16341	3.21795	3.1392	3.24092	3.14477	3.03369	3.15935	3.47769	3.27157	3.29312	3.17882	3.35651	3.24907	3.26163	3.14477	3.25822	3.14098	3.1464	3.21169	3.20443	3.26229	3.19259	3.12399	3.33007	3.34503	3.30294	3.17243	3.33422	3.21916	3.40873	3.19765	3.29987	3.24281
murC	3.1404	3.00796	2.89956	3.34253	3.10874	3.35023	3.09484	3.47262	3.38267	3.04786	3.08543	3.04588	3.1066	3.01497	2.8985	3.04415	3.30875	3.16295	3.1232	3.08884	3.19069	3.17536	3.12836	3.08379	3.11883	3.05852	3.0211	3.08172	3.09782	3.14933	3.13124	3.03561	3.24444	3.22813	3.15174	3.07962	3.21444	3.08713	3.25472	3.01287	3.20091	3.13542
ddlB	3.36122	3.25178	3.17995	3.63828	3.32483	3.57029	3.31788	3.62292	3.5564	3.31921	3.2481	3.23936	3.33551	3.27255	3.1599	3.25526	3.54271	3.3997	3.3172	3.27157	3.37398	3.38709	3.34756	3.32346	3.3405	3.27932	3.26229	3.32812	3.35119	3.35863	3.34632	3.26163	3.45007	3.40706	3.35572	3.27053	3.39889	3.31649	3.45602	3.24962	3.32421	3.3604
ftsQ	3.34442	3.28428	3.3316	3.60351	3.32938	3.64545	3.37737	3.68537	3.56422	3.25414	3.34169	3.24628	3.48168	3.24281	3.11161	3.20199	3.49157	3.46634	3.38343	3.33495	3.41988	3.36551	3.36551	3.34563	3.3595	3.24628	3.25873	3.36122	3.30738	3.35119	3.37449	3.33282	3.47948	3.58928	3.40424	3.32938	3.4113	3.30951	3.44297	3.47507	3.39401	3.36202
ftsA	3.41434	3.36462	3.40424	3.7083	3.3955	3.72122	3.37449	3.71465	3.6747	3.37826	3.42196	3.38924	3.46965	3.2481	3.17106	3.25178	3.5315	3.50306	3.43379	3.39327	3.45088	3.34979	3.35269	3.36551	3.39213	3.37398	3.40048	3.44516	3.40778	3.45366	3.4152	3.40706	3.55841	3.63704	3.3955	3.41988	3.46795	3.41604	3.50306	3.40475	3.44117	3.44452
ftsZ	3.94065	3.88811	3.89126	4.22225	3.86496	4.08552	3.90891	4.09814	4.08552	3.83048	3.87124	3.83162	3.95747	3.85739	3.75843	3.91346	4.11107	3.99334	3.84461	3.89737	3.91193	3.87408	3.91654	3.95947	3.97814	3.84239	3.87981	3.92515	3.89126	3.88811	3.91193	3.85895	4.10085	3.97085	3.82781	3.8662	3.91794	3.8783	3.93156	3.85103	3.8263	3.92206
lpxC	4.00313	3.98175	4.00744	4.35455	4.26187	4.24428	4.011	4.17676	4.30308	3.94291	3.97438	3.89737	4.20764	4.04775	3.89737	4.01982	4.25529	4.20428	4.10881	4.02196	4.09814	4.36944	4.10881	4.19192	4.30983	4.04775	4.13798	4.06714	4.07337	4.06714	4.0431	3.96328	4.23678	4.27911	4.4145	4.08039	4.16233	4.23908	4.38572	4.43296	4.20764	3.97625
secM	3.31241	3.19069	3.06729	3.56738	3.41434	3.51434	3.24559	3.66065	3.52365	3.20323	3.23875	3.24151	3.22316	3.30579	3.25096	3.31063	3.6395	3.26658	3.35491	3.20568	3.33282	3.45366	3.36202	3.3595	3.54858	3.33495	3.2888	3.26163	3.25178	3.27729	3.3198	3.19887	3.29245	3.43456	3.47769	3.36754	3.41604	3.47138	3.58462	3.36202	3.51434	3.30644
secA	3.44297	3.33789	3.2481	3.67901	3.46012	3.54067	3.29865	3.6549	3.50923	3.30353	3.41903	3.46728	3.37319	3.3955	3.31649	3.32531	3.63064	3.27431	3.499	3.38857	3.51434	3.42066	3.32613	3.33722	3.43282	3.43589	3.43968	3.45848	3.59917	3.45088	3.51239	3.33633	3.36828	3.46728	3.47575	3.43456	3.44044	3.54858	3.58265	3.29935	3.58078	3.499
mutT	2.48552	2.34771	2.22521	2.60705	2.55793	2.5823	2.33448	2.73844	2.63257	2.37275	2.42678	2.46652	2.5963	2.5247	2.51024	2.39066	2.84212	2.32748	2.54739	2.41893	2.54532	2.54532	2.39744	2.47542	2.64405	2.58653	2.48635	2.52988	2.64926	2.56192	2.54943	2.45668	2.42618	2.42131	2.73288	2.50427	2.52333	2.8126	2.7941	2.56725	2.68804	2.54481
yacG	3.47262	3.41988	3.47507	3.82781	3.45187	3.74123	3.4734	3.75576	3.60351	3.45088	3.38655	3.45271	3.59672	3.51335	3.42623	3.48925	3.81744	3.44666	3.58928	3.50558	3.51513	3.39278	3.46473	3.48925	3.53807	3.60239	3.53551	3.50412	3.54667	3.39068	3.56341	3.44854	3.42998	3.41988	3.51951	3.5345	3.51335	3.56341	3.37912	3.62174	3.53	3.49694
yacF	3.18979	3.08766	3.10104	3.47692	3.13759	3.35808	3.1958	3.46301	3.26993	3.14591	3.14933	3.11921	3.20038	3.18044	3.12989	3.17759	3.49379	3.08493	3.21494	3.19388	3.18611	3.04415	3.12776	3.19933	3.22091	3.23936	3.16402	3.16115	3.17424	2.96466	3.23278	3.14728	3.13124	3.09151	3.23691	3.21388	3.18431	3.21795	3.09983	3.18763	3.19765	3.14893
coaE	2.96944	2.82185	2.89582	3.28987	2.88441	3.14369	3.04332	3.24208	3.01693	2.90586	2.88532	2.84029	2.89466	2.9192	2.86328	2.90011	3.26229	2.87912	2.93768	2.94612	2.86044	2.76582	2.86978	3.01085	3.02897	2.9813	2.89048	2.91313	2.93052	2.7186	3.06453	2.89224	2.89737	2.89173	2.90728	2.96901	2.98636	2.8985	2.85433	2.88916	2.9362	2.94318
guaC	3.76131	3.78959	3.40628	4.17351	3.60543	3.66958	3.67325	3.81988	3.78685	3.42846	3.70693	3.58811	3.66308	3.8106	3.68403	3.88122	4.12967	3.59405	3.75576	3.54749	3.75035	3.47431	3.68156	3.0938	3.42702	3.62487	3.69245	3.77857	3.6747	3.58359	4.00926	3.71818	3.68537	2.96802	3.32531	3.23225	3.59405	3.36202	3.2481	3.42941	3.16577	3.63828
hofC	1.7552	1.67889	1.71004	1.73016	1.67001	1.86388	1.67459	1.86635	1.85126	1.75871	1.82081	1.57577	1.78955	1.73701	1.70315	1.7552	1.9141	1.75044	1.7684	1.73954	1.75775	1.63792	1.65702	1.63261	1.69592	1.85924	1.63429	1.734	1.79917	1.70863	1.71076	1.6277	1.64232	1.64897	1.82494	1.61684	1.74582	1.69193	1.62655	1.72876	1.66846	1.7173
hofB	1.68739	1.70315	1.55492	1.76385	1.63209	1.83503	1.5779	1.79997	1.82653	1.82081	1.70315	1.54449	1.80773	1.79584	1.74095	1.72243	1.94176	1.61454	1.71424	1.62432	1.67388	1.67743	1.59912	1.76025	1.73954	1.59662	1.613	1.52132	1.60961	1.58227	1.67536	1.82826	1.61764	1.55101	2.10387	1.54146	1.62655	1.77523	1.67459	1.8272	1.70004	1.63136
ppdD	1.24917	1.45844	1.39901	1.48585	1.49054	1.52852	1.35192	1.50355	1.5331	1.3257	1.29657	1.2363	1.33527	1.30454	1.49229	1.42403	1.61367	1.42656	1.32478	1.46333	1.54146	1.49885	1.42085	1.39131	1.44631	1.36843	1.27474	1.3712	1.35575	1.56645	1.49821	1.40908	1.37443	1.43143	1.4387	1.30999	1.4496	1.4035	1.48823	1.3536	1.33527	1.32303
nadC	2.89632	2.85863	2.71604	3.04786	2.87554	3.09616	2.86444	3.07683	3.02055	2.87213	2.93862	2.90101	2.94665	3.05328	3.02951	3.17483	3.32679	2.76021	2.80052	2.85548	2.88698	3.02156	2.94381	3.08327	3.09616	2.80995	2.88248	2.81706	2.78556	2.80246	2.98636	2.77147	2.93669	2.47604	2.76751	2.77755	2.95546	2.85863	2.83079	2.87744	2.72587	2.90754
ampD	2.6373	2.79992	2.78821	2.95716	2.72251	2.93912	2.76249	2.88248	2.90052	2.66419	2.73677	2.6771	2.45429	2.63872	2.72866	2.82134	3.01793	2.71077	2.58998	2.71018	2.58147	2.8639	2.68494	2.85367	2.73118	2.67839	2.77147	2.63872	2.64288	2.73901	2.73228	2.66175	2.80052	2.63966	2.47686	2.65347	2.76143	2.56515	2.49699	2.51024	2.64241	2.67658
ampE	2.51536	2.6192	2.5963	2.82354	2.58857	2.76632	2.57872	2.68207	2.73956	2.50865	2.60828	2.55793	2.29315	2.55263	2.62055	2.71316	2.87683	2.60447	2.48552	2.56659	2.47946	2.72918	2.57024	2.65412	2.57801	2.60223	2.652	2.57872	2.58998	2.56939	2.6116	2.522	2.69335	2.46733	2.52786	2.48182	2.62978	2.50163	2.38975	2.3704	2.46733	2.49632
aroP	3.89264	3.84667	3.80888	3.53	3.89264	4.07013	3.65404	3.72376	3.90099	3.79326	3.67325	3.86792	3.78116	4.14083	3.92813	4.02196	4.16769	3.80745	3.8783	3.76266	3.82448	3.82305	3.51335	3.79204	3.73703	3.89264	3.90552	3.84355	3.90712	3.91346	3.94065	3.79452	3.69126	3.85103	3.70693	3.79452	3.79326	4.06471	3.93734	3.84461	3.92357	3.86376
pdhR	3.52154	3.36122	3.35421	3.89264	3.44297	3.53619	3.67598	3.58462	3.58462	3.37912	3.61012	3.6747	3.71958	3.66567	3.54459	3.84959	3.70584	3.07457	3.69245	3.55241	3.67089	3.42515	3.6994	3.67598	3.71593	3.26349	3.47861	3.37616	3.6429	3.43379	3.18364	3.36413	3.35491	3.64545	3.91794	3.61155	3.80518	3.60034	3.86496	3.46216	3.63199	3.5315
aceE	4.16505	4.06471	4.06714	4.44421	4.14413	4.1137	4.35876	4.14657	4.12466	4.03874	4.13225	4.30983	4.06714	4.34859	4.15273	4.57657	4.27911	3.84826	4.26187	4.16505	4.22437	4.24222	4.28689	4.19581	4.24942	3.94065	4.04775	3.98628	4.14657	3.97814	3.75843	4.01768	3.88475	4.30669	4.00107	4.21055	4.39327	4.18879	4.28958	3.80745	4.22437	4.15442
aceF	4.08847	4.00515	4.02196	4.33048	3.99884	3.92357	4.22225	4.0298	3.98003	3.99143	4.10881	4.17047	4.19581	4.27559	4.06204	4.4145	4.19581	3.73205	4.24222	4.05836	4.15273	4.14083	4.14956	4.10085	4.17047	3.85739	3.94065	3.93734	4.083	3.82305	3.65934	3.95546	3.78685	4.24675	4.0298	4.12206	4.27911	4.10643	4.24942	3.9539	4.11107	4.1172
lpd	4.24942	4.16505	4.11107	4.49628	4.12967	4.25211	4.48134	4.37818	4.23404	4.38981	4.30983	4.41132	4.32653	4.41132	4.29602	4.5858	4.24942	4.12711	4.4145	4.22225	4.3615	4.25852	4.33048	4.46128	4.43727	4.24428	4.18879	4.18552	4.30983	4.17351	4.19192	4.23908	4.083	4.31301	4.46446	4.33048	4.38186	4.35455	4.35455	4.32297	4.35455	4.24942
yacH	1.44807	1.50027	1.59502	1.73629	2.06004	1.76688	1.61228	1.68827	1.76162	1.57577	1.454	1.41097	1.42656	1.56394	1.59502	1.58697	1.72876	1.90406	1.76235	1.61075	1.6868	1.66553	1.67001	1.75209	1.64843	1.42085	1.58372	1.61075	1.4844	1.50415	1.67204	1.55578	1.71424	1.5382	1.61912	1.45236	1.60354	1.58697	1.56141	1.5877	1.53988	1.41767
acnB	3.91469	3.71958	3.40962	3.9298	3.6747	3.78366	3.99519	4.04568	3.76131	4.1137	3.80645	3.9356	3.97814	3.96464	3.70333	3.77561	3.58811	3.82153	3.95051	3.70333	3.93156	3.63317	3.73849	3.95546	3.71216	3.99687	3.85895	3.89126	3.9897	3.81602	4.03874	4.17676	3.80888	3.61645	3.8133	3.85895	3.96885	3.67325	3.75351	3.73962	3.87981	3.91193
yacL	2.67772	2.65134	2.72535	3.02425	2.6116	2.97776	2.63966	2.8735	2.82403	2.74457	2.72066	2.63527	2.66356	2.71963	2.759	2.71077	2.9456	2.62108	2.64654	2.74767	2.61716	2.64654	2.59427	2.71018	2.71707	2.88698	2.74701	2.69841	2.7246	2.80052	2.79694	2.81542	2.57465	2.82814	2.91436	2.84766	2.70581	2.86166	2.64405	2.78497	2.89466	2.67953
speD	4.0431	3.883	3.78366	4.15442	4.00926	3.96672	4.0431	4.15922	3.79721	3.68156	4.05449	3.97085	4.02584	3.95747	4.16505	4.09579	3.91193	3.77988	3.85574	3.92357	4.02196	3.83958	3.93344	3.99143	3.77857	3.96153	3.9539	3.98003	4.00313	4.0431	3.70465	4.03706	3.60451	3.60642	3.35491	3.89905	3.92687	3.82305	3.75189	3.42066	3.84239	4.05449
speE	3.99687	3.80374	3.69368	3.97438	3.87278	3.91346	3.98403	4.19192	3.75465	3.65831	3.96672	3.90712	3.96153	3.90245	4.10085	3.94291	3.84077	3.66567	3.81191	3.85739	3.92357	3.84461	3.96672	3.96464	3.75725	3.88811	3.85103	3.92006	3.93914	4.03466	3.6205	4.01553	3.54858	3.54858	3.305	3.86967	3.89737	3.74662	3.70969	3.26808	3.78817	3.98403
yacC	3.29116	3.35572	3.30046	3.3604	3.35174	3.65278	3.28623	3.57668	3.64664	3.39401	3.26808	3.24559	3.47507	3.43589	3.28987	3.56422	3.78116	3.50486	3.55752	3.30215	3.53354	3.44516	3.37737	3.40343	3.3955	3.20741	3.31514	3.25178	3.26163	3.26524	3.16709	3.3439	3.22316	3.15731	3.23278	3.19199	3.29189	3.19704	3.41047	3.37025	3.29312	3.27104
cueO	2.60298	2.58783	2.74889	2.8326	2.48886	2.75143	2.55396	2.97304	2.73003	2.40071	3.05537	2.58509	2.76143	3.10147	2.89319	2.78016	2.96901	2.55599	2.508	2.45587	2.48552	2.62865	2.62779	2.42307	2.72131	2.34928	2.56432	2.61654	2.52711	2.61716	2.69275	2.60887	2.72412	2.51311	2.20913	2.38092	2.5247	2.45215	2.33368	2.20759	2.30641	2.60146
gcd	3.00905	3.12894	3.68737	3.25138	3.55346	3.28502	3.14369	3.11707	3.33851	2.3966	2.93519	3.00115	2.60965	2.69956	3.13542	2.16597	2.18246	3.72616	3.36551	3.22542	3.23573	3.53	2.99734	3.13631	3.51821	2.96228	3.37671	3.21332	3.16058	3.09694	2.99375	3.02214	2.84945	3.3205	3.14477	3.09741	3.26588	3.46301	3.53354	2.92751	3.08929	2.97776
hpt	3.5208	3.42357	3.41988	3.73301	3.51434	3.64782	3.5208	3.73703	3.6571	3.35863	3.46881	3.47507	3.61257	3.70078	3.56341	3.67325	3.94686	3.51951	3.71818	3.52154	3.60451	3.64069	3.59672	3.51619	3.61495	3.48075	3.52154	3.52154	3.53696	3.50558	3.48667	3.60351	3.37912	3.39733	3.52923	3.4656	3.50098	3.58462	3.38573	3.55069	3.49224	3.49975
can	3.91794	3.91052	4.0298	4.36944	4.07571	4.20428	3.80745	4.17351	4.26568	3.81744	3.87408	3.90384	3.89423	4.10342	3.90099	4.08847	4.10342	4.24428	4.20764	3.97625	4.02786	3.84077	4.06204	3.89264	4.20764	3.8363	4.06471	3.97438	3.83162	4.05264	4.15922	3.92206	3.75576	3.56641	3.53988	3.62592	3.79204	3.91654	3.85574	3.79721	3.69368	3.93734
yadG	2.99375	2.84212	3.07893	3.09616	3.79452	3.24208	2.95267	3.21739	3.37171	3.07893	2.85249	2.96112	2.88916	3.04042	2.99062	2.99784	3.32877	3.00173	2.91707	3.05852	2.90175	3.97438	2.91028	3.19119	3.33007	2.9192	3.32346	3.07036	2.97896	3.09741	3.01446	2.96061	3.05001	3.09209	2.98835	3.06207	3.2597	3.20265	3.15935	2.85607	3.04943	2.97549
yadH	3.0373	2.93373	3.17648	3.18101	3.86239	3.30094	3.0373	3.27255	3.42702	3.1599	2.95589	3.0162	2.94195	3.15111	3.08825	3.08379	3.40188	3.07138	3.00235	3.12514	2.95267	4.07337	3.0029	3.29428	3.41903	2.99526	3.39889	3.15551	3.06131	3.13478	3.12351	3.04631	3.13868	3.18156	3.02156	3.14098	3.32531	3.28122	3.22369	3.0029	3.11819	3.01085
yadI	2.45143	2.38092	2.52988	2.56192	3.16996	2.76077	2.46154	2.70581	2.82185	2.81208	2.38975	2.44482	2.6905	2.42678	2.38892	2.45143	2.78497	2.4363	2.45834	2.56073	2.45429	3.21169	2.40592	2.66356	2.61581	2.45587	2.7296	2.50088	2.50503	2.37997	2.53394	2.54311	2.48331	2.58588	2.98636	2.55189	2.69593	2.63127	2.72251	2.48886	2.64124	2.51311
yadE	2.11279	2.1231	2.38587	2.35805	2.49567	2.45294	2.16669	2.49488	2.43703	2.32171	2.0577	2.10981	2.25552	2.13328	2.01557	2.14791	2.47279	2.24381	2.20393	2.36415	2.23332	2.40815	2.20038	2.21372	2.19741	2.08787	2.2182	2.16903	2.15996	2.06767	2.5823	2.14409	2.63181	2.45668	2.55995	2.25064	2.26092	2.11928	2.31311	2.25064	2.33287	2.12212
panD	3.75189	3.5778	3.58718	4.19887	3.73205	3.87981	3.61495	3.85895	3.86376	3.55346	3.6239	3.63465	3.58078	3.85418	3.77561	3.81602	4.13798	3.54749	3.84667	3.80645	3.76661	3.39005	3.55525	3.66567	3.40628	3.68277	3.77988	3.70584	3.70333	3.79452	3.62809	3.85266	3.499	3.57892	3.52639	3.73301	3.71465	3.81191	3.84077	3.42998	3.73301	3.69737
yadD	2.13944	2.06587	2.01714	2.30789	2.16334	2.14965	2.07566	2.13677	2.19741	2.12027	2.17083	1.99157	2.40071	2.19547	1.98978	2.11562	2.39134	2.1939	2.38238	2.1524	2.28902	2.13769	2.04009	2.07566	2.15472	2.15134	2.15041	2.10288	2.08976	1.99529	2.16597	2.21643	2.07763	2.12489	2.39066	1.98318	2.16334	2.20176	2.22847	2.33885	2.16736	2.20176
panC	3.51434	3.61012	3.38035	3.70969	3.43589	3.60451	3.61853	3.78366	3.6205	3.56641	3.70192	3.60034	3.50644	3.70333	3.60239	3.72254	3.86066	3.42623	3.56738	3.48168	3.54377	3.68854	3.65605	3.60642	3.75576	3.55938	3.50098	3.58159	3.58159	3.54459	3.74244	3.79876	3.65831	3.24962	3.6994	3.54858	3.62697	3.48586	3.4836	3.4836	3.48437	3.55346
panB	3.47948	3.50644	3.19828	3.50201	3.31649	3.4836	3.53893	3.74244	3.52154	3.4836	3.66424	3.51709	3.36413	3.57668	3.5208	3.58811	3.79452	3.2818	3.44375	3.44117	3.45602	3.58265	3.54459	3.499	3.67325	3.49379	3.39005	3.52365	3.56245	3.51031	3.6772	3.70192	3.52848	3.15935	3.75351	3.44593	3.57275	3.3275	3.35715	3.27203	3.34169	3.43797
yadC	1.38299	1.49133	1.5331	1.71874	1.53988	1.82251	1.59817	1.6851	1.50415	1.48679	1.43143	1.40908	1.3536	1.51771	1.48053	1.31256	1.64692	1.51284	1.63878	1.51525	1.58227	1.46005	1.4954	1.54146	1.47823	1.54218	1.58227	1.63878	1.67279	1.90896	1.51118	1.53554	1.5999	1.66553	1.51611	1.46897	1.5915	1.72748	1.68902	1.51035	1.71004	1.35661
yadK	1.433	1.44631	1.5301	1.70793	1.416	1.69592	1.59008	1.64403	1.48289	1.40798	1.34843	1.43706	1.21622	1.25824	1.24576	1.1349	1.416	1.56877	1.39314	1.26868	1.38675	1.3202	1.52753	1.52681	1.59369	1.51435	1.54514	1.62911	1.46984	1.81417	1.4409	1.54514	1.64789	1.53988	1.30524	1.47129	1.54305	1.62835	1.50866	1.51918	1.49133	1.30524
yadL	1.68177	1.70557	1.78542	2.08113	1.67642	1.93523	1.8272	1.7974	1.68986	1.66319	1.6966	1.74514	1.4954	1.62362	1.77866	1.4429	1.71975	1.82325	1.71975	1.73187	1.61993	1.76515	1.80481	1.73016	1.91055	1.93337	1.94011	1.85755	1.7974	2.17083	1.64971	1.83933	1.81597	1.91274	1.65896	1.79319	1.80396	2.00097	1.88225	1.89236	1.76025	1.74818
yadM	1.37727	1.42898	1.54218	1.80396	1.43449	1.7014	1.49961	1.66461	1.43606	1.41522	1.51118	1.48121	1.30609	1.28782	1.4035	1.07213	1.50866	1.70699	1.53554	1.55101	1.47694	1.52372	1.64971	1.57871	1.75944	1.58569	1.63261	1.53405	1.52538	1.76921	1.47229	1.47229	1.56645	1.68423	1.40908	1.47547	1.55036	1.72243	1.63878	1.61018	1.47823	1.3797
htrE	1.07062	1.02684	0.987816	1.06634	1.03655	1.20473	1.20291	1.30306	1.1758	1.13811	0.987187	1.06019	1.18072	0.988761	0.962294	1.00191	1.22137	0.96734	1.00689	1.08571	1.10868	1.04589	1.21525	0.988761	0.933894	0.779227	1.14474	0.86496	1.21622	1.0866	0.915783	0.89338	1.05752	1.14018	1.18288	1.18363	1.23368	1.04589	1.0646	1.34752	1.15485	1.02524
ecpD	1.07595	1.23761	1.0237	1.30764	1.0692	1.25824	1.15646	1.26329	1.11929	1.12539	0.996762	1.03314	1.26167	1.01455	1.26167	1.04287	1.35125	1.03803	0.979335	0.924713	1.09829	1.04792	1.22033	1.14018	1.16794	1.04076	0.85778	1.12954	1.18709	0.85778	1.19302	1.13658	1.15785	0.920377	1.3631	1.17409	1.00689	1.03593	1.1758	1.41367	1.2255	0.868982
yadN	1.17492	1.29594	1.09172	1.47823	1.08283	1.46066	1.28213	1.65641	1.3116	1.17262	1.05681	1.09631	1.21934	1.06695	1.15554	1.39738	1.50945	1.36582	1.19142	1.24917	1.10092	1.45063	1.42403	1.2363	1.48289	1.1111	1.03521	1.02933	1.02684	1.2168	1.0894	1.25093	1.11929	1.13125	1.23691	1.21525	1.00338	1.0992	1.23283	1.36582	1.16645	1.20038
folK	3.23936	2.96647	2.87683	3.16765	3.09741	3.19991	3.10348	3.37088	3.11232	3.09694	3.14369	3.12269	3.15878	3.04225	3.00348	3.09694	3.24962	2.92631	3.04886	3.06453	3.19259	3.00465	3.09877	3.21388	3.00848	3.17243	3.1232	3.15274	3.20199	3.09983	3.07742	3.14263	2.9126	2.91542	3.07853	3.11819	3.14263	3.00848	3.08884	2.99124	3.02829	3.24444
pcnB	3.54667	3.30094	3.24281	3.58078	3.36551	3.56245	3.45088	3.71593	3.53254	3.44946	3.54858	3.42433	3.65176	3.46795	3.39401	3.44767	3.65058	3.3536	3.57668	3.42122	3.56525	3.31308	3.42702	3.5315	3.37088	3.47948	3.472	3.50923	3.55938	3.44297	3.42196	3.53988	3.29609	3.36413	3.65934	3.44767	3.47138	3.3955	3.47507	3.51619	3.42941	3.49224
yadB	2.66614	2.53475	2.58857	2.58783	2.5963	2.76314	2.4848	2.89683	2.74508	2.3747	2.38449	2.39895	2.42056	2.49341	2.29155	2.48331	2.74701	2.47686	2.65755	2.62108	2.68598	2.42226	2.56263	2.33448	2.56873	2.44401	2.41118	2.53148	2.57801	2.57081	2.76482	2.5247	2.60965	2.54311	2.33072	2.36647	2.48331	2.31557	2.44797	2.39454	2.44187	2.66419
dksA	3.62927	3.69478	3.86239	3.99143	3.68653	3.99334	3.59405	3.9298	3.78959	3.54858	3.56422	3.62809	3.70333	3.70969	3.59672	3.54271	3.72887	3.76266	3.78366	3.72122	3.68277	3.74517	3.7083	3.64934	3.64179	3.72376	3.75189	3.69245	3.68854	4.09019	3.74517	3.71465	3.83456	3.79452	3.45931	3.71091	3.47262	3.68947	3.62487	3.72783	3.79876	3.71091
sfsA	2.75012	2.77311	2.68865	3.16453	2.75378	2.97243	2.73787	3.05444	2.79992	2.66614	2.66107	2.69653	2.70263	2.71077	2.66107	2.90533	2.99676	2.72866	2.84365	2.56588	2.7167	2.6898	2.69485	2.63457	2.67839	2.81808	2.71316	2.73547	2.68725	2.7771	2.73427	3.04536	2.57609	2.67535	2.39541	2.72809	2.71799	2.61089	2.6911	2.52988	2.72301	2.78497
ligT	2.68804	2.56588	2.35	3.05053	2.65055	2.75751	2.57146	2.92324	2.71604	2.51178	2.508	2.6192	2.49861	2.64405	2.58653	2.8143	2.87103	2.63801	2.71913	2.44797	2.64469	2.56823	2.60036	2.508	2.6192	2.7119	2.65564	2.64469	2.6192	2.52929	2.63872	2.95367	2.41032	2.44127	2.40592	2.5725	2.6192	2.52929	2.63527	2.36205	2.59776	2.68655
hrpB	2.30556	2.33885	2.25145	2.69335	2.35	2.55793	2.37797	2.66232	2.49341	2.44046	2.5725	2.36415	2.6911	2.3747	2.36572	2.37997	2.65412	2.3005	2.45429	2.35058	2.46591	2.30393	2.31311	2.4426	2.47785	2.39066	2.26911	2.33144	2.34343	2.27539	2.40451	2.3966	2.32082	2.42307	2.72301	2.42829	2.43236	2.42372	2.32082	2.68655	2.49119	2.365
mrcB	2.87497	2.82254	2.81755	3.19446	2.89365	3.10874	2.77807	3.1958	3.06796	2.86816	2.78556	2.83423	2.874	2.88094	2.89632	2.87857	3.22473	2.86501	2.92156	2.82764	2.91658	2.8506	2.93912	2.82868	2.99427	2.80794	2.76632	2.8386	2.84996	2.74508	2.82354	2.86501	2.88849	2.84096	3.09258	2.8692	2.80246	3.00348	2.95589	2.89319	2.9114	2.87213
fhuC	1.19454	1.26868	1.09829	1.08418	1.27767	1.03803	1.19302	1.23197	0.977521	1.24241	1.20714	1.29509	1.16861	1.0802	1.10775	1.15646	1.23691	1.23559	1.0545	0.938942	1.13125	1.30764	1.25093	1.05215	0.949123	1.196	1.07062	1.03075	1.09024	1.21295	1.02684	1.1111	1.20038	1.20809	1.23045	1.13042	0.895328	0.832188	1.20626	1.23045	1.06998	1.28022
fhuD	1.51611	1.34166	1.35192	1.50945	1.4429	1.40604	1.22864	1.35809	1.29594	1.35898	1.55492	1.34584	1.25587	1.5331	1.12954	1.25439	1.49821	1.27845	1.27264	1.33869	1.39219	1.25013	1.24492	1.19142	1.50189	1.35809	1.47823	1.3529	1.38758	1.65965	1.28782	1.06116	1.32303	1.42403	1.20473	1.3712	1.38952	1.34005	1.26249	1.13811	1.47229	1.35125
fhuB	2.13868	1.71076	1.66616	1.7165	1.80773	1.59912	1.60746	1.82081	1.73855	1.71076	1.97023	1.97125	1.75451	1.95626	1.85263	1.88476	1.91346	1.74722	1.73341	1.80481	1.7731	1.6432	1.60883	1.67074	1.67329	1.9528	1.71202	1.76073	1.64561	1.89588	1.81417	1.63493	1.48823	1.5779	1.58569	1.76688	1.89959	1.80773	1.7173	1.6408	1.92684	2.0212
hemL	3.37912	3.30875	3.31846	3.44452	3.72783	3.57567	3.39473	3.57567	3.8363	3.16837	3.3275	3.37319	3.47948	3.45685	3.38791	3.38494	3.6571	3.2404	3.31386	3.33789	3.33722	3.36907	3.31241	3.41703	3.45602	3.42357	3.37319	3.3489	3.38494	3.76131	4.33613	3.54858	4.43296	3.3955	3.55433	3.44452	3.37319	3.60351	3.31584	3.55525	3.56154	3.39637
clcA	2.65897	2.67658	2.82403	2.81099	2.88352	2.91596	2.59152	2.87744	3.00235	2.58729	2.74069	2.65489	2.54481	2.54943	2.63257	2.54151	2.928	2.64405	2.58445	2.73844	2.63257	2.51395	2.5985	2.6192	2.52552	2.62865	2.61223	2.63127	2.62865	2.63127	3.03115	2.4848	3.24907	2.80794	2.70897	2.64405	2.66558	2.56659	2.58857	2.7071	2.75313	2.61293
yadR	3.8025	3.77263	3.78959	4.16233	4.17676	4.05836	3.73066	3.96885	3.96672	3.68403	3.72254	3.71216	3.60239	3.84239	3.90712	3.94878	4.24428	3.84077	3.81853	3.69126	3.76266	4.38981	3.92006	3.82153	4.34552	3.80745	3.92515	3.83958	3.72616	3.90552	3.9539	3.67089	3.89423	3.95947	3.60543	3.59478	3.80645	3.93156	3.88475	3.75843	3.70693	3.75725
yadS	2.78181	2.65302	2.47785	2.97843	2.7186	2.83528	2.64598	3.01933	2.79152	2.72809	2.84529	2.65255	3.06355	2.7766	2.71544	2.73493	2.95546	2.63872	2.77022	2.66675	2.8471	2.86733	2.73956	2.79992	2.82254	2.76694	2.6771	2.79463	2.762	2.67772	2.68923	2.8326	2.74344	2.54739	2.95872	2.76896	2.66232	2.78556	2.64542	3.03162	2.7441	2.74889
btuF	2.95267	2.97625	2.71913	3.275	2.99335	3.08929	2.95643	3.3172	3.12106	2.92219	3.06554	2.89582	2.98179	2.98636	2.9362	2.98687	3.19033	2.96901	3.0162	2.88304	3.08379	2.92848	2.98879	3.10994	3.06131	3.0162	2.84263	2.99062	2.98789	2.86328	2.99784	3.01793	2.94981	2.76021	3.01497	2.9296	2.98069	2.99375	2.8165	3.13987	3.01446	2.99475
pfs	3.49379	3.55241	3.3752	3.91794	3.472	3.6086	3.50842	3.75035	3.64545	3.35491	3.5208	3.47948	3.47262	3.70465	3.58462	3.67089	3.8863	3.60451	3.51031	3.4836	3.47575	3.64179	3.64545	3.62697	3.87408	3.52738	3.44297	3.49975	3.46473	3.56245	3.81465	3.7083	3.61758	3.30951	3.44854	3.51821	3.46881	3.6781	3.3316	3.58928	3.48842	3.47575
dgt	2.72866	2.55995	2.53475	2.75448	2.63127	2.79992	2.80678	2.82354	2.64926	2.72918	2.67409	2.73173	2.79764	2.72251	2.59559	2.80617	2.87449	2.71135	2.67168	2.60223	2.53244	2.81593	2.652	2.82764	2.95589	2.77545	2.78662	2.70651	2.65134	2.62978	2.74701	2.53726	2.69727	2.70651	2.54311	2.94381	2.90229	2.73228	2.98004	2.86673	2.83805	2.75516
degP	3.33985	3.57463	3.37319	3.62592	4.09245	3.55069	3.11653	3.03328	3.56641	3.47053	3.3489	3.68947	4.30669	3.54749	3.84355	4.43296	3.95174	3.5345	3.30579	3.29428	3.37912	3.28364	3.26658	3.11653	3.35572	3.24746	3.16295	3.33633	3.19704	3.04886	3.64408	3.25919	3.87536	3.29486	2.83423	3.51335	3.32679	3.62927	3.42122	3.07515	3.4152	3.31308
cdaR	2.25389	2.06004	1.89144	2.08448	2.1415	2.25616	2.18335	2.49119	2.17083	2.45429	2.45078	2.1627	2.59776	2.15041	2.11835	2.28814	2.47052	1.90973	2.12921	2.00097	2.08448	2.10633	2.13328	2.19216	2.00013	2.21565	2.03628	2.11201	2.15326	1.94275	2.0048	2.44127	2.03067	2.0048	2.14519	2.09668	2.09427	1.94544	2.0212	2.25389	2.36415	2.23782
yaeH	2.87213	3.02542	3.21969	3.1404	2.86501	3.20265	3.02829	2.99124	2.99124	2.83689	3.04282	2.98179	2.95764	3.07353	3.00632	3.07398	3.19388	3.12776	2.90229	2.97042	2.88532	3.11819	3.03228	2.88352	2.97434	3.07198	3.10994	3.01085	2.90101	3.08884	2.9456	2.9515	3.05698	3.00173	2.77147	3.06554	2.84474	3.07198	2.76371	3.19069	3.01793	2.90533
yaeI	2.24444	1.98232	1.85924	2.06255	2.08679	2.08976	2.10288	2.27605	2.02987	2.27605	2.1415	2.07114	2.19547	2.17855	2.06767	2.26583	2.56588	1.89588	2.09331	2.10807	2.22772	2.04798	2.01454	2.01821	1.9991	2.31813	2.12837	2.11279	2.19815	1.91588	2.04317	2.02476	1.83822	1.90743	2.04798	2.07663	2.17497	2.15472	2.17409	2.11928	2.13944	2.20913
dapD	3.87124	3.50201	3.51335	3.94878	3.67325	3.79995	3.73703	4.01982	3.74906	3.88122	3.74376	3.76266	3.73066	3.86967	3.84667	4.08039	4.17676	3.6994	3.60739	3.76942	3.6549	3.74376	3.7743	3.45271	3.75035	3.81465	3.81191	3.81853	3.76661	3.54749	3.76266	3.77096	3.51335	3.55147	3.44946	3.7083	3.74804	3.61012	3.78116	3.42122	3.65831	3.86066
glnD	2.65347	2.50943	2.58368	2.9736	2.77022	2.85301	2.65637	2.93669	2.83079	2.75012	2.67228	2.65897	2.82978	2.6599	2.66232	2.75067	2.874	2.56939	2.66675	2.61581	2.63181	2.73612	2.6037	2.50567	2.96466	2.6373	2.73288	2.6037	2.57377	2.57146	2.66356	2.76482	2.55862	2.68725	2.88657	2.80373	2.72535	2.89466	2.9542	2.64241	2.79024	2.64598
map	3.45271	3.4734	3.41604	3.8133	3.79995	3.68403	3.47769	3.93914	3.68403	3.41349	3.58462	3.51619	3.47769	3.50742	3.52466	3.56953	3.81988	3.42941	3.47948	3.52639	3.51335	3.75351	3.5778	3.46965	4.03874	3.56245	3.51821	3.53696	3.47861	3.47861	3.83456	3.70333	3.42702	3.5208	3.73205	3.499	3.6549	3.63828	3.76546	3.40706	3.61012	3.46881
t44	4.29242	4.32297	4.34159	4.51647	4.38186	4.55297	4.42931	4.54262	4.39992	4.33346	4.35876	4.33048	4.50846	4.52182	4.46446	4.35455	4.52687	4.39992	4.43296	4.36944	4.38981	4.43296	4.39992	4.28689	4.36944	4.40724	4.32653	4.34552	4.38186	4.44121	3.98403	4.34859	4.31936	4.40724	4.40381	4.44421	4.36944	4.41807	4.37818	4.55731	4.48655	4.28439
rpsB	4.59548	4.60988	4.62925	4.73075	4.64346	4.80133	4.66743	4.79606	4.68037	4.61448	4.61448	4.60988	4.77308	4.73075	4.70624	4.68037	4.79606	4.68557	4.70624	4.65843	4.65843	4.73075	4.68037	4.59068	4.6537	4.63372	4.60568	4.62925	4.60568	4.69038	4.49247	4.67632	4.62433	4.64822	4.66743	4.70624	4.6537	4.672	4.60032	4.86521	4.71146	4.61448
tsf	4.16769	4.12711	4.09579	4.33613	4.21055	4.3655	4.19887	4.42931	4.26923	4.18879	4.24428	4.20211	4.30308	4.33613	4.32653	4.21884	4.42589	4.1172	4.22739	4.24675	4.19887	4.24675	4.18552	3.95174	4.16233	4.24675	4.19581	4.14657	4.20428	4.25211	4.12967	4.21884	4.03466	4.24942	4.23908	4.31621	4.21884	4.23678	4.17676	4.15703	4.33613	4.19192
pyrH	3.88475	3.98628	3.82448	3.93156	3.86792	4.12466	3.85418	4.12206	3.9356	3.96464	3.89126	3.90099	3.9356	4.02196	3.99884	3.87278	4.13477	3.79452	3.91052	3.93156	3.93344	3.78116	3.80745	3.69478	3.78547	3.91052	3.86066	3.85103	3.89737	3.92687	3.89264	3.95747	3.8133	3.80745	3.99687	3.96153	3.95546	4.08847	3.81602	3.95546	3.81988	3.90552
frr	3.93156	3.9356	3.99334	4.22437	3.92206	4.18007	3.89264	4.15442	4.10881	3.91346	4.07749	3.93344	3.94505	3.97085	4.03874	3.95947	4.27559	3.93344	3.95947	3.97085	3.95174	3.89423	3.96153	4.011	3.98175	3.98628	3.98175	3.99519	3.94291	3.95947	4.09019	4.0298	3.9356	3.95174	3.96464	3.9897	3.92357	3.96672	3.85739	4.01982	3.92006	3.95051
dxr	2.86816	2.82868	2.89173	3.12399	2.84096	3.16996	2.79262	3.25636	3.15225	2.87799	2.86328	2.8017	3.03999	2.85494	2.84263	2.87912	3.20503	2.88248	2.88147	2.80119	2.85661	2.86816	2.90981	2.82581	2.91313	2.85301	2.80549	2.79992	2.88808	2.78354	2.9709	2.88393	2.84263	3.02716	3.17724	3.04677	2.84996	3.07893	3.07398	2.99179	3.03228	2.85548
ispU	3.27255	3.22201	3.05379	3.40048	3.26296	3.46473	3.18254	3.57163	3.50558	3.30294	3.23761	3.2334	3.44946	3.25178	3.25028	3.18202	3.53354	3.26029	3.36462	3.21169	3.3997	3.20927	3.28809	3.22877	3.29935	3.19324	3.22252	3.27993	3.35269	3.28928	3.22736	3.23046	3.23225	3.09741	3.36341	3.17536	3.19119	3.25178	3.2968	3.38343	3.17361	3.2818
cdsA	3.46795	3.44516	3.32877	3.60543	3.45848	3.78817	3.43282	3.85574	3.75035	3.52267	3.42433	3.44767	3.60351	3.38411	3.39473	3.33789	3.79326	3.48437	3.5315	3.36689	3.56641	3.37231	3.42433	3.44593	3.43207	3.39822	3.42357	3.46795	3.55241	3.52565	3.43064	3.44946	3.40343	3.37171	3.71216	3.40127	3.46728	3.45007	3.51335	3.61356	3.42846	3.49157
yaeL	3.3405	3.38035	3.26457	3.5315	3.43282	3.64069	3.26029	3.68012	3.56525	3.33633	3.36551	3.33633	3.78959	3.30738	3.37319	3.23761	3.67598	3.36689	3.44297	3.30438	3.45366	3.2404	3.27255	3.26857	3.305	3.2756	3.22316	3.37231	3.38857	3.37671	3.32346	3.27311	3.35421	3.33007	3.43521	3.28623	3.33722	3.39129	3.38343	3.45187	3.33851	3.3405
yaeT	3.80119	3.76389	3.67089	3.96885	3.90384	3.91654	3.71216	3.9539	3.9298	3.76131	3.79601	3.75961	4.22225	3.70584	3.80745	3.69628	3.96328	3.74906	3.79876	3.75725	3.77096	3.68947	3.65831	3.69126	3.71818	3.75351	3.70465	3.76389	3.78685	3.68156	3.76389	3.74906	3.79876	3.7083	3.76131	3.76266	3.75465	3.77988	3.76266	3.6994	3.73849	3.7743
hlpA	3.9298	4.00744	4.06471	4.23908	4.06204	4.11107	3.92813	4.12466	4.04775	3.73962	3.95546	3.86376	4.14956	3.82153	4.01768	3.66958	3.92515	4.03466	4.04096	3.96672	3.98628	3.89264	3.88943	3.8863	3.95546	3.87536	3.883	3.94686	3.91469	3.94878	3.87981	3.97438	3.8863	3.84959	3.84461	3.91794	3.92206	3.95947	3.98003	3.8783	3.85418	3.96885
lpxD	3.84959	3.94291	4.01982	4.14083	3.98628	4.10085	3.87278	4.11107	3.99143	3.71958	3.90384	3.8291	4.16769	3.77096	3.94291	3.64408	3.9356	3.94065	4.00515	3.94878	3.97438	3.8106	3.83293	3.86496	3.91346	3.84077	3.8025	3.90384	3.8863	3.89126	3.8263	3.92687	3.8662	3.82153	3.75843	3.85266	3.89905	3.90245	3.92006	3.85266	3.84959	3.92515
fabZ	3.77263	3.6781	3.6747	3.87124	3.69126	3.95546	3.71818	3.96328	3.86239	3.64664	3.75961	3.70584	3.86376	3.65058	3.71216	3.499	3.87124	3.65278	3.74244	3.73962	3.7083	3.68653	3.61495	3.90712	3.85895	3.70333	3.65831	3.73962	3.79073	3.90712	3.89905	3.91052	3.71705	3.61758	3.89737	3.71335	3.71216	3.81988	3.64934	3.83162	3.75961	3.78116
lpxA	3.40628	3.36754	3.36614	3.50558	3.38857	3.6549	3.43706	3.65934	3.52565	3.4054	3.45931	3.39327	3.53551	3.32421	3.32169	3.18501	3.50486	3.33551	3.42702	3.37171	3.40628	3.34253	3.28261	3.57463	3.45685	3.41277	3.34979	3.44593	3.49224	3.50201	3.69368	3.55069	3.58928	3.27993	3.69245	3.40475	3.42702	3.47053	3.31788	3.50644	3.39637	3.45531
lpxB	3.31014	3.2481	3.15784	3.39637	3.29368	3.50558	3.27104	3.55525	3.42771	3.35023	3.31386	3.19069	3.38035	3.12399	3.09484	3.14535	3.45602	3.19069	3.24559	3.20981	3.34979	3.09983	3.19259	3.43521	3.29368	3.19644	3.1222	3.2905	3.29987	3.34169	3.44666	3.30046	3.44854	3.15383	3.33282	3.19501	3.27729	3.24151	3.12399	3.34979	3.23875	3.30046
rnhB	3.14416	3.05444	2.98737	3.28623	3.13595	3.39637	3.08327	3.51513	3.34323	3.19199	3.10994	2.98789	3.25233	2.94612	2.93373	2.96944	3.32288	2.96061	3.12106	3.07036	3.18501	2.93768	3.00523	3.27053	3.13279	3.04225	2.9348	3.1066	3.09552	3.18431	3.29987	3.16341	3.26296	3.06003	3.31386	3.1151	3.12894	3.08111	3.00573	3.2818	3.18611	3.14591
dnaE	3.13177	3.04042	2.98636	3.26588	3.18814	3.34103	3.03612	3.40778	3.29935	3.14728	3.13819	3.07138	3.25096	3.03888	2.99853	3.05444	3.26738	3.02055	3.14728	3.13478	3.25714	2.92751	2.94195	3.07683	3.06985	3.09209	3.05328	3.13478	3.10348	3.17483	3.18714	3.1232	3.15551	3.05053	3.22926	3.08442	3.06796	3.16765	3.04588	3.20813	3.09258	3.13987
accA	3.79995	3.74662	3.75843	4.11939	3.85574	3.99884	3.69126	4.07337	4.01354	3.71091	3.81602	3.74517	3.85895	3.88122	3.81988	3.85103	4.18879	3.81191	4.011	3.87278	3.94686	3.75465	3.76131	3.78817	3.81853	3.85418	3.84667	3.8783	3.85574	3.82153	3.78366	3.87124	3.80119	3.6429	3.82153	3.74517	3.78685	3.80645	3.70333	3.79452	3.75725	3.79601
ldcC	2.38364	2.68207	2.87103	2.85433	2.40657	2.86872	2.54532	2.93114	2.80052	2.25389	2.65818	2.50865	2.29473	2.29648	2.44648	2.41653	2.66107	2.93052	2.52786	2.77089	2.54391	3.08543	2.94928	2.41519	2.81968	2.38587	2.47355	2.49488	2.40882	2.39541	2.23139	2.39362	2.45429	2.86733	2.36102	2.48105	2.52929	2.32748	2.25203	2.50163	2.41118	2.40208
yaeR	2.64338	2.71604	2.76694	2.99622	2.60766	2.82915	2.60766	3.13631	2.92043	2.524	2.63661	2.61509	2.47686	2.522	2.56073	2.64654	2.82254	3.15274	2.62314	2.69593	2.6217	3.40048	3.21169	2.49949	3.28364	2.41893	2.51395	2.54943	2.46652	2.5394	2.42897	2.55464	2.64598	2.71799	2.37715	2.4871	2.60509	2.52851	2.84212	2.49269	2.40529	2.6599
tilS	2.84146	2.73956	2.68923	2.96995	2.75143	2.87213	2.72131	3.18979	2.99022	2.72066	2.74199	2.69841	2.80678	2.76371	2.64794	2.78243	2.95764	3.00523	2.87154	2.70024	2.84419	3.1958	3.07794	2.6911	3.15784	2.56725	2.73228	2.77196	2.72587	2.6771	2.82515	2.91497	2.8165	2.60223	2.65755	2.56823	2.73173	2.57546	2.95716	2.61581	2.5359	2.82029
rof	2.90754	3.06729	3.26349	3.38343	2.94981	3.23105	2.96228	3.04677	3.12674	2.80427	2.99676	2.89466	3.01085	2.95716	2.90643	3.01287	3.09983	3.17995	3.02214	3.03663	2.95643	3.1222	3.04042	2.91436	3.06729	2.912	3.04163	2.96355	2.90301	3.1232	3.03561	2.88032	3.07794	2.97243	2.90728	2.85212	2.90349	2.93567	2.84996	3.06927	2.89109	2.87554
yaeP	3.14208	3.37912	3.57567	3.68537	3.18364	3.54749	3.30353	3.35023	3.38655	3.10348	3.24907	3.17187	3.24151	3.20568	3.13124	3.2485	3.34442	3.52466	3.26808	3.30294	3.21852	3.37977	3.32938	3.27157	3.28321	3.1664	3.3275	3.24907	3.1664	3.3752	3.37616	3.16453	3.39637	3.28428	3.04886	3.15672	3.19991	3.10874	3.04332	3.30353	3.1464	3.12719
yaeQ	2.98583	2.82676	2.69485	3.13225	2.95061	3.03612	2.89109	3.2485	3.10413	3.09616	2.97243	2.99289	3.09151	3.04415	2.95872	3.02156	3.38709	2.99475	3.06927	3.06082	3.04536	2.95482	2.92536	3.05958	2.99232	3.1111	2.95267	2.96647	3.02781	2.89795	2.98451	3.06511	2.92324	2.97953	3.11707	3.04415	2.99179	3.11232	3.07853	3.00402	3.04786	3.02481
yaeJ	3.02375	3.14263	3.37977	3.40962	3.18101	3.35715	3.09616	3.37398	3.41604	3.30875	3.20199	3.18651	3.321	3.18254	3.11297	3.10277	3.53254	3.49053	3.29745	3.46965	3.35119	3.18925	3.27774	3.16936	3.23046	3.28321	3.22031	3.22813	3.19119	3.00115	3.25873	3.1664	3.39068	3.39401	3.2123	3.10772	3.04536	3.25775	3.25775	3.31184	3.14845	3.11341
nlpE	2.87103	3.01564	3.27932	3.25096	3.04163	3.20503	2.98069	3.26738	3.27386	2.82915	2.97725	2.85607	3.0186	2.81542	2.85607	2.73341	3.10277	3.18611	2.97496	3.07254	2.94665	3.11883	3.09782	3.02829	3.08327	2.8692	2.88304	2.92575	2.85212	2.91313	3.29935	3.05648	3.50412	3.04042	2.9362	2.92219	2.89737	2.85661	2.92483	3.07683	2.87103	2.90929
yaeF	1.82251	1.68024	1.56711	1.71487	1.69509	1.88399	1.55578	1.83822	1.93858	1.78409	1.76447	1.613	1.78329	1.62292	1.51118	1.69592	2.13175	1.69128	1.72039	1.72876	1.83561	1.67204	1.62432	1.73187	1.77606	1.84165	1.68109	1.75044	1.8031	1.49766	1.7173	1.59662	1.74255	1.62719	1.99824	1.53671	1.78677	1.67459	1.65398	1.97309	1.6972	1.74344
proS	3.55841	3.46108	3.35808	3.76822	3.51513	3.6719	3.44854	3.81853	3.68947	3.55938	3.56245	3.56525	3.48586	3.53807	3.59917	3.51513	3.78366	3.46108	3.47575	3.52267	3.49567	3.4734	3.46108	3.53354	3.54548	3.61257	3.56042	3.53551	3.6205	3.49053	3.61155	3.50486	3.49224	3.34632	3.59672	3.54548	3.55525	3.68537	3.43706	3.4152	3.55938	3.5778
yaeB	2.90586	2.66419	2.73003	3.01085	2.81158	3.07683	2.75797	3.19644	3.10941	2.8506	2.67658	2.7748	2.95996	2.88849	2.78069	2.89894	3.23105	2.82466	2.98835	2.89365	2.96995	2.78954	2.89582	2.83322	2.82029	2.82185	2.79522	2.81542	2.8506	2.90929	2.79863	2.87449	2.80995	2.8506	3.11753	2.8506	2.76482	3.08327	2.96901	3.09151	2.9456	2.86265
rcsF	3.26857	3.19324	3.20199	3.48168	3.18979	3.47262	3.29935	3.50923	3.42515	3.26163	3.16765	3.22369	3.26229	3.305	3.17187	3.31788	3.49694	3.29189	3.28555	3.28555	3.28623	3.29809	3.28428	3.29987	3.24389	3.22991	3.31308	3.28928	3.31184	3.20091	3.26658	3.27203	3.3275	3.19259	3.36462	3.26857	3.2334	3.4152	3.40048	3.43968	3.26398	3.26229
metQ	4.24675	4.19192	4.05058	4.42931	4.24428	4.32653	4.40724	4.34859	4.28439	4.08847	4.23404	4.23678	3.89264	4.28689	4.23678	4.12206	3.90891	4.23908	4.13225	4.12967	4.08039	4.24942	4.14413	4.14083	4.24428	3.90099	4.33346	4.28173	4.27911	4.22225	4.33346	4.28958	4.16505	4.24222	4.22437	4.34552	4.24675	4.45769	4.35159	4.02196	4.23908	4.22739
metI	3.66424	3.46881	3.24559	3.69245	3.61853	3.80645	3.62487	3.72497	3.58078	3.22542	3.3536	3.41604	3.46216	3.49295	3.23392	3.34103	3.13542	3.49295	3.3536	3.35269	3.42623	3.22612	3.36341	3.38035	3.49053	2.99289	3.56525	3.66691	3.56836	3.60034	3.47948	3.472	3.32169	3.43706	3.73962	3.48168	3.57567	3.69478	3.71091	3.49224	3.39327	3.6429
metN	3.40475	3.21852	3.04112	3.49295	3.37231	3.53354	3.44516	3.499	3.32531	2.9736	3.15784	3.11883	3.20813	3.26738	2.99289	3.04886	2.63661	3.20741	3.00173	3.11444	3.09151	2.93519	3.18651	3.20392	3.28928	3.08766	3.36272	3.4388	3.30094	3.33633	3.2905	3.28809	3.08766	3.16188	3.54749	3.25028	3.39005	3.38411	3.39733	3.305	3.10536	3.39327
gmhB	3.2214	3.23452	3.05537	3.44297	3.17933	3.41199	3.25589	3.43144	3.4152	3.31014	3.32288	3.21169	3.15174	3.22991	3.1066	3.28502	3.42623	3.28809	3.26857	3.23761	3.25526	3.22542	3.19644	3.31063	3.2818	3.30815	3.20443	3.2334	3.22612	3.13542	3.48075	3.33079	3.36413	3.14477	3.39473	3.23637	3.275	3.24337	3.27386	3.21916	3.22424	3.25138
rrsH	5.76859	5.75885	5.76227	5.76859	5.76227	5.76227	5.76227	5.76859	5.76227	5.75885	5.76227	5.74934	5.752	5.76227	5.76859	5.76859	5.752	5.76859	5.75885	5.74934	5.76227	5.76227	5.76227	5.76859	5.76227	5.76227	5.76859	5.76859	5.76859	5.752	5.76859	5.7547	5.75885	5.76859	5.76859	5.76227	5.76227	5.76227	5.76859	5.76859	5.75885	5.7462
ileV	4.01553	3.90099	3.8133	3.69628	3.91469	4.01982	3.73205	4.01768	3.87536	3.85895	3.7743	3.92813	3.83799	3.79204	3.73849	3.6747	3.86239	3.66958	3.9356	4.02584	3.89264	3.68277	3.77096	4.08847	3.59582	3.99884	3.93734	3.93156	4.02786	3.92006	3.96464	3.88475	3.68403	4.01553	4.1172	3.83958	3.8263	3.88811	3.95051	3.67901	4.09579	4.04775
alaV	4.17676	4.07013	3.90245	3.85418	4.14657	4.15922	3.88122	4.15703	4.05836	3.97625	3.83048	4.00744	3.98403	3.91794	3.87536	3.77263	3.98175	3.84959	4.11939	4.10643	4.07013	3.83048	3.92813	4.22225	3.79073	4.12711	4.06204	4.083	4.15703	4.083	4.13477	4.06204	3.86496	4.17047	4.12711	3.97438	3.96328	4.05264	4.15442	3.87536	4.27559	4.15922
rrlH	5.74067	5.73143	5.73766	5.74323	5.73559	5.73766	5.74621	5.74621	5.73143	5.72439	5.74067	5.73143	5.73766	5.72439	5.74067	5.73143	5.73143	5.73766	5.73143	5.73766	5.73766	5.73766	5.74067	5.74323	5.73559	5.73559	5.73143	5.73559	5.74934	5.73766	5.73766	5.73143	5.73766	5.73143	5.72439	5.752	5.74323	5.73766	5.74323	5.74067	5.73143	5.74067
rrfH	5.21006	5.22307	5.20351	5.11749	5.20351	5.18212	5.21006	5.18212	5.14996	5.18212	5.18212	5.19707	5.23476	4.92808	4.99951	4.83871	4.99951	5.03026	4.95845	5.06034	5.14996	5.14996	4.92808	5.22307	4.99951	5.18212	5.18212	5.11749	5.19232	5.19232	5.14996	5.19232	5.20351	5.19707	5.18212	5.18212	5.18212	5.10197	5.22307	5.07938	5.19707	5.23476
aspU	4.87626	4.78644	4.50234	4.87626	4.74363	4.70624	4.62433	4.73867	4.78189	4.72048	4.83871	4.72048	4.62925	4.58182	4.68557	4.61922	4.70184	4.67632	4.67632	4.69637	4.69637	4.73867	4.69038	4.672	4.72048	4.77772	4.75973	4.79606	4.76356	4.70184	4.69038	4.70184	4.63828	4.82909	4.78189	4.76356	4.70184	4.78644	4.81298	4.75973	4.95845	4.75473
dkgB	2.49197	2.25145	2.06255	2.56359	2.47218	2.13526	2.29155	2.44482	2.29473	1.87612	2.22425	2.35123	2.10548	2.09331	2.36958	2.4398	2.33216	2.18983	2.44868	2.47447	2.59923	2.42972	2.36647	2.13011	2.41893	2.30789	2.21985	2.75143	2.35123	2.55323	2.72412	2.58445	2.54074	1.54218	2.17083	1.97893	2.3005	2.05141	2.05843	1.98874	1.8217	2.51251
yafC	2.12753	2.0048	1.95214	1.93916	2.03067	1.87951	2.06767	1.93588	1.91055	2.00699	2.05141	2.06932	2.08113	2.2182	2.20038	2.22935	2.11279	2.13175	2.07663	2.03832	1.94011	2.24764	2.17002	2.0827	2.16823	2.13328	2.16526	2.07018	2.03708	2.15916	2.12575	2.17679	1.98318	2.02589	2.0269	1.95508	2.04592	2.09912	2.11562	2.02378	2.06932	2.11835
yafD	2.95061	3.09782	3.15672	2.8088	3.03274	2.88032	3.16577	2.79764	3.09822	3.00348	2.82868	2.88999	2.94508	3.03833	2.83647	3.24208	2.89173	3.23809	3.11232	2.97625	3.05698	3.18431	3.04415	2.92575	3.04042	2.58857	2.95819	2.908	2.88604	2.89173	2.87154	2.6217	2.86778	2.74824	2.63332	2.61786	3.15672	2.522	2.96061	2.7941	2.67482	2.93222
yafE	2.0827	2.23139	2.32838	2.02209	2.24444	2.20989	2.23225	2.10387	2.36415	2.30641	2.01083	2.07018	2.42226	2.24892	1.98393	2.27468	2.27901	2.38449	2.33885	2.24238	2.33521	2.2146	2.10893	2.14877	2.23782	1.88399	2.14409	1.9991	2.07306	2.10468	2.12118	1.96631	2.06079	2.14603	2.26501	1.93242	2.2867	2.04113	2.19547	2.22425	2.13434	2.13011
mltD	3.76942	3.73849	3.68537	3.2756	3.76822	3.71958	3.70693	3.75725	3.78366	3.81191	3.83162	3.75035	3.58265	3.71593	3.81191	3.72783	3.74804	4.1137	3.72254	3.78547	3.73962	4.12206	4.04775	4.07013	4.13225	3.79721	3.94686	3.93344	3.88811	3.95546	3.60351	3.91794	3.75189	3.38411	3.87408	3.63199	3.69828	3.51121	3.52466	3.68653	3.47507	3.78685
gloB	2.65755	2.50088	2.74069	2.38304	2.90229	2.5971	2.67535	2.51609	2.4426	2.90349	2.63872	2.63661	2.41353	2.66772	2.62457	2.74767	2.57317	2.65347	2.55396	2.76694	2.52633	3.14728	2.68655	2.83689	2.71544	2.52058	2.67658	2.61786	2.65302	2.62314	2.73787	2.6373	2.71135	2.49861	2.45896	2.65897	2.71077	2.7071	2.68547	2.33448	2.47876	2.63332
yafS	2.5725	2.44127	2.53537	2.40367	2.45668	2.44868	2.51395	2.39134	2.42829	2.66487	2.21565	2.4871	2.57377	2.5394	2.4426	2.64037	2.50305	2.55995	2.49699	2.47785	2.43236	2.6037	2.53876	2.59484	2.53323	2.53078	2.58368	2.51977	2.52633	2.47153	2.60887	2.57546	2.46807	2.33521	2.5554	2.43889	2.53537	2.45429	2.46963	2.57609	2.34274	2.5394
rnhA	2.76314	2.7463	2.61976	2.52988	2.75962	2.69841	2.7096	2.68441	2.77147	2.79992	2.8143	2.75576	2.88489	2.84096	2.84529	2.84996	2.84651	2.75448	2.8358	2.74889	2.8143	2.81099	2.75962	2.87857	2.84831	2.76143	2.77254	2.79331	2.78069	2.71963	3.01085	3.00965	2.73046	2.46522	2.65564	2.64288	2.76951	2.69907	2.73118	2.805	2.62314	2.77311
dnaQ	3.02951	3.12399	3.27431	3.05852	2.99622	3.04786	3.08884	2.94785	3.03228	3.03888	3.14322	3.06677	3.02055	3.00632	3.0029	3.02829	2.94785	3.23278	3.07254	3.13279	3.07353	2.95922	3.02829	3.21169	3.11232	3.03068	3.09057	3.13759	3.07398	2.97141	3.20323	3.17724	3.14535	2.89319	3.13124	2.94448	3.03833	2.92683	2.96707	2.92106	2.85367	3.06401
aspV	4.8989	4.80133	4.53849	4.8989	4.75473	4.72564	4.63372	4.76356	4.79059	4.70184	4.8547	4.73075	4.63372	4.5858	4.69038	4.64346	4.70624	4.71146	4.70184	4.68037	4.72048	4.74363	4.72048	4.69637	4.73075	4.79606	4.78189	4.80707	4.78644	4.73075	4.72048	4.72564	4.66381	4.87626	4.80133	4.77772	4.71581	4.81298	4.86521	4.75473	4.98832	4.77308
yafT	2.03933	1.85493	1.76073	1.74722	2.04798	1.98232	2.08787	2.00013	1.90406	1.92308	1.85838	2.05843	2.25935	2.00013	1.94653	1.83822	1.98232	1.82494	2.14519	1.93916	2.02378	1.6298	1.7676	2.00296	1.74901	2.24832	1.99824	2.01644	2.14791	2.26979	2.18526	1.97509	2.03628	2.06932	1.87612	2.044	1.99529	2.17679	1.91274	2.27195	2.35	2.09331
yafU	1.12954	1.06395	1.21525	0.861993	1.07514	1.22467	1.18144	0.99847	1.09551	1.25675	0.964174	1.0894	1.19913	1.08356	0.876266	0.898157	1.02144	1.08356	0.883867	1.08356	0.912922	1.13811	1.14259	1.09484	1.00997	1.14323	1.15878	1.11779	1.24413	1.39314	0.929195	1.05288	1.23197	1.18856	1.41263	1.27373	1.23761	0.977521	1.23434	1.19761	1.17409	1.05385
yafF	1.26249	1.21226	1.34843	1.31914	1.18209	1.34267	1.30454	1.28124	1.39043	1.32657	1.29974	1.25514	1.47979	1.24492	1.3257	1.21934	1.28467	1.40798	1.4496	1.45236	1.38758	1.4496	1.41857	1.42085	1.50565	1.13042	1.39043	1.47229	1.36919	1.46897	1.33343	1.40798	1.35125	1.31741	1.40256	1.322	1.38144	1.27199	1.42898	1.44539	1.35192	1.21365
yafV	2.46299	2.66053	2.81158	2.45016	2.43064	2.55113	2.53148	2.3704	2.51977	2.45294	2.61654	2.53537	2.68383	2.58729	2.488	2.65897	2.522	2.75215	2.63588	2.61361	2.62865	2.74824	2.56192	2.57665	2.58368	2.51178	2.58509	2.47542	2.49488	2.50715	2.52929	2.52988	2.66232	2.74889	2.57081	2.52711	2.59984	2.47447	2.50427	2.80932	2.50022	2.41823
ivy	3.78685	4.25529	4.29602	4.24428	4.16769	3.67598	4.01354	3.96672	4.22225	3.18925	3.59183	3.6205	3.41703	3.46473	3.77988	3.12944	3.44666	4.47749	3.87981	3.9539	3.85103	4.05449	4.35876	3.49157	4.06471	3.68947	3.6781	3.99687	3.66691	3.77736	3.55433	4.07013	4.34552	4.20764	3.85574	4.17351	3.48842	4.29242	4.19581	3.65278	3.70078	3.75351
fadE	2.17588	2.30854	2.48331	2.26501	2.21268	2.10118	2.60567	2.27097	2.14251	2.67772	2.39454	2.50163	2.0269	2.13259	2.31989	2.08448	1.84413	2.44648	2.11103	2.10893	2.21643	1.99724	2.32552	2.23851	2.40815	2.17409	2.27693	2.35328	2.38449	2.45668	2.41519	2.41976	2.50247	1.99254	2.10893	1.97125	2.23225	1.98318	1.97425	1.99348	2.03349	2.16736
lpcA	3.36462	3.29865	3.21576	3.35572	3.2888	3.19388	3.42196	3.27993	3.26658	3.38185	3.40475	3.34834	3.45531	3.46965	3.31788	3.47861	3.41277	3.36551	3.35119	3.3489	3.30951	3.57163	3.43797	3.41604	3.56422	3.47262	3.40778	3.43064	3.42066	3.36828	3.62697	3.81602	3.48261	3.17648	3.28555	3.38709	3.43456	3.33495	3.35269	3.21852	3.30815	3.41047
yafJ	2.87554	2.72587	2.61716	2.90929	2.81968	2.78497	2.86166	2.78285	2.83689	2.8703	2.79624	2.82466	2.89537	2.93567	2.82718	2.9515	2.90533	2.79807	2.90101	2.78761	2.86872	2.94928	2.84029	2.87744	2.96647	2.88393	2.91028	2.82466	2.87971	2.76249	2.95996	3.21638	2.89319	2.70367	3.04042	2.94037	2.88698	2.98451	2.97243	2.78714	2.85171	2.88303
yafK	3.26229	3.46795	3.29486	3.17243	3.30046	3.50923	3.27729	2.90702	3.02716	3.60135	3.10104	3.27157	3.38655	3.45366	3.39213	3.49694	3.4836	3.07093	3.3595	3.2485	3.39005	2.7463	2.78181	3.38494	2.82075	3.22813	3.29745	3.18431	3.32938	3.23991	3.20443	3.01564	3.04332	2.93114	3.21739	3.1404	3.30294	3.15672	3.42941	3.43521	3.20323	3.23278
yafQ	3.01497	3.13478	3.04282	2.96592	3.11653	2.99578	3.30215	2.94928	2.94381	3.29116	3.15878	2.99475	3.07568	2.94318	3.03274	3.06863	3.12776	2.93373	3.03461	2.99289	3.12894	2.83805	2.84529	3.12156	2.83965	2.93716	2.94142	2.97304	3.04415	3.12567	2.9998	2.99124	3.03115	2.76896	3.04631	2.97843	3.11587	2.94508	3.12351	3.18306	3.07093	2.96854
dinJ	3.18306	3.35715	3.4656	3.30644	3.29609	3.31127	3.61257	3.21029	3.19704	3.39733	3.36614	3.22542	3.23166	3.24559	3.31241	3.35572	3.30644	3.32169	3.20741	3.24962	3.18763	3.38655	3.29987	3.48075	3.31063	3.21494	3.22424	3.2468	3.30875	3.48765	3.41988	3.27774	3.3955	3.16058	3.22369	3.27621	3.39327	3.13177	3.40127	3.34563	3.37025	3.21739
yafL	1.4616	1.86713	2.14877	1.7134	1.60354	1.81417	1.70235	1.66915	1.734	1.54613	1.66772	1.52852	1.63378	1.61993	1.68423	1.72325	1.66553	1.85408	1.69938	1.77939	1.74641	1.7134	1.78865	1.734	1.71284	1.53671	1.63316	1.6517	1.59435	1.56984	1.67642	1.6408	1.81063	1.87951	1.80773	1.70557	1.69592	1.58088	1.71136	1.76921	1.72876	1.47823
yafM	2.24832	2.12489	2.11201	2.02903	2.15814	2.01286	2.21186	2.01821	1.9277	2.23695	2.14723	2.15564	2.06255	2.28328	2.1627	2.37623	2.25203	2.19216	2.15648	2.13603	2.02286	2.19741	2.18042	2.18983	2.18335	2.22072	2.17002	2.13011	2.17955	2.16823	2.16334	2.32171	2.05591	2.1231	2.05669	2.23932	2.23782	2.25064	2.31989	2.13434	2.18335	2.13944
fhiA	1.56394	1.37533	1.74514	1.30857	1.49133	1.38584	1.62835	1.50264	1.35898	1.41447	1.60133	1.50565	1.48192	1.44807	1.24241	1.61684	1.47979	1.27566	1.35809	1.52681	1.50189	1.5077	1.45926	1.48289	1.41263	1.48823	1.35724	1.56141	1.39401	1.14652	1.5077	1.39738	1.31741	1.46984	1.501	1.51918	1.45667	1.24492	1.33527	1.48823	1.45321	1.55678
mbhA	1.16341	1.40798	1.18144	1.27566	1.07864	1.28297	1.26167	1.31828	1.32657	1.53919	1.22781	1.13946	1.55578	1.30609	1.14397	1.09172	1.29719	1.24838	1.33266	1.33007	1.27474	1.22209	1.37607	1.45588	1.31427	1.32303	1.24073	1.34365	1.2255	1.05127	1.30932	1.26056	1.28782	1.30524	1.47382	1.26868	1.29031	1.23814	1.433	1.55202	1.19454	1.14323
dinB	2.19469	2.21093	2.31402	2.22425	2.22683	2.05141	2.21985	2.01203	2.06357	2.07473	2.32438	2.20585	2.44572	2.23932	2.17764	2.22847	2.08595	2.27381	2.31081	2.22342	2.26826	2.33521	2.24692	2.35328	2.27901	2.30308	2.19547	2.1939	2.21268	2.22521	2.48416	2.30854	2.21268	2.47218	2.64124	2.41353	2.32914	2.2867	2.27381	2.62978	2.59427	2.27539
yafN	2.39066	2.33521	2.48886	2.31657	2.29973	2.30393	2.55666	2.21985	2.24381	2.22425	2.29741	2.34557	2.34771	2.29398	2.31081	2.36647	2.24764	2.41823	2.31657	2.36958	2.25616	2.27605	2.34496	2.4363	2.24616	2.4363	2.36647	2.35805	2.34771	2.47279	2.47604	2.38364	2.32508	2.49567	2.40962	2.43782	2.49119	2.37997	2.47153	2.48105	2.54391	2.35058
yafO	2.12212	2.15041	2.30126	2.09766	2.09668	2.07846	2.39541	2.05227	2.03067	1.93337	2.10118	2.08976	2.05454	2.03628	2.10026	2.12575	2.02987	2.22342	2.10206	2.15041	2.06004	2.07199	2.18605	2.24444	1.99058	2.31557	2.18692	2.13526	2.15413	2.20393	2.31142	2.10725	2.13677	2.26364	1.99529	2.2182	2.30393	2.14024	2.24533	2.25453	2.39134	2.12575
yafP	1.87176	1.8169	1.96741	1.85755	1.86713	1.76385	2.12212	1.82826	1.78098	1.70699	1.84336	1.7974	1.89236	1.81851	1.77939	1.78098	1.7014	1.95053	1.90406	1.86932	1.82011	1.71004	1.93916	1.99459	1.76596	1.92403	1.9141	1.92503	1.88734	1.98318	1.94105	1.7741	1.85993	1.96535	1.75451	2.0269	2.00977	1.88652	1.97973	2.11103	2.10807	1.88311
ykfJ	1.15485	1.1758	1.35976	1.30224	1.23197	1.24492	1.24838	1.12073	1.20809	1.27767	1.16645	1.23045	1.32739	1.25439	1.27264	1.23991	1.30037	1.25093	1.29719	1.27026	1.29719	1.33675	1.22707	1.1694	1.15878	1.27845	1.24492	1.152	1.29719	1.47382	1.17725	1.24492	1.29375	1.33527	1.36745	1.30363	1.29131	1.30857	1.24492	1.35976	1.23197	1.22467
prfH	0.990734	0.999462	1.06998	0.934621	0.940004	0.994975	1.02524	0.992417	1.07275	1.21365	1.08884	1.07275	1.39492	1.03019	0.849271	1.00745	0.911899	1.1223	1.21934	0.997454	1.01261	1.00997	1.01531	1.11779	1.24155	0.770789	0.987187	0.883867	0.749402	1.04374	0.960246	1.12314	1.21141	1.17988	1.40153	1.09405	1.06998	0.86496	1.21226	1.38952	1.10551	0.99847
pepD	3.37319	3.45366	3.41349	3.54667	3.40048	3.26808	3.45685	3.35715	3.35651	3.41785	3.41047	3.37449	3.20199	3.47948	3.41988	3.66803	3.45685	3.38411	3.36754	3.42196	3.3489	3.49295	3.41349	3.55346	3.499	3.43144	3.3997	3.38791	3.38411	3.27203	3.6429	3.5417	3.4656	3.50098	3.46301	3.52565	3.52639	3.52923	3.47769	3.11991	3.5315	3.41349
gpt	3.57163	3.52154	3.34103	3.43282	3.53696	3.62927	3.69628	3.60642	3.61645	3.68737	3.49567	3.60739	3.71091	3.79326	3.79995	3.71958	3.71091	3.32938	3.59917	3.60543	3.61758	3.499	3.58359	3.61645	3.6429	3.53619	3.58359	3.56525	3.72887	3.6571	3.57567	3.61257	3.51821	3.30294	3.62697	3.67901	3.72616	3.60642	3.58811	3.43589	3.49567	3.58265
frsA	2.78354	2.81706	2.7296	2.7766	2.77371	2.74508	2.82868	2.73228	2.77311	2.83474	2.75576	2.76951	2.8084	2.8017	2.69783	2.83198	2.78403	2.75853	2.76751	2.73288	2.76371	2.75215	2.72587	2.90417	2.88352	2.74457	2.75962	2.75313	2.80246	2.80794	2.96466	2.87497	2.76694	2.66107	2.94037	2.80052	2.88657	2.87282	2.80052	2.78128	2.81047	2.77599
crl	3.94505	3.92006	3.79876	3.94291	3.8133	3.8291	3.94878	3.73849	3.8291	3.92357	4.11939	4.011	3.94878	4.0298	4.03706	3.84239	3.65404	4.21545	4.21545	3.84826	4.18287	3.64408	3.87408	3.88475	3.8291	4.06471	4.12206	3.99143	3.99519	4.27262	3.90384	3.93156	3.86967	3.76131	4.23009	3.9356	3.8363	4.07013	3.94065	4.07749	4.05449	3.93344
phoE	1.63998	1.56394	1.65331	1.57727	1.4616	1.63209	1.75698	1.55757	1.54374	1.57871	1.501	1.64789	1.50264	1.62597	1.71805	1.501	1.39738	1.65965	1.70557	1.64232	1.64467	1.45321	1.5877	1.61018	1.55356	1.88908	1.74963	1.84511	1.68177	1.79917	1.69858	1.64843	1.77056	1.56984	1.77056	1.63136	1.63792	1.69938	1.69358	1.50945	1.70699	1.71571
proB	3.14728	2.89275	2.99375	3.04375	3.06863	2.93222	3.12894	2.94981	2.99622	3.07254	2.97141	3.05444	3.13062	3.11587	3.02375	3.16936	3.06355	2.9515	3.13478	3.08766	3.06003	2.9192	2.93828	2.97843	2.93862	3.06511	3.08884	3.08589	3.04886	3.07138	3.11161	3.18979	3.06003	3.08884	3.08713	3.0579	3.11297	3.00796	3.21286	2.8692	3.08589	3.14728
proA	3.08111	2.83805	3.01138	2.96901	2.98069	2.88745	3.06985	2.85927	2.90702	2.95716	2.87857	2.94264	3.0301	3.03115	2.93828	3.05379	2.93912	2.88604	3.02333	3.0162	2.94928	2.85122	2.86778	2.90229	2.87744	2.99179	3.04631	3.03274	2.98835	3.00688	3.06207	3.12836	3.02055	3.01138	2.95589	2.97896	3.04112	2.90981	3.11883	2.83382	2.99124	3.06863
thrW	3.52466	3.3172	3.24337	3.32679	3.52565	3.27932	3.22612	3.30644	3.33551	3.3997	3.20392	3.32531	3.37616	3.49157	3.34323	3.36341	3.26163	3.35808	3.50842	3.4656	3.40962	3.52923	3.37977	3.34323	3.38655	3.40188	3.48586	3.45454	3.48261	3.37737	3.56641	3.43144	3.52154	3.32288	3.71705	3.29865	3.34632	3.56422	3.54965	3.32812	3.35651	3.42122
ykfI	2.11201	1.96845	2.12402	2.14877	2.20585	2.1524	2.10026	2.22243	2.20657	2.13434	2.00586	2.0577	2.15916	2.17955	2.24077	2.04317	2.18765	2.01914	2.19216	2.27693	2.14791	2.18415	2.16597	2.17267	2.31911	2.11648	2.08976	2.07383	2.16334	2.40727	2.44868	2.20276	2.58783	2.21565	2.32263	2.25677	2.10725	2.43703	2.27468	2.21186	2.40208	2.06587
yafW	1.25995	1.3116	1.35661	1.21525	1.31594	1.22209	1.11189	1.14652	1.26705	1.13419	1.33343	1.19835	1.17492	1.3536	1.27845	1.19835	1.19913	1.32826	1.29792	1.17329	1.18209	1.43206	1.24073	1.0992	1.3376	1.20626	1.29594	1.3238	1.13419	1.17835	1.25227	1.28022	1.11634	1.416	1.31342	1.17025	1.21295	1.17906	1.25587	1.30133	1.30363	1.28467
ykfH	1.35443	1.32826	1.27928	1.38396	1.50189	1.27845	1.17492	1.33182	1.33266	1.33675	1.26705	1.19371	1.19967	1.3257	1.39829	1.39974	1.3257	1.33675	1.34931	1.46066	1.41693	1.42656	1.28964	1.39738	1.2838	1.38492	1.19371	1.3393	1.23283	1.27566	1.36745	1.36582	1.20545	1.39901	1.46066	1.24741	1.19051	1.30764	1.44631	1.25587	1.24413	1.3631
ykfG	1.01261	0.788395	1.07439	1.0779	1.09484	0.904764	1.00918	1.00689	1.00414	1.05596	0.958684	0.924713	1.10868	0.961176	1.03157	1.0421	1.11033	1.13877	1.00191	1.06276	0.977521	0.954955	1.03593	1.07213	1.16645	0.776088	1.0779	0.692696	0.853526	1.01691	0.951754	1.23045	0.917751	1.27474	1.19371	0.848206	0.999462	1.08732	0.966558	1.05215	0.740214	1.01197
yafX	1.47129	1.39219	1.4297	1.47482	1.43059	1.3797	1.28868	1.36919	1.30932	1.35125	1.41012	1.39738	1.36656	1.56141	1.47229	1.4844	1.49133	1.35898	1.3712	1.41767	1.28467	1.46897	1.27767	1.29216	1.19051	1.43143	1.47129	1.40074	1.39131	1.26167	1.44631	1.26494	1.11846	1.30764	1.33675	1.23496	1.21934	1.25916	1.35125	1.34365	1.25995	1.54865
ykfF	1.54613	1.25439	1.35898	1.43206	1.47382	1.43606	1.38396	1.30999	1.46246	1.39219	1.53483	1.45667	1.3529	1.50027	1.48289	1.42085	1.47753	1.4387	1.37882	1.44807	1.41522	1.49766	1.4297	1.25013	1.35575	1.5077	1.433	1.34267	1.28782	1.45236	1.37533	1.40256	1.29031	1.41857	1.31504	1.40447	1.43786	1.39043	1.31594	1.34584	1.44383	1.47979
ykfB	1.05511	0.760723	0.9834	0.913897	1.07595	1.09484	1.01261	1.19835	0.936428	0.944857	1.07944	0.994015	0.994975	1.07595	0.928344	1.0894	0.938942	0.829745	0.86496	1.00918	1.02144	1.1215	0.974456	0.758135	0.87959	0.824081	1.1758	0.721913	1.18911	0.716791	1.14474	0.971544	0.816628	1.13946	1.05916	0.90282	0.707484	1.00018	1.00918	0.900153	1.08494	0.9834
yafY	0.754285	0.747706	0.732328	0.886781	0.81954	0.785493	0.877475	0.911899	0.775188	0.700561	0.921642	0.797914	0.877475	0.830966	0.877475	0.886781	0.830966	0.87959	0.775188	0.894336	0.841018	0.772806	0.679318	1.08085	0.69137	0.801311	0.743715	1.01106	0.924713	0.707484	0.716791	0.931899	0.818542	0.78462	0.910683	0.832188	0.962294	0.894336	0.911899	0.674428	0.699469	0.782574
yafZ	1.4338	1.34752	1.34931	1.17653	1.40074	1.2168	1.22403	1.36656	0.960246	1.30224	1.33869	1.25995	1.1758	1.33098	1.34005	1.11331	1.20545	1.16728	1.37533	1.42169	1.32657	1.21295	1.30224	1.21439	1.25739	1.33437	1.31741	1.26945	1.40692	1.2255	1.24917	1.21439	1.35809	1.1358	1.3712	1.17329	1.15485	1.43449	1.37269	1.30363	1.34752	1.19687
ykfA	1.41263	1.24155	1.25995	1.24413	1.23045	1.3393	1.1572	1.4338	1.26167	1.32917	1.48501	1.48355	1.31741	1.41693	1.38216	1.33675	1.4035	1.34067	1.35661	1.28022	1.46545	1.35724	1.39043	1.34005	1.39043	1.29031	1.41693	1.37607	1.23045	1.42327	1.3712	1.23111	1.21762	1.36843	1.38675	1.39401	1.36469	1.30224	1.30133	1.31914	1.40447	1.44631
perR	1.34365	1.0779	1.23814	1.16132	1.28124	1.13811	1.12464	1.10551	1.26775	1.209	1.52132	1.24576	1.15785	1.25167	1.33675	1.23111	1.31342	1.24576	1.11634	1.19913	1.22033	1.31342	1.30454	1.17409	1.02771	1.05056	1.00689	1.1758	1.1539	1.09631	1.322	1.20114	1.0779	1.12464	1.07668	1.10623	1.14397	0.9699	0.985759	1.13946	1.31504	1.31657
insN-1	0.760723	1.04453	0.754285	0.811482	0.812942	0.90754	0.925649	1.01106	0.927478	0.777712	0.768466	0.826077	0.723826	1.04522	1.03075	0.957788	0.930081	0.867987	1.00997	1.16861	1.03157	1.09172	0.964174	0.901016	1.00745	1.11403	1.05681	1.07864	0.959523	1.0894	1.02616	0.758135	0.999462	0.746305	0.826077	1.0894	0.908613	1.1215	0.978469	0.942989	1.00018	0.713564
insN-2	1.18209	1.02524	0.940983	0.903819	0.996762	1.13125	1.13042	1.13811	1.20473	1.06542	1.12954	0.956868	1.1572	1.16728	1.16263	1.0692	1.12539	0.980243	1.15785	1.07718	1.25227	1.16645	1.09024	1.18627	0.994015	1.11929	1.18288	1.19142	1.17492	1.0779	1.15554	0.924713	1.18771	0.895328	0.996762	1.0237	1.03655	1.16645	1.11846	1.0498	1.11779	0.962294
insI-1	0.730408	0.890273	1.00514	0.993207	0.921642	1.01614	1.02216	1.02849	1.00191	0.807679	0.984252	0.67838	0.802377	1.01839	1.08418	0.804496	0.89894	1.1372	0.954201	1.05596	0.89633	1.0421	0.807679	0.973373	0.812942	0.888693	0.981069	1.17653	0.948146	1.09829	0.986527	0.942989	0.827371	0.948146	0.949975	0.928344	0.99847	1.06116	0.99847	0.909643	0.811482	0.89633
insI-2	0.800443	1.00834	0.915783	1.03075	0.817584	0.968114	1.06792	1.09172	1.11403	0.734584	0.89894	0.741201	0.769752	0.958684	0.932984	1.13946	0.85439	1.14799	0.825078	1.0619	0.947313	0.863883	0.910683	1.05288	1.0992	0.981739	0.960246	1.14738	0.972591	0.86496	0.804496	0.895328	0.976901	0.979335	0.886781	1.0925	1.1358	1.10092	1.01757	1.1156	1.0343	0.883868
insI-3	0.862556	0.733535	0.89705	0.905714	0.950888	0.861993	0.911899	0.844721	0.984252	0.846092	0.742543	0.88311	0.75339	0.974456	0.886781	1.01614	0.976901	0.989583	1.05215	1.03593	1.1215	0.950888	0.836882	0.814437	0.905714	0.760723	0.922549	0.80358	1.0925	1.07514	1.13419	0.970807	0.910683	0.887918	0.818542	0.785493	0.670566	0.75339	0.928344	0.866236	0.746305	0.783532
insO-1	1.74901	1.55678	1.64403	1.51035	1.60289	1.51525	1.62292	1.57379	1.63998	1.34166	1.61075	1.51852	1.56077	1.53075	1.93702	1.61018	1.67129	1.48501	1.56141	1.53405	1.46607	1.58227	1.64403	1.51852	1.44383	1.56303	1.67074	1.51204	1.40256	1.57379	1.58569	1.53749	1.38144	1.53405	1.34454	1.61367	1.58569	1.6966	1.61587	1.47482	1.75698	1.56503
ykfC	1.19371	1.28699	1.24838	1.19913	1.08356	1.11403	1.24155	1.30764	1.3393	1.14474	1.23691	1.1758	1.24327	1.20545	1.32478	1.196	1.22707	1.25824	1.04917	1.25995	1.3529	1.31657	1.33602	1.23283	1.19214	1.42327	1.30764	1.31427	1.25439	1.43945	1.27199	1.25013	1.27845	1.30363	1.17025	1.27928	1.31828	1.18627	1.29792	1.11487	1.39901	1.19835
insH-1	1.07864	1.17835	0.948146	1.12954	0.993207	1.0545	1.19835	1.16645	1.0498	1.16794	1.07595	1.1111	1.2168	1.1758	1.0866	1.14176	1.21226	1.11331	1.16263	1.21141	1.16341	1.07668	1.28213	1.09332	1.08356	1.00338	1.08571	1.18144	1.0584	1.07213	1.04653	1.14577	0.87959	1.19687	1.1694	1.19761	1.14323	1.20372	1.07944	1.24241	1.15966	1.19454
insH-2	1.03882	1.18856	1.13125	1.03655	1.19515	1.20038	1.14018	1.15785	1.12954	1.07349	1.09094	1.00745	1.10682	1.17835	1.17835	1.18627	0.888693	1.04374	1.01361	1.0992	1.10402	1.09024	1.16728	1.2838	1.22403	1.03655	0.881349	0.959523	1.18072	1.24241	1.19967	1.00918	1.00414	1.19454	1.2363	1.27845	1.28124	1.14938	1.18911	1.11331	1.08283	1.06395
insH-3	1.06116	0.702617	1.03803	1.18771	1.01197	1.0925	1.03593	0.996762	1.03593	1.06329	1.08283	1.0779	1.03222	1.0692	1.18363	1.16341	1.0584	1.1539	1.21141	1.14259	0.868982	1.0498	0.954955	1.23894	1.01911	0.704249	1.03803	0.717458	0.880371	1.1215	1.11331	1.11033	1.01106	1.13811	1.1215	1.1358	1.03731	0.797914	0.929195	1.12073	1.01361	1.11403
insH-4	1.03803	1.13125	1.24917	1.17988	1.2264	1.09332	1.196	1.23368	1.12785	1.10682	0.993207	1.16263	1.14259	1.28297	1.20291	1.10623	1.14259	1.22137	1.01106	1.19454	0.927478	0.92664	1.10943	1.14577	1.01531	1.00018	1.16794	1.21439	0.984252	1.04917	1.08418	1.18072	1.03157	1.28213	1.27026	1.09094	1.17725	1.22781	1.19835	1.14323	1.18911	1.10551
insH-5	1.19687	1.25227	1.29719	1.27928	1.26705	1.2255	1.25739	1.18288	1.39219	1.17906	1.22467	1.25439	1.20809	1.26705	1.41522	1.26775	1.21934	1.21849	1.13811	1.2255	1.27373	1.32478	1.15878	1.30133	1.39401	1.27264	1.34365	0.738541	1.24917	1.26868	1.34584	1.20038	1.18363	1.27026	1.28297	1.25287	1.21073	1.34267	1.0992	1.13042	1.2838	1.27668
insH-6	1.19142	1.14084	1.04917	1.17492	1.12396	1.22403	1.13877	1.20114	1.14738	1.13946	1.1349	1.07595	1.14084	1.14577	1.43518	1.088	1.19687	1.01455	1.11998	1.06695	0.949123	1.14474	1.01691	1.01455	1.18911	1.28124	1.02771	1.1215	1.18771	1.0692	1.10092	1.23283	0.960246	1.17329	1.16191	1.21226	1.32657	1.152	1.10551	1.16263	1.03882	1.26868
insH-7	1.11331	0.986527	1.18209	1.29792	1.13042	1.09094	1.25587	1.1335	1.1049	1.1223	1.19761	1.13042	1.04287	1.15058	1.37607	1.27767	1.18911	1.1572	1.17653	0.925649	1.17906	1.1658	1.13811	1.15785	1.07439	1.1539	0.988761	1.04453	0.900153	1.17025	0.916824	1.20626	1.21295	1.10775	1.16645	1.1372	1.14259	1.02282	1.03803	1.09829	1.1156	1.19302
insH-8	1.10943	1.02071	1.02933	1.0866	1.18627	1.30524	1.03019	1.22403	0.892524	1.21295	1.14084	1.21849	1.01691	1.28467	1.17167	1.07514	1.20291	1.27199	1.01691	1.23045	1.09484	1.17725	1.18452	1.29031	1.17988	0.922549	1.1651	1.1604	1.10551	0.990734	1.18983	1.37882	1.08571	1.09693	1.27199	1.17167	1.31086	1.10623	1.29509	1.14176	1.07944	1.10092
insH-9	1.0646	1.14323	1.0498	1.18709	1.14397	0.80654	1.07944	1.01361	0.9834	0.993207	1.02616	1.00918	1.05127	0.978469	0.969155	1.1572	1.3116	0.963334	1.1539	0.89705	1.10174	1.27026	1.07275	1.13042	1.0421	1.1758	1.0894	1.05288	1.15646	0.870714	0.948146	1.09484	0.984252	1.08884	1.17409	1.01531	1.05127	0.839749	1.07146	0.973373	1.06395	1.1111
insH-10	1.11403	0.911899	1.18911	1.11846	0.99847	1.08283	1.19142	1.10402	1.00514	1.09405	1.10623	1.14652	0.986527	1.13946	1.13205	1.20809	1.06542	1.196	1.08571	1.2838	1.19371	1.09094	1.04137	1.22137	1.22781	0.87959	1.06019	1.17086	1.00338	1.14259	1.1539	1.11846	1.15878	1.05752	1.1049	1.07349	0.951754	1.07944	0.987187	1.15966	0.988761	1.10243
insH-11	1.03593	1.14938	1.08356	1.19515	0.934621	0.872614	1.09551	1.24327	1.01614	1.02684	1.0545	1.1572	1.13286	1.08571	1.07668	1.14474	1.10682	1.0866	0.969155	1.04721	1.04917	1.14577	1.12785	1.1572	1.0925	1.06019	1.09172	0.984252	1.11998	1.01839	1.0498	0.940004	0.871608	1.16341	1.22403	1.09631	1.03075	1.09172	0.814437	1.0646	0.981069	1.14084
insH	1.13946	1.21073	1.13205	1.13877	1.13205	0.99847	1.01614	0.961176	1.16263	1.11929	1.24741	1.20626	1.02771	1.10943	0.995771	1.03882	1.23197	1.1049	1.18856	1.1854	1.03314	1.29792	1.23991	1.23434	1.17329	1.32478	0.955848	0.859627	1.12861	1.1358	1.0343	1.09405	1.11779	1.152	1.27767	1.18911	1.15295	1.0866	0.981739	1.09172	1.01757	1.08215
mmuP	1.79659	1.46897	1.50674	1.40153	1.50565	1.5301	1.55678	1.67809	1.7165	1.50945	1.68177	1.74095	1.58297	1.68312	1.61164	1.64789	1.65641	1.54449	1.51976	1.74344	1.43606	1.64633	1.60821	1.56141	1.55997	1.60438	1.60438	1.613	1.51976	1.42403	1.4844	1.51611	1.50945	1.34454	1.37882	1.55273	1.61587	1.50264	1.56303	1.48053	1.58435	1.74255
mmuM	1.25916	1.1658	1.19913	1.20809	1.16794	0.820585	1.06395	1.11716	1.14474	1.17025	1.23283	1.19687	1.2255	1.07514	1.12635	1.21365	1.25287	1.11929	0.930081	0.902156	0.720067	1.12539	0.9699	0.944857	1.13419	1.22781	1.05596	1.196	1.25093	0.968114	1.24155	1.0692	1.00514	1.15966	1.21762	0.977521	1.16794	1.01361	1.05596	1.07718	1.15138	1.25368
afuC	1.0866	0.790129	1.06019	1.00338	0.966558	1.0584	0.988761	0.873541	0.938942	1.12464	1.13946	1.10331	1.18911	0.969155	1.05288	1.00265	1.10551	1.00111	0.952997	0.892524	1.06852	1.14018	1.0925	0.938012	1.03803	0.873541	0.729739	0.871608	1.09829	0.774254	1.00191	0.951754	0.884659	1.09094	1.02933	0.873541	1.01911	1.03975	1.0802	1.14738	1.05681	1.13041
afuB	1.82967	1.83658	1.44709	1.53919	1.60821	1.6215	1.66142	1.50866	1.67889	1.45844	1.68739	1.6432	1.60961	1.57942	1.73701	1.63878	1.58435	1.46066	1.55101	1.74901	1.60961	1.60206	1.54613	1.39401	1.46984	1.68423	1.67536	1.77056	1.56573	1.43786	1.6298	1.63878	1.40153	1.5314	1.50415	1.6277	1.51204	1.68739	1.56503	1.47979	1.83061	1.75373
ykgN	1.39974	1.31828	1.25013	1.34067	1.17167	1.40908	1.40256	1.47753	1.45321	1.31427	1.48192	1.3797	1.35125	1.42003	1.41189	1.4616	1.52308	1.24492	1.47063	1.47298	1.45667	1.54305	1.49054	1.4338	1.33182	1.40692	1.52852	1.47823	1.37607	1.1651	1.29216	1.34752	1.25439	1.2859	1.23368	1.39657	1.36919	1.58372	1.09999	1.34267	1.5915	1.4496
yagB	0.946617	0.910683	1.00018	0.973373	1.14652	1.03593	0.96734	1.03731	0.979335	0.950888	1.23894	0.968114	1.00745	1.11403	1.0584	0.873541	0.9834	0.955848	1.07668	1.18856	1.32118	1.01106	0.790129	0.91939	0.965495	1.00918	0.892524	1.07146	0.934621	1.11264	1.02282	1.02849	0.955848	0.990734	1.0692	0.774254	1.00111	1.18452	1.01455	0.875439	0.877475	1.07275
yagA	1.64971	1.49054	1.43706	1.50189	1.5246	1.45772	1.46897	1.5077	1.48501	1.40908	1.55415	1.55273	1.42327	1.55997	1.39901	1.5877	1.57296	1.40256	1.48355	1.49614	1.50476	1.48679	1.5246	1.39219	1.3529	1.5863	1.4409	1.48289	1.47979	1.31657	1.55849	1.58227	1.30454	1.58026	1.433	1.5261	1.46607	1.5077	1.48679	1.41097	1.43945	1.61764
yagH	1.45667	1.3797	1.42829	1.47229	1.49465	1.42829	1.39901	1.36582	1.37607	1.39131	1.44709	1.416	1.3393	1.433	1.593	1.58372	1.4496	1.36237	1.38584	1.55678	1.45489	1.40604	1.48501	1.43945	1.49675	1.41367	1.47694	1.38144	1.34843	1.30857	1.54613	1.36143	1.28467	1.38675	1.44874	1.39314	1.33527	1.55202	1.45588	1.35125	1.47694	1.43059
yagI	1.52308	1.44456	1.36919	1.41367	1.40798	1.42403	1.38584	1.60206	1.44807	1.34067	1.45145	1.50674	1.35898	1.52753	1.28213	1.51708	1.56141	1.37607	1.42898	1.39401	1.4338	1.47823	1.5779	1.34752	1.4035	1.55202	1.46333	1.39219	1.48355	1.34454	1.5713	1.34005	1.30524	1.4387	1.27264	1.41012	1.454	1.47229	1.29297	1.42265	1.56226	1.53405
argF	2.4871	2.00793	2.04113	1.96428	2.10288	1.85993	1.99254	2.06255	1.87544	2.03832	2.29648	2.6116	2.08976	2.15413	2.15996	2.57726	2.36359	2.1415	2.12575	2.17955	2.11835	2.43236	2.13175	1.87858	2.0802	2.05843	1.95626	2.12648	1.90973	1.76515	2.01203	2.07114	1.86863	1.82568	1.72688	1.97309	2.0827	2.13259	1.96936	1.73257	1.97714	2.42131
yagJ	0.790969	0.677175	0.704249	0.689965	0.662953	0.664815	0.692696	0.653045	0.707484	0.758135	0.670566	0.736418	0.670566	0.668743	0.892524	0.738541	0.682012	0.712495	0.733535	0.828564	0.80654	0.747004	0.736418	0.702617	0.668743	0.688731	0.640756	0.680923	0.689965	1.02216	0.706385	0.724577	0.701652	0.660166	0.77194	0.69649	0.720067	0.730408	0.790129	0.660166	0.860738	0.890273
yagK	1.03157	0.851686	0.914836	0.824081	0.737348	0.758135	0.8357	0.702617	0.875439	0.853526	0.927478	0.945662	0.936428	0.738541	0.776088	0.90282	0.916824	0.750377	0.855324	0.932984	0.75339	0.673505	0.67226	0.749402	0.727705	0.915783	1.01911	0.987187	0.744744	0.748619	0.718408	0.723826	0.755283	1.05511	1.08571	0.869868	0.747004	0.915783	0.973373	0.938012	0.888693	1.03157
yagL	0.755283	1.05215	0.825078	0.764399	0.769752	0.738541	0.757351	0.797076	0.764399	0.752528	0.745462	0.719354	0.717458	0.747706	0.693813	0.827371	0.7315	0.736418	0.787336	0.707484	0.844721	0.903819	0.774254	0.876266	0.826077	0.995771	0.850294	0.988761	1.0343	0.804496	0.847054	0.702617	0.791912	0.764399	0.75656	0.736418	0.866236	0.866236	0.738541	0.809766	0.836882	0.721913
yagN	0.783532	0.976901	0.818542	0.858714	0.810712	0.744744	0.809766	0.760723	0.776847	0.788395	0.748619	0.721913	0.721913	0.719354	0.808774	0.786228	0.722864	0.867098	0.924713	0.934621	0.838711	0.799032	0.743715	0.852663	0.881349	1.05385	0.940004	1.02616	1.02849	0.866236	0.935601	0.775188	0.782574	0.807679	0.811482	0.750377	0.822064	0.84217	0.930081	0.850294	0.832188	0.84217
intF	0.767486	1.03019	0.858714	1.01261	0.930896	0.851686	0.827371	0.855324	0.933894	0.941971	0.83436	0.764399	0.846092	0.776088	0.700561	0.89705	0.796251	0.965495	0.743715	1.11634	0.881349	0.900153	0.75656	0.825078	0.859627	1.00111	0.876266	1.0237	0.889517	0.985759	0.867987	0.89633	0.920377	0.888693	0.877475	0.925649	1.04917	0.984252	0.941971	0.856689	0.886781	0.876266
yagP	1.19967	1.2255	1.1658	1.1215	0.931899	1.00997	0.892524	1.13042	1.18709	1.24917	1.17329	1.13419	1.12073	1.28022	1.18771	1.09551	1.3393	1.08494	1.06634	0.984252	0.894336	1.09631	1.21439	1.15878	1.18072	1.24917	1.15485	1.19214	1.17262	1.02616	1.35724	0.999462	1.09172	1.16441	1.04792	1.18072	1.196	0.916824	1.09024	1.02282	1.39657	1.17906
yagQ	1.16441	1.18452	1.0992	1.23761	1.06276	1.10623	0.984937	1.22864	1.14084	1.14799	1.30932	1.11846	1.1049	1.22033	0.913897	1.04721	1.09999	1.1651	1.14259	1.14176	1.22707	1.10682	1.07062	1.15058	1.0646	1.16191	1.00018	1.18627	1.19967	1.08356	1.17262	1.19835	1.1572	1.39043	1.17906	1.03593	1.14652	1.27668	1.08571	1.1223	1.07349	1.11929
yagR	1.44539	1.38396	1.23761	1.36582	1.55678	1.27199	1.22707	1.35027	1.32826	1.27928	1.39657	1.36143	1.30454	1.27668	1.49054	1.31086	1.48053	1.35976	1.44383	1.3238	1.38144	1.48823	1.40447	1.41189	1.416	1.36582	1.23283	1.3257	1.30133	1.454	1.60821	1.19214	1.32739	1.60064	1.35443	1.39492	1.36237	1.49384	1.27566	1.34654	1.30224	1.44874
yagS	1.08732	1.25013	1.15554	1.27474	1.22952	1.06019	1.09829	1.00834	1.0692	1.12396	1.14652	1.1854	1.22781	1.26167	1.17262	1.15295	1.15785	1.21439	1.14799	1.11033	1.26494	1.10551	1.1349	1.21849	1.31086	1.15485	0.925649	1.34166	1.13125	1.06116	1.16263	0.875439	1.04287	1.35125	1.322	1.04792	1.25013	1.36745	1.21762	1.02933	1.14577	1.23197
yagT	1.10682	1.0421	0.950888	1.05752	1.04137	1.15878	1.07146	1.08283	1.14176	1.08356	1.13042	0.984937	1.10174	1.11189	1.21073	1.17025	1.26407	1.05385	1.09405	1.02282	1.18709	1.15138	1.17835	1.20809	1.1111	0.950888	1.25368	0.954201	1.08172	1.19515	1.19051	1.04792	1.03655	1.11998	1.21226	1.1215	1.17835	1.0646	1.0584	1.07146	1.18209	1.1604
yagU	1.11487	0.801311	0.841018	0.827371	0.884659	0.700561	0.801311	0.866236	0.856689	1.1349	1.1156	1.23761	1.12861	0.894336	0.723826	0.809766	0.797076	0.85439	0.780099	0.701652	0.709555	0.725422	0.787336	0.800443	0.856689	0.868982	0.741201	1.04792	0.75159	0.87959	0.852663	0.930081	0.727086	0.846092	1.02282	0.725422	0.886781	0.700561	0.704249	0.735706	0.929195	1.26945
ykgJ	1.36387	1.38299	1.30524	1.29719	1.28964	1.3376	1.32303	1.31914	1.44539	1.28297	1.29792	1.24155	1.21525	1.47694	1.49675	1.35443	1.36745	1.2255	1.28527	1.23559	1.14084	1.41857	1.37013	1.19515	1.38492	1.27928	1.23991	1.27474	1.41522	1.33675	1.22137	1.2255	1.26407	1.22864	1.21439	1.29031	1.23559	1.3257	1.25916	1.24662	1.23045	1.32118
yagV	1.17906	0.973373	1.3116	1.12861	1.22864	1.03731	1.2264	1.34365	1.196	1.08418	1.14938	1.14084	1.07275	1.10331	1.02849	1.03222	1.1539	1.06329	1.25013	1.15485	1.11634	1.26775	1.15485	1.03314	1.08884	0.90754	1.25916	1.16132	1.16191	1.19302	1.12464	1.25514	1.19515	0.848206	1.01691	1.13946	1.11487	1.1111	1.24917	1.18983	1.07668	1.05127
yagW	0.980243	0.875439	0.912922	0.949975	1.03314	1.05511	1.21141	1.04917	1.38048	0.898157	1.02216	1.05596	1.08356	1.26329	1.11634	0.961176	0.936428	1.1854	1.09757	1.17167	1.24662	1.04137	0.852663	1.04917	1.02144	0.975282	0.940983	0.800443	0.769752	1.03803	1.23814	1.11264	1.06792	1.04589	1.17086	1.15646	0.89633	1.20626	1.14577	0.955848	1.05215	1.22292
yagZ	0.917751	1.07062	1.05385	1.08215	1.26407	1.13419	1.10943	1.06792	1.01757	1.0421	1.0894	1.01531	1.07062	1.08884	1.11264	1.00599	1.13811	1.07349	1.14397	1.23814	1.0992	1.10775	1.19142	1.07668	0.950888	1.16861	0.997454	1.01361	0.975282	0.874719	1.17086	0.950888	1.02007	1.14938	1.12073	0.941971	0.911899	1.25368	0.950888	1.16728	1.11716	1.0646
ykgK	0.75159	0.883867	0.786228	0.863883	0.796251	0.955848	0.934621	0.980243	1.15554	0.733535	0.769752	0.7104	0.718408	0.938012	0.943782	0.720067	0.817584	0.84217	0.81553	1.04917	0.978469	0.9834	1.00745	0.903819	0.89894	1.0237	0.966558	0.889517	0.906643	1.12635	1.07275	1.03521	0.975282	0.797076	0.749402	0.859627	0.84217	0.99847	0.959523	0.968114	1.06634	0.797914
ykgL	0.790129	0.727705	0.955848	0.812942	0.853526	0.999462	1.10551	1.04137	1.07146	0.847054	0.863883	0.858714	0.88311	1.00918	0.972591	0.923561	0.941971	0.929195	1.02216	1.05385	1.12785	1.08283	1.05385	1.02071	0.851686	0.700561	1.04374	0.878642	1.0779	1.07146	1.31086	1.01911	1.07595	0.844721	0.906643	0.955848	0.969155	1.07213	1.04076	1.00414	0.934621	0.846092
ykgM	1.00689	0.964934	0.960246	0.922549	0.861993	0.914836	0.997454	1.08356	0.981739	0.928344	1.06695	0.872614	0.87959	0.81954	0.987187	0.934621	1.0925	0.978469	1.06329	0.955848	1.03075	1.00745	0.744744	1.01614	1.06634	0.7315	1.01361	0.882226	0.767486	0.91939	0.9699	0.85439	1.04522	1.03731	0.927478	0.930081	1.1049	0.867098	0.994975	1.03521	0.991723	0.954955
eaeH	0.922549	0.889517	0.80358	0.768466	0.772806	1.01839	0.774254	0.871608	0.758135	0.782574	0.847054	0.862556	0.788395	0.870714	0.75656	0.889517	0.920377	0.801311	0.870714	0.750377	0.900153	0.734584	0.950888	0.873541	0.887918	0.986527	0.805342	0.982736	0.881349	0.846092	0.825078	0.823048	0.789308	0.820585	0.801311	0.818542	0.906643	0.779227	0.742543	1.08571	0.905714	0.8357
insE-1	1.04653	1.1604	1.19454	1.11331	1.07213	1.08494	1.18072	1.03157	1.04287	1.02445	1.05056	1.13205	1.14738	1.11929	1.29657	0.984937	1.03222	1.31342	1.19214	1.20986	1.09405	1.06329	1.21365	1.26407	1.11403	1.07864	1.11998	1.00997	1.27845	1.27474	1.20545	1.12464	1.23434	1.05127	1.12314	1.09172	1.04792	1.30932	1.12785	1.17329	1.18363	1.09172
insE-2	0.993207	0.984252	1.0584	0.966558	1.18072	1.03314	1.10868	1.04653	1.09999	1.04374	1.04076	1.22292	1.14938	1.03314	1.06329	0.975282	1.04076	1.04589	1.08085	1.03521	1.10551	1.20545	1.0692	1.22033	1.22292	0.978469	1.00514	1.03157	1.16728	1.12539	1.12396	1.04374	1.2168	1.10092	1.01261	1.04374	0.930081	1.03314	1.13205	1.07944	1.18288	1.06634
insE-3	0.984252	1.06019	1.01911	1.12396	1.09405	1.07349	1.17653	1.13419	1.0866	0.9699	1.13205	1.13658	1.09551	1.19371	1.17329	1.10682	1.1111	1.04721	1.2661	1.19835	1.20809	1.14884	1.14084	1.12861	0.984252	1.19515	0.938942	1.11846	1.19371	1.17167	0.952997	1.20714	1.1358	1.1372	1.07718	1.10174	1.05916	1.196	1.03314	1.15878	0.97624	1.04522
insE-4	1.10775	1.43606	1.01691	1.02684	1.25824	1.11033	1.30037	0.940983	1.00265	0.960246	0.92664	1.04076	1.1349	1.1358	1.33007	1.18072	1.17492	0.972591	1.15295	1.24741	1.1758	1.10623	1.21141	1.01839	1.12635	0.823048	1.1539	0.855324	1.1854	0.989583	1.22864	1.02771	1.05511	1.07275	1.1651	1.09693	1.07213	1.00514	1.15554	1.10943	1.0866	1.07062
insE-5	1.152	1.11779	1.09551	0.990734	0.883867	1.06329	1.05288	1.21849	1.23814	0.995771	0.914836	1.03882	1.09332	1.14176	1.34843	1.152	1.02282	1.02282	1.21295	1.0421	1.13811	1.19835	1.21622	1.1349	1.09631	0.958684	1.26167	1.04137	1.13877	1.18709	1.4297	1.01531	1.14259	1.20291	1.18709	1.21622	1.06852	1.10331	0.898157	1.1349	0.952997	1.08494
insF-1	1.1758	1.1215	1.14577	1.17025	1.21439	1.19967	1.10092	1.1215	1.01197	1.14323	1.1651	1.22781	1.16441	1.22952	1.20207	1.1223	1.17988	1.1358	0.92664	1.11929	1.12709	1.08356	1.2264	1.30609	0.994975	1.18209	1.06998	1.17906	1.07275	0.973373	1.10775	1.11998	1.18983	1.1651	1.12709	1.09757	1.19967	1.04917	1.00191	1.09094	1.03019	1.2859
insF-2	1.1049	1.09172	1.13286	1.08571	1.2255	1.14018	1.07062	0.963334	1.04453	1.14938	1.14799	1.08418	1.15058	0.987816	1.0343	1.17835	1.21365	1.0692	1.11403	1.05056	1.07944	1.11487	1.12954	1.03521	1.22952	1.20291	1.25093	1.07595	1.07864	0.868982	1.08494	0.934621	1.00918	1.13419	1.09024	1.03019	1.11331	1.00599	1.14084	1.00599	1.21073	1.17725
insF-3	1.1358	1.06852	1.02616	1.17167	1.21622	1.10682	1.07275	1.02771	1.16645	1.11634	1.07146	1.11403	1.13877	1.152	1.42829	1.01455	1.06634	1.12954	0.995771	1.09172	1.08172	1.0692	1.13125	0.963334	1.17025	0.9699	1.12861	1.10092	0.929195	1.05596	1.22403	1.14652	1.12861	1.09332	1.08215	1.20545	1.00514	0.986527	1.00997	1.27264	1.09551	1.18983
insF-4	1.13877	0.843536	1.03593	1.10682	1.18983	1.1215	1.02445	1.06852	0.924713	1.08571	1.2255	1.21762	1.14018	0.951754	0.980243	1.22033	1.18709	1.08571	0.943782	1.07595	1.11998	0.981069	1.22292	1.13419	1.1215	0.949123	1.06276	0.945662	1.15966	1.01455	0.977521	1.02616	1.07146	1.15878	1.09693	1.06852	0.867987	1.21525	1.0894	0.984937	0.817584	1.17329
insF-5	1.088	1.16263	1.17906	1.21622	1.18452	1.29657	0.954201	1.26056	1.06542	1.06998	1.11779	1.02684	1.20114	1.18452	1.22403	1.26868	1.27928	1.07514	1.0866	1.19051	1.1156	1.19913	1.10243	1.13658	1.14259	1.18072	1.08884	1.14397	0.957788	1.31427	1.10551	1.07944	1.08884	1.1854	1.07439	1.24413	1.16341	1.21622	1.209	1.17167	0.999462	1.19761
ykgA	0.911899	0.729739	1.04792	0.912922	0.927478	1.05916	1.088	1.14397	1.01839	0.992417	0.883867	1.07213	0.863883	0.846092	0.941971	1.12539	1.02616	0.905714	1.23045	0.904764	0.9699	0.954201	1.07595	0.942989	1.1572	1.22033	0.830966	0.949975	1.13658	0.75159	1.02445	1.00338	1.13811	1.08732	1.25227	1.00265	0.995771	1.00265	0.964174	0.949975	1.11487	1.00918
ykgB	1.02007	1.17086	1.1372	1.0421	0.876266	0.991723	0.766369	0.927478	0.969155	0.868982	0.84217	0.855324	0.962294	1.22864	1.2255	0.866236	1.17725	1.0894	1.06395	1.13286	1.2168	1.14799	1.09405	0.905714	0.800443	1.18709	0.980243	1.10775	1.07595	1.01911	1.04287	0.914836	1.10682	1.05916	1.0421	1.0619	1.12464	1.15878	1.24838	0.90282	0.938012	0.877475
ykgI	0.711139	0.690569	0.790129	0.688731	0.714469	0.67838	0.808774	0.730408	0.738541	0.657528	0.693813	0.682012	0.664815	0.729041	0.810712	0.802377	0.81954	0.722864	0.7104	0.871608	0.724577	0.817584	0.682012	0.946617	0.699469	0.670566	0.67838	0.675806	0.705324	0.921642	0.891474	0.76255	0.707484	0.755283	0.721055	0.90754	0.683051	0.712495	0.682012	0.738541	0.664815	0.742543
ykgC	1.06019	0.743715	0.855324	0.699469	0.903819	0.962294	0.905714	0.881349	0.922549	0.954955	0.999462	0.942989	0.930081	0.985759	0.981069	0.808774	1.04721	0.947313	0.920377	0.874719	0.88311	0.889517	0.975282	0.925649	0.942989	0.699469	0.699469	0.740214	0.674428	0.940983	0.711139	0.812942	1.07864	0.822064	0.904764	0.9699	0.686668	0.930896	0.952997	0.97624	0.977521	0.954201
ykgD	0.96734	0.75656	0.741201	0.729739	1.00191	0.97624	0.938942	0.949123	0.682012	1.05916	0.957788	1.10943	1.04453	0.818542	0.882226	0.88311	1.03803	0.966558	0.76255	0.855324	0.743715	0.769752	0.866236	0.752528	0.888693	0.775188	1.01691	0.826077	0.687696	0.699469	0.875439	0.807679	0.720067	0.737348	0.776847	0.786228	0.715413	0.78462	0.721913	0.870714	1.01911	0.979335
ykgE	1.33675	1.22467	1.32826	1.2661	1.16132	1.152	1.04792	1.32657	1.20986	1.26249	1.43945	1.32826	1.1854	1.37204	1.20372	1.21622	1.24241	1.35125	1.0498	1.17492	1.12464	1.26494	1.30999	1.1335	1.14323	1.19761	1.28213	1.18209	1.07146	1.14577	1.26056	1.23197	1.04792	1.15785	1.06329	1.20038	1.15554	1.0498	1.31504	1.16341	1.20291	1.42656
ykgF	1.10868	0.918484	1.08283	1.05681	1.10092	1.11634	1.08418	1.06542	1.03731	1.07864	1.17086	1.19142	1.04721	1.15646	0.950888	1.01911	1.09024	1.01106	1.10943	0.87959	1.05056	1.09484	0.990734	0.992417	1.1372	0.875439	1.08356	1.03975	1.07718	1.1156	1.21849	1.04522	1.04721	1.01911	1.06542	0.987187	1.18363	1.17262	1.13658	1.02445	1.05385	1.23368
ykgG	1.14884	0.820585	1.09094	1.06998	0.930081	1.09631	1.13419	1.09693	1.09829	0.971544	1.05215	1.01261	1.03731	1.04917	0.916824	1.1694	1.09631	1.17025	1.06019	0.91939	0.908613	1.08571	1.10682	1.11634	1.06792	0.836882	1.17409	0.796251	1.00191	1.22707	1.09551	1.0545	0.944857	1.09405	0.866236	0.898157	1.07595	0.881349	0.827371	1.1111	1.0545	1.02933
ykgH	0.846092	0.959523	0.843536	0.921642	0.830966	0.75656	0.856689	0.757351	0.78176	0.832188	0.801311	0.871608	0.910683	0.895328	1.15138	0.980243	0.925649	0.723826	1.04374	0.980243	0.96734	0.763602	0.746305	0.965495	0.895328	1.01197	0.928344	1.01261	0.991723	0.89338	0.817584	1.0343	0.85778	0.78176	0.78176	0.760723	0.853526	0.822064	0.846092	0.817584	0.875439	0.789308
betA	2.5359	2.34205	2.40815	2.39362	2.41653	2.27539	2.38745	2.48262	2.34771	2.41032	2.44482	2.45362	2.51766	2.34928	2.46066	2.25064	2.29155	2.33368	2.3921	2.48262	2.45514	2.31657	2.41269	2.44946	2.37797	2.41353	2.31989	2.3704	2.39066	2.652	2.37411	2.45078	2.3005	2.43465	2.50163	2.45429	2.42307	2.49786	2.47052	2.45362	2.62669	2.52253
betB	2.74889	2.66175	2.80995	2.73493	2.67772	2.61029	2.74567	2.82466	2.65755	2.73844	2.71389	2.74508	2.73787	2.66675	2.76951	2.50247	2.56659	2.6911	2.6917	2.83528	2.71018	2.7119	2.76314	2.79863	2.75448	2.75627	2.762	2.66724	2.702	2.97042	2.64867	2.8126	2.69538	2.83135	2.88248	2.79024	2.70439	2.74567	2.83749	2.75262	2.91313	2.75215
betI	2.60705	2.46591	2.57726	2.58998	2.48019	2.43382	2.54739	2.64926	2.45587	2.51766	2.61976	2.56122	2.56515	2.51024	2.61852	2.36958	2.44046	2.54943	2.58303	2.63801	2.51311	2.50503	2.54739	2.60036	2.5554	2.60887	2.55464	2.46733	2.51251	2.77089	2.57146	2.62519	2.49861	2.62978	2.80995	2.55726	2.54532	2.54873	2.62865	2.54739	2.75751	2.56823
betT	2.5963	2.44482	2.71077	2.54943	2.5169	2.28986	2.65347	2.55464	2.41423	2.52124	2.68598	2.60766	2.35751	2.53244	2.66973	2.54391	2.43313	2.53649	2.62978	2.65755	2.65412	2.25935	2.57665	2.68441	2.49488	2.49861	2.51977	2.61581	2.62584	2.7766	2.49632	2.67953	2.66558	2.55599	2.55726	2.37411	2.55464	2.39895	2.58368	2.35891	2.62234	2.53394
yahA	2.28986	2.35328	2.0507	1.96535	2.08448	1.96353	3.32877	2.86328	2.20176	2.26826	1.99529	2.15134	2.44046	2.31989	2.26663	1.84336	2.20099	2.23552	2.19547	1.95626	2.10206	2.30126	2.488	2.1231	2.15996	2.0827	2.57801	3.09983	3.17292	3.31921	2.92631	2.81755	2.61451	2.0316	2.34557	2.29473	2.08679	2.27977	2.23225	2.12575	2.11103	2.23139
yahB	2.14333	2.12921	2.18765	1.92123	2.09331	2.0577	2.22342	2.12118	2.11279	2.14965	2.09102	2.13868	2.40727	2.12489	2.16823	2.14603	2.14723	2.10118	2.12648	2.16334	2.13011	2.13526	2.11648	2.22772	2.05454	2.21268	2.17497	2.17267	2.19216	2.22243	2.11562	2.05454	2.13944	2.22243	2.36024	2.20038	2.24832	2.1643	2.22243	2.34496	2.12575	2.16093
yahC	1.87699	1.66846	1.79031	1.65589	1.7165	1.69358	1.77124	1.73101	1.71975	1.67743	1.85333	1.87007	1.78471	1.75944	1.83425	1.74641	1.86713	1.81931	1.69509	1.86216	1.67459	1.72325	1.71076	1.75298	1.7134	1.81503	1.72325	1.71571	1.77866	1.95781	1.94011	1.9141	1.88908	1.7173	1.65838	1.73768	1.78098	1.82568	1.7062	1.65518	1.6624	1.82967
yahD	1.61684	1.78677	1.79659	1.39131	1.62719	1.71424	1.8217	1.48501	1.67129	1.6432	1.69786	1.65036	1.5314	1.89959	1.79464	1.81931	1.56984	1.87951	1.70484	1.68604	1.5999	1.95781	1.87699	1.9309	1.72534	1.53075	1.7684	1.58165	1.72039	1.78677	1.8322	1.71202	1.78409	1.88565	1.32739	1.5301	1.77768	1.42898	1.62835	1.53554	1.44874	1.6051
yahE	1.31086	1.52308	1.40521	1.28527	1.39738	1.33098	1.49675	1.28527	1.37204	1.40447	1.28467	1.39401	1.38144	1.53554	1.31657	1.39829	1.34166	1.55415	1.46752	1.4616	1.34454	1.44709	1.33182	1.55909	1.28868	1.31594	1.34005	1.0646	1.41367	1.40692	1.40256	1.41367	1.41447	1.43786	1.36237	1.33007	1.35898	1.3529	1.4409	1.28124	1.17262	1.39131
yahF	1.23814	1.3376	1.3631	1.22864	1.24838	1.09829	1.42327	1.23559	1.1658	1.3116	1.32478	1.20545	1.25995	1.3116	1.16794	1.1658	1.1215	1.31594	1.38492	1.21525	1.15485	1.2264	1.34752	1.35027	1.24838	1.06542	1.10402	1.31828	1.11403	1.34005	1.25167	1.37443	1.34843	1.33602	1.3529	1.23434	1.29297	1.12635	1.09405	1.26167	1.14938	1.19214
yahG	1.78255	1.72814	1.72097	1.73545	1.726	1.61164	1.74817	1.62597	1.72455	1.67074	1.67388	1.62911	1.67074	1.68739	1.71874	1.76073	1.70089	1.76921	1.76596	1.86049	1.76688	1.74817	1.77606	1.74344	1.80228	1.64561	1.72688	1.65702	1.73016	1.69276	1.81775	1.74095	1.74817	1.79464	1.61764	1.74186	1.67329	1.67809	1.69193	1.67279	1.71928	1.73701
yahH	2.60036	2.46733	2.44648	2.52786	2.47686	2.52988	2.40071	2.5247	2.57983	2.52851	2.55464	2.57983	2.5806	2.51311	2.47604	2.46807	2.50163	2.41759	2.46733	2.44648	2.42307	2.50943	2.50305	2.5394	2.47355	2.61786	2.60705	2.51766	2.55919	2.50088	2.66772	2.53148	2.51766	2.50022	2.49949	2.55263	2.511	2.57465	2.4253	2.60766	2.5985	2.5985
yahI	1.65641	1.75871	1.88816	1.67951	1.63493	1.68177	1.70557	1.65896	1.71487	1.64897	1.7134	1.82408	1.69128	1.76305	1.70793	1.68827	1.69786	1.69276	1.65518	1.96535	1.84165	1.74514	1.67129	1.7173	1.70388	1.65398	1.79319	1.80832	1.63939	1.73257	1.80832	1.7219	1.66142	1.79917	1.67388	1.74095	1.69509	1.78255	1.71874	1.64151	1.73257	1.76447
yahJ	2.39541	2.26443	2.20759	2.28241	2.32438	2.16334	2.31081	2.20475	2.24238	2.32914	2.27977	2.29905	2.41759	2.38745	2.26251	2.40882	2.33972	2.33885	2.34128	2.22935	2.26745	2.31001	2.29473	2.37935	2.29473	2.35891	2.32263	2.27381	2.28814	2.23695	2.37997	2.28526	2.23332	2.26826	2.27381	2.34622	2.34705	2.29973	2.27605	2.35058	2.32357	2.35123
yahK	3.18864	3.67089	3.95174	3.22877	3.28555	3.2874	3.42623	2.98737	3.20981	3.04112	3.47262	3.43589	2.92043	3.23809	3.37171	3.44297	2.78903	3.71958	3.43207	3.76661	3.54271	3.28682	3.41988	3.30738	3.38857	3.17589	3.19828	3.48501	3.26588	2.99578	3.24962	3.25028	3.56953	3.57374	2.57983	3.10484	3.38494	2.78662	2.64867	3.07093	2.93172	3.18925
yahL	0.775188	1.10682	1.42403	0.882226	0.949123	1.0894	1.19967	0.853526	1.20545	1.07514	0.741201	1.01197	1.01455	0.868982	0.978469	0.852663	0.838711	1.16263	1.11264	0.949975	1.02524	0.80654	1.1358	1.00514	1.10551	0.970807	1.00745	1.11998	0.956868	1.10868	0.868982	0.862556	1.27199	1.04522	0.931899	0.884659	0.828564	0.982736	0.862556	1.17409	1.02144	0.851686
yahM	1.33007	1.37269	1.46752	1.36143	1.45063	1.50355	1.51611	1.54865	1.47298	1.45588	1.26167	1.46897	1.84019	1.6624	1.69422	1.35125	1.44709	1.38216	1.60656	1.60656	1.56226	1.61587	1.48289	1.51118	1.49961	1.54948	1.63209	1.56077	1.72876	1.76162	1.46005	1.49133	1.62292	1.82967	1.87176	1.58372	1.43143	1.81149	1.78471	1.47298	1.59435	1.42169
yahN	1.59008	1.50264	1.61764	1.39563	1.43606	1.48585	1.67951	1.49465	1.50674	1.59736	1.59662	1.6215	1.57225	1.52538	1.54374	1.38144	1.50189	1.56303	1.501	1.52372	1.46246	1.51362	1.62526	1.44017	1.37013	1.48192	1.56141	1.60206	1.46005	1.25439	1.28964	1.76515	1.48289	1.58697	1.49133	1.4035	1.66915	1.38675	1.47482	1.57379	1.613	1.59662
yahO	3.24505	3.60543	4.18287	3.3316	3.15827	3.45531	3.66308	3.22091	3.2874	2.94448	3.50558	3.45531	3.11883	3.20265	3.41785	2.99526	2.823	3.76546	3.3205	3.58928	3.30215	3.34103	3.6395	3.27386	3.08493	3.39401	3.53988	3.68012	3.50558	3.29809	3.305	3.29368	3.87981	4.03706	2.3525	3.23573	3.46012	3.0579	2.77196	3.37398	3.16295	3.25636
prpR	1.59912	1.95137	2.15648	1.77866	1.46545	1.91848	1.83561	1.88565	1.75119	1.593	1.75698	1.73101	1.50189	1.47229	1.71202	1.38299	1.31594	2.12027	1.5999	1.85198	1.72243	1.56394	1.90973	1.64692	1.77939	1.73629	1.77694	1.79917	1.6624	1.5863	1.46333	1.88225	1.6517	1.8322	1.52681	1.67074	1.59369	1.37727	1.39829	1.71874	1.52372	1.63209
prpB	1.43143	1.5301	1.48679	1.39492	1.41097	1.42743	1.29297	1.30524	1.46066	1.36656	1.47694	1.43449	1.55757	1.39401	1.1335	1.30857	1.35661	1.54865	1.52538	1.47229	1.48893	1.47979	1.37807	1.49766	1.47298	1.41857	1.38396	1.46333	1.29657	1.39131	1.55356	1.39974	1.50866	1.48501	1.58227	1.32826	1.3116	1.34843	1.38144	1.53919	1.4496	1.36656
prpC	1.58928	1.47482	1.58088	1.38216	1.44539	1.44709	1.30999	1.38675	1.50866	1.48355	1.48585	1.42829	1.57379	1.60064	1.59662	1.58435	1.49614	1.47694	1.37269	1.53749	1.49302	1.52045	1.49821	1.45844	1.51362	1.46897	1.42265	1.48585	1.43945	1.41097	1.433	1.39901	1.46545	1.52236	1.44456	1.42898	1.41522	1.55036	1.35976	1.44383	1.51435	1.47905
prpD	1.35027	1.51852	1.50264	1.49821	1.6051	1.39492	1.41916	1.40798	1.52681	1.47547	1.49821	1.35192	1.48893	1.4338	1.40521	1.5331	1.41767	1.49054	1.5331	1.57056	1.55273	1.55997	1.47129	1.51435	1.54708	1.46752	1.52372	1.28868	1.5077	1.37269	1.61508	1.52308	1.47382	1.47823	1.54613	1.46463	1.41189	1.59817	1.52931	1.3712	1.45844	1.51708
prpE	1.45236	1.55202	1.48823	1.51204	1.42085	1.46607	1.39131	1.45321	1.45489	1.52538	1.55036	1.45772	1.52308	1.38584	1.49465	1.52132	1.41447	1.51611	1.54374	1.51976	1.5261	1.49675	1.47823	1.47979	1.50674	1.40798	1.36919	1.4429	1.37013	1.416	1.4496	1.49821	1.40521	1.53483	1.58026	1.38855	1.53749	1.4297	1.44709	1.56711	1.42471	1.38492
codB	3.321	3.03228	2.74146	2.38657	3.1222	2.73427	3.19828	2.93567	2.67168	2.88849	3.07254	3.16709	2.73901	3.17589	2.96802	2.98451	2.5971	2.89737	3.06796	3.01018	3.08713	3.07301	3.13416	2.70897	2.68804	3.37231	3.13631	3.22612	3.3595	2.92683	3.03999	3.26029	3.0301	3.20443	2.68494	3.19644	3.27621	3.09484	2.928	2.49341	3.05648	3.27729
codA	3.3536	3.15784	2.90754	2.73901	3.16765	2.77962	3.24505	2.91863	2.79083	3.04415	3.18611	3.31455	3.03162	3.38709	3.18552	3.26296	2.90052	3.04042	3.17536	3.12458	3.22813	3.26993	3.25919	3.00688	2.97243	3.45271	3.18552	3.28321	3.43968	2.98282	3.18254	3.3316	3.18202	3.27774	2.88953	3.30294	3.37737	3.23761	3.13631	2.73493	3.19324	3.33722
cynR	2.07306	1.90327	1.93858	1.97973	1.9528	1.84842	2.00793	1.91588	1.98978	1.97211	2.06079	2.03628	1.98477	2.07473	2.08525	2.12648	2.07383	2.04992	2.02286	2.06932	1.96845	1.9477	1.99529	1.94984	1.93155	2.02589	2.044	2.04592	2.00383	1.98156	2.01385	2.00977	1.98588	1.90235	2.05591	1.98232	1.99157	2.08448	2.01914	1.92503	2.00977	2.06767
cynT	1.84591	1.77124	1.73257	1.6517	1.73954	1.72876	1.68312	1.66319	1.87858	1.70089	1.70388	1.75589	1.65262	1.74963	1.67809	1.8987	1.99348	1.83503	1.81775	1.72814	1.69592	1.7741	1.82408	1.71076	1.70315	1.82325	1.69193	1.70793	1.69509	1.77866	1.97211	1.79224	1.73701	1.78471	1.63644	1.63644	1.67459	1.63136	1.72097	1.59502	1.73855	1.77606
cynS	1.82494	1.88816	1.86388	1.66319	1.75871	1.72534	1.71928	1.72814	1.81775	1.6851	1.74186	1.7731	1.59912	1.8169	1.65457	2.01821	1.95508	1.92588	1.85198	1.7741	1.6851	1.9277	1.88652	1.8125	1.8727	1.63939	1.75451	1.78329	1.72243	1.69358	1.94894	1.88476	1.87612	1.73341	1.47618	1.75044	1.74434	1.51204	1.63429	1.433	1.65331	1.84413
cynX	1.86488	1.84917	1.8169	1.80989	1.84511	1.76515	1.77523	1.74095	1.90813	1.74582	1.84413	1.79584	1.85493	1.978	1.74641	1.97425	1.97125	1.91958	1.95626	1.84019	1.88652	1.94443	1.8987	1.88816	1.961	1.73545	1.72876	1.76688	1.8217	1.74817	1.94275	1.87699	1.9015	1.85263	1.83658	1.80701	1.84413	1.74582	1.86635	1.71487	1.75589	1.89959
lacA	1.68423	1.63378	1.6408	1.45844	1.74641	1.60656	1.93588	1.60289	1.56141	1.66616	1.71571	1.69938	1.68827	1.77694	1.69193	1.51035	1.47547	1.82653	1.71487	1.63378	1.64692	1.86635	1.78471	1.69938	1.97023	1.69193	1.88225	1.90973	1.82011	1.98754	1.51976	1.79838	1.8169	1.65091	1.40521	1.67809	1.96179	2.00296	2.04992	1.64897	1.62202	1.72325
lacY	1.49821	1.29974	1.49229	1.13205	1.5331	1.29297	1.63644	1.42265	1.36237	1.56783	1.56711	1.54948	1.54948	1.15785	1.35724	1.00514	1.04917	1.59502	1.32303	1.35575	1.152	1.25916	1.44874	1.45321	1.88908	1.613	1.50674	1.7094	1.60206	1.67951	0.956868	1.58697	1.52931	1.43606	1.28467	1.26494	1.75209	1.68604	1.88399	1.45321	1.3238	1.41097
lacZ	1.87773	1.74722	1.72325	1.64633	1.63575	1.63792	1.70315	1.72876	1.63261	1.72534	1.99348	1.82251	1.6408	1.67459	1.99058	1.78329	1.72039	1.59072	1.67001	1.80228	1.71805	1.72455	1.74817	1.55101	1.76688	1.86125	1.73341	1.73545	1.70557	1.72876	1.63644	1.85263	1.62655	1.68827	1.52538	1.67536	1.6517	1.70484	1.68366	1.50674	1.80228	1.85667
lacI	2.62234	2.60639	2.50163	2.49632	2.5971	2.4871	2.50427	2.522	2.52333	2.58368	2.57726	2.59222	2.65564	2.56073	2.52333	2.62314	2.52851	2.57665	2.64867	2.46451	2.5963	2.45514	2.46451	2.65564	2.57983	2.59222	2.59559	2.5823	2.60766	2.65695	2.68547	2.57317	2.53537	2.38364	2.58588	2.52253	2.60766	2.46591	2.50943	2.57665	2.47218	2.61451
mhpR	2.35805	2.38304	2.6037	2.41118	2.17169	2.36282	2.43064	2.31813	2.25677	2.42972	2.42226	2.61581	2.10633	2.23225	2.38238	2.30218	1.86216	2.53244	2.38975	2.33885	2.41823	2.10206	2.17679	2.31311	2.28241	2.45738	2.44328	2.47686	2.49404	2.51766	2.62055	2.49341	2.31813	2.39134	2.4426	2.42767	2.31911	2.27605	2.32748	2.33972	2.41269	2.3747
mhpA	1.38396	1.07595	1.30037	1.28782	1.1658	1.38675	1.19515	1.29657	1.41693	1.36054	1.27264	1.47618	1.39219	1.37269	1.19142	1.23368	1.39492	1.47129	1.31741	1.13877	1.37727	1.35443	1.32917	1.19454	1.30932	1.42169	1.34067	1.30363	1.45236	1.26494	1.4338	1.41012	1.26329	1.26167	1.39492	1.33675	1.27264	1.19515	1.25227	1.29509	1.4616	1.46463
mhpB	1.48585	1.48121	1.33007	1.44807	1.46705	1.42327	1.35443	1.51118	1.39974	1.41012	1.50866	1.5863	1.53554	1.45321	1.30224	1.3712	1.55415	1.60961	1.37443	1.35976	1.29131	1.51204	1.454	1.29509	1.52308	1.38299	1.40798	1.44709	1.44185	1.38492	1.41012	1.48355	1.37204	1.3631	1.38048	1.39043	1.51918	1.65641	1.39657	1.48192	1.56645	1.61842
mhpC	1.3712	1.42829	1.52931	1.39901	1.4035	1.41263	1.37607	1.33437	1.35724	1.49821	1.27767	1.59369	1.35809	1.23814	1.32118	1.45321	1.23761	1.67951	1.40604	1.33437	1.39131	1.50674	1.33266	1.47547	1.40256	1.4338	1.38216	1.49614	1.51204	1.49302	1.53988	1.56394	1.47753	1.29657	1.41012	1.48756	1.46831	1.45063	1.41857	1.41857	1.22209	1.33182
mhpD	1.39043	1.56226	1.57513	1.55578	1.46463	1.52372	1.48893	1.38584	1.52308	1.58227	1.45063	1.62597	1.5077	1.4387	1.46831	1.55202	1.48501	1.73629	1.57056	1.613	1.52852	1.42265	1.4844	1.48756	1.5713	1.59227	1.47063	1.62597	1.55415	1.36387	1.60746	1.65838	1.46984	1.42471	1.49821	1.58165	1.44631	1.5261	1.42265	1.47063	1.3712	1.50355
mhpF	1.56877	1.59435	1.74186	1.67129	1.61367	1.56077	1.65896	1.5744	1.58227	1.58928	1.55578	1.62655	1.65965	1.59576	1.54514	1.6624	1.56877	1.76073	1.54613	1.6277	1.64633	1.55415	1.59736	1.56711	1.70863	1.48585	1.55492	1.58569	1.65641	1.63792	1.67889	1.68986	1.65398	1.72688	1.60133	1.63209	1.56877	1.56394	1.50476	1.62432	1.55202	1.57942
mhpE	1.77606	1.78865	1.85333	1.71202	1.73768	1.70484	1.76688	1.69358	1.79382	1.76162	1.73629	1.79382	1.83321	1.75871	1.74344	1.85126	1.7552	1.93916	1.78255	1.80989	1.77124	1.70089	1.76025	1.72748	1.73545	1.76025	1.76596	1.76447	1.84754	1.80228	1.82826	1.81149	1.79382	1.80632	1.67074	1.79659	1.7684	1.81851	1.70863	1.7552	1.72944	1.79224
mhpT	1.81417	1.73257	1.74722	1.78542	1.83143	1.78098	1.76515	1.73187	1.8125	1.79319	1.78608	1.75451	1.80989	1.81063	1.65641	1.8727	1.76073	1.86125	1.78955	1.74095	1.82568	1.83735	1.79319	1.76921	1.78955	1.79224	1.79838	1.79031	1.73101	1.71571	1.86293	1.81851	1.8125	1.85924	1.65965	1.75119	1.74514	1.6306	1.8411	1.73768	1.80554	1.85263
yaiL	2.7246	2.66914	2.5985	2.70651	2.68207	2.54391	2.8031	2.62669	2.61029	2.76482	2.7993	2.74457	2.86872	2.78285	2.70581	2.76951	2.77089	2.66107	2.76582	2.72771	2.72251	2.79522	2.71018	2.78903	2.80617	2.84597	2.73341	2.72771	2.79863	2.64598	2.94381	2.85927	2.74508	2.73901	2.86733	2.78607	2.76751	2.73731	2.79992	2.71018	2.81856	2.77022
frmB	2.71799	2.45587	2.70138	2.62457	2.6771	2.63801	2.70581	2.81208	2.55995	3.00465	2.66232	2.79863	2.72301	2.97549	2.91658	2.8386	2.93828	2.45429	2.54481	2.66419	2.49861	2.86778	2.74146	2.66973	2.84146	2.69727	2.67772	2.60965	2.68132	2.81208	2.52552	2.83805	2.63588	2.63127	2.73427	2.88953	2.57983	2.96592	2.67287	2.44648	2.8326	2.78903
frmA	3.27104	3.12674	3.29935	3.18044	3.20813	3.09694	3.31921	3.23637	3.18202	3.34632	3.23392	3.35651	3.28049	3.51434	3.37449	3.38267	3.41903	3.16936	3.19069	3.23573	3.06796	3.39327	3.26738	3.18101	3.32531	3.28623	3.27255	3.23392	3.2955	3.41703	3.15383	3.35174	3.2468	3.26163	3.20568	3.40424	3.19324	3.42846	3.26349	3.09877	3.32812	3.33079
frmR	3.21682	2.98835	3.08327	3.09151	3.14098	3.03068	3.21444	3.13279	3.09552	3.26398	3.13478	3.24962	3.17361	3.39129	3.26524	3.24389	3.33007	3.04786	3.07683	3.13819	2.99124	3.29745	3.1232	3.15225	3.18651	3.24444	3.24337	3.16765	3.23875	3.35023	3.05497	3.24151	3.1066	3.1958	3.17995	3.31014	3.10104	3.28502	3.20927	2.99853	3.30875	3.22991
yaiO	0.964934	0.741201	1.00414	0.860738	0.887918	0.923561	0.852663	1.06116	1.03803	1.00689	0.97624	1.00834	1.01911	0.81553	0.921642	0.978469	1.0646	0.880371	0.832188	1.04137	0.884659	1.0619	0.992417	1.13946	0.89705	1.04917	0.777712	0.754285	0.830966	0.720067	0.856689	1.03222	0.86496	1.02524	1.07062	0.838711	1.11846	0.804496	1.05681	1.0237	0.985759	0.964934
yaiX	0.789308	0.860738	0.768466	0.7104	0.724577	0.733535	0.930896	0.717458	0.779227	0.714469	0.918484	0.786228	0.759494	0.844721	0.88311	0.689965	0.884659	0.797914	0.719354	0.730408	0.875439	0.76255	0.739453	0.90282	0.77194	0.940983	0.785493	0.902156	0.801311	0.766369	0.729739	0.692696	0.725949	0.793061	0.884659	0.740214	0.941971	0.877475	0.873541	0.721055	0.981739	0.766369
insC-1	1.322	1.29446	1.21365	1.3797	1.23368	1.12785	1.22292	1.34067	1.27928	1.15878	1.32657	1.26705	1.19214	1.23197	1.43449	1.41367	1.4387	1.22209	1.29216	1.36469	1.35976	1.38758	1.0646	1.29297	1.24413	1.17835	1.3712	1.34067	1.15295	1.30764	1.32917	1.17835	1.28527	1.17262	1.22209	1.10402	1.21365	1.26249	1.37882	1.196	1.21365	1.3376
insC-2	1.28527	1.30999	1.11264	1.20038	1.19835	1.25995	1.17906	1.15646	1.17725	1.19967	1.39974	1.24741	1.18288	1.1156	1.30932	1.27264	1.30454	1.26775	1.18452	1.29888	1.28213	1.38675	1.15966	1.22292	1.21934	1.77768	1.21365	1.21295	1.1758	1.23434	1.49133	1.28782	1.3116	1.3238	1.1572	1.10868	1.23991	1.09757	1.24741	1.23991	1.2859	1.3116
insC-3	1.25287	1.0992	1.80701	1.26167	1.27026	1.23283	1.18363	1.26775	1.31342	1.24073	1.4297	1.28699	1.25439	1.4297	1.41097	1.30133	1.46545	1.29719	1.27668	1.35724	1.44185	1.43786	1.36143	1.24838	1.25093	1.42471	1.29792	1.2838	1.29792	1.25167	1.18452	1.16341	1.3069	1.3393	1.37443	1.2264	1.1604	1.46752	1.47979	1.2661	1.29509	1.21439
insC-4	1.2168	1.2661	1.15966	1.20114	1.27474	1.23197	1.21226	1.31086	1.23045	1.21622	1.30306	1.2255	1.29131	1.29888	1.24741	1.27845	1.2168	1.20207	1.22781	1.27845	1.27199	1.19214	1.1758	1.21073	1.19515	1.21295	1.29888	0.836882	1.23434	1.17262	1.39829	1.17653	1.12539	1.34843	1.29594	1.11998	1.21622	1.27264	1.29216	1.26494	1.29031	1.25514
insC-5	1.29297	1.09024	1.23559	1.33602	1.2838	1.18627	1.16341	1.28213	1.21073	1.18627	1.26945	1.26056	1.24492	1.2838	1.35575	1.29216	1.36237	1.14259	1.33343	1.37727	1.40692	1.34584	1.25439	1.17262	1.30306	1.2661	1.36387	1.28527	1.17086	1.09693	1.35443	1.19967	1.2363	1.26705	1.10174	1.26945	1.25514	1.36237	1.25167	1.25995	1.33098	1.29657
insC-6	1.25368	1.33266	1.13419	1.27114	1.3797	1.1694	1.18288	1.29974	1.23111	1.152	1.22952	1.34454	1.2859	1.31427	1.49302	1.24492	1.31657	1.29375	1.3116	1.20714	1.27026	1.18144	1.1604	1.17988	1.1854	1.28964	1.19454	1.41097	1.3376	1.26329	1.19835	1.35724	1.53919	1.16263	1.26775	1.21365	1.28297	1.38144	1.24662	1.29375	1.30454	1.42403
insC	1.23434	1.3529	1.28467	1.30363	1.36919	1.24155	1.20809	1.19371	1.22292	1.16728	1.26407	1.29888	1.24838	1.30037	1.41012	1.28699	1.34005	1.23894	1.34752	1.25916	1.36054	1.24413	1.29216	1.38396	1.29719	1.29446	1.29297	1.24741	1.17835	1.27767	1.45844	1.17409	1.22467	1.14397	1.11264	1.28527	1.18709	1.35661	1.35809	1.28868	1.196	1.27474
insD-1	1.1156	0.685004	0.927478	0.906643	0.708187	0.959523	1.0584	0.814437	1.09094	0.90754	1.04653	1.02849	1.01839	0.994015	1.03655	0.928344	1.19454	0.903819	0.89705	1.20114	0.90282	1.00111	1.05916	0.724577	1.00599	0.689965	0.871608	0.706385	0.680923	1.10402	1.01614	1.05596	1.33343	0.946617	1.09094	0.901016	1.06695	1.25439	1.1111	0.989583	0.968114	0.959523
insD-2	1.04917	0.933894	0.905714	0.960246	0.981069	0.89705	0.957788	0.909643	1.0619	1.03222	1.03975	1.06329	0.981739	1.05215	0.847054	0.965495	0.883867	1.03314	0.970807	0.862556	0.747004	1.04374	0.875439	1.0421	1.02616	1.07718	0.878642	0.862556	0.884659	0.993207	0.958684	0.852663	0.994975	1.00834	1.02071	0.937102	0.780099	1.07668	0.876266	0.937102	1.0237	0.989583
insD-3	1.07275	1.0498	1.04721	0.951754	0.994975	1.11264	0.948146	0.89633	0.885782	1.07062	0.878642	1.06634	0.991723	1.19687	1.10092	1.10775	1.1358	1.1349	0.982736	0.930081	1.07213	0.84217	1.14738	1.09551	1.07146	1.15966	0.916824	1.08884	1.00918	0.988761	0.877475	1.11189	0.966558	1.04917	1.01361	0.945662	1.04589	0.968114	1.04589	0.839749	1.03731	1.0802
insD-4	1.12073	0.978469	1.11779	1.11929	0.957788	0.949975	0.754285	1.04287	0.849271	1.01839	1.16794	1.15554	1.0237	1.0646	1.13419	1.04374	1.06116	1.10623	1.11189	1.0498	1.00111	0.984937	0.941971	0.97624	1.02849	1.04522	1.18209	1.09405	0.91939	1.10623	1.03521	1.0802	0.925649	1.01691	1.02771	1.02144	1.09405	0.984937	1.05385	0.872614	0.85778	1.1215
insD-5	1.06395	0.877475	1.04522	1.07864	0.873541	0.984937	0.994015	1.01691	1.01911	1.0584	1.11998	0.969155	1.0992	1.07349	0.934621	1.13419	0.92664	0.994015	1.0992	1.09757	0.99847	1.11716	1.03521	1.00338	1.15138	1.1604	0.921642	0.955848	0.843536	1.09094	1.12314	0.847054	0.853526	0.956868	1.00265	0.954955	0.957788	1.088	0.87959	1.04522	1.04287	1.07514
insD-6	0.960246	1.04721	1.06792	1.01757	1.07349	0.836882	1.00265	1.01455	0.881349	1.01455	1.0237	1.03593	1.03019	1.01261	1.08884	1.06542	0.963334	1.04137	0.9834	0.988761	0.938012	1.07595	1.13658	1.10943	0.900153	0.971544	0.937102	0.930081	0.954955	1.1658	1.01197	1.06852	0.954955	1.03019	0.9699	1.07275	0.927478	0.936428	1.06542	0.994975	1.04792	1.00265
insD	1.46066	1.27373	1.17835	1.23111	1.36745	1.25167	1.31086	1.14799	1.21525	1.30133	1.33437	1.37607	1.21365	1.44539	1.07349	1.43206	1.454	1.30857	1.15966	1.09829	1.09172	1.35575	1.34454	1.30932	1.3393	1.29509	1.21439	1.35192	1.16441	1.26945	1.31657	1.0421	1.22781	1.22707	1.16263	1.14176	1.3238	1.36582	1.32303	1.15785	1.24073	1.38048
yaiF	1.00514	0.903819	0.787336	0.89338	1.02849	0.935601	0.945662	0.938012	0.906643	0.804496	0.882226	0.915783	0.859627	1.07062	0.860738	1.00338	0.891474	0.849271	0.820585	1.00514	0.929195	1.09405	0.981739	0.947313	1.04287	1.07514	1.0802	1.20986	0.930081	1.10331	0.936428	0.925649	1.00265	0.906643	0.913897	1.01197	1.06276	1.08884	0.745462	0.904764	0.9834	0.843536
yaiP	1.08215	0.992417	1.11487	0.90282	1.20114	1.08172	1.07718	0.994015	1.00111	0.994975	1.00599	1.09693	1.06116	1.02616	0.856689	0.944857	1.08571	0.990734	1.09829	1.14397	0.801311	0.956868	1.03882	1.05596	0.955848	0.83436	0.89894	1.0545	0.933894	0.89633	0.770789	0.904764	0.795038	1.13042	1.09829	1.08418	0.847054	0.861993	0.776847	1.07514	0.923561	1.02849
yaiS	1.32303	1.08732	1.25514	1.00191	1.18911	1.17086	1.13811	1.20291	1.02616	1.13042	1.36469	1.19761	1.24741	1.23283	1.22137	1.15878	1.28022	1.19051	1.20291	1.1358	1.13877	1.21762	1.21226	1.15646	1.15554	0.940004	1.21073	0.736418	1.23559	1.11929	1.23434	1.06542	0.90754	1.10174	1.14397	1.196	1.23045	1.15646	1.05056	1.12635	1.1572	1.25227
tauA	1.07439	1.35976	1.15785	1.20291	1.20473	1.25093	1.2859	1.2363	1.22137	1.01531	1.07718	1.04721	1.1658	1.23368	1.23761	1.36054	1.11634	1.18209	1.20986	1.30037	1.28782	1.24576	1.20291	1.34365	1.3238	1.34166	1.21934	1.22467	1.18209	1.29031	1.1651	1.14799	1.25739	1.22033	1.11634	1.07213	1.31914	1.44709	1.30609	1.2264	1.1049	1.12314
tauB	1.01197	0.81553	0.811482	1.02616	1.00111	0.869868	0.884659	0.856689	0.99847	1.02616	1.05385	1.0498	0.908613	1.09094	0.747004	1.01106	0.833202	0.822064	0.960246	1.08215	0.874719	0.918484	0.966558	1.00918	0.901016	0.811482	0.972591	0.730408	0.685004	0.996762	1.00111	0.918484	0.969155	0.932984	0.949123	0.947313	0.766369	0.785493	1.12709	0.799032	0.922549	1.088
tauC	1.74817	1.61228	1.59736	1.60746	1.68986	1.49302	1.67809	1.65036	1.6298	1.5331	1.69938	1.69786	1.56303	1.66772	1.75871	1.59072	1.62081	1.52538	1.6306	1.68423	1.61228	1.73016	1.68986	1.63316	1.68739	1.70315	1.71284	1.58372	1.69938	1.61018	1.67459	1.58435	1.50415	1.6624	1.58165	1.58928	1.66142	1.71424	1.55757	1.57056	1.56877	1.75589
tauD	1.20372	1.1372	1.29031	1.33007	1.12464	1.01691	0.938012	1.09484	1.0646	1.17329	1.15295	1.15138	1.0692	0.973373	1.23559	1.17167	1.27668	1.20545	1.15485	1.22781	1.0866	1.1223	0.944857	1.06695	1.12709	1.01757	1.02071	0.981069	1.14474	1.0646	0.887918	1.17492	1.21525	1.20626	1.22033	1.07514	1.14577	1.11189	1.09484	1.00745	1.16191	1.21073
hemB	3.22473	3.33851	3.17933	3.24628	4.06471	3.18156	3.30815	3.26457	3.46301	3.16892	3.29312	3.25589	3.34442	3.37171	3.31514	3.36122	3.24337	3.35421	3.25919	3.29116	3.21286	4.26568	3.35174	3.58265	3.96885	3.35119	3.69478	3.37977	3.2468	3.25349	3.16058	3.41349	3.2597	3.27621	3.39327	3.3198	3.66065	3.54067	3.40778	3.31788	3.38573	3.25349
ykiB	0.700561	0.816628	0.85439	0.75656	0.763602	0.925649	0.9834	0.955848	1.08215	0.711139	0.729041	0.664815	0.737348	1.08494	1.08732	0.850294	0.829745	0.921642	1.12464	1.15878	1.18363	0.930896	0.993207	0.812942	1.09484	0.887918	0.797914	1.13811	1.06634	1.24917	0.994015	1.00265	1.01361	0.789308	0.750377	1.07718	1.01106	0.995771	1.11779	0.761487	1.02616	0.693813
yaiT	0.743715	0.738541	0.748619	0.743715	0.776088	0.754285	0.727705	0.7104	0.744744	0.7315	0.733535	0.693813	0.746305	0.750377	0.940983	0.723826	0.770789	0.759494	0.80358	0.889517	0.797076	0.78176	0.686668	0.795038	0.720067	0.892524	0.764399	0.853526	0.786228	0.745462	0.973373	0.719354	0.729041	0.794098	0.738541	0.867098	0.754285	0.776847	0.818542	0.880371	0.747706	0.708187
yaiU	0.882226	0.732328	1.07668	0.875439	0.844721	0.911899	1.06852	1.03882	0.962294	0.794098	1.06998	0.930081	0.892524	1.04287	1.18911	0.874719	0.975282	0.952997	1.02445	1.05752	1.13286	1.19515	0.859627	0.838711	0.976901	0.787336	0.706385	0.772806	0.941971	0.984937	1.0619	0.994975	1.02684	0.915783	0.971544	0.872614	1.05511	1.00191	0.90754	1.02524	0.766369	0.866236
yaiV	0.735706	0.776088	0.702617	0.687696	0.750377	0.747706	0.704249	0.69774	0.680923	0.735706	0.744744	0.746305	0.69774	0.779227	0.714469	0.705324	0.719354	0.782574	0.707484	0.744744	0.776847	0.67226	0.717458	0.760723	0.8357	0.766369	0.837855	0.837855	0.811482	0.683051	0.722864	0.783532	0.708187	0.730408	0.712495	0.685004	0.694566	0.721055	0.811482	0.675806	0.744744	0.719354
ampH	1.26167	1.35192	1.1349	1.29446	1.38855	1.19835	1.34365	1.09551	1.21141	1.11716	1.28964	1.25739	1.19761	1.36143	1.01691	1.30609	1.25093	1.21295	1.17262	0.979335	1.08283	1.20626	1.2838	1.06329	1.28527	1.17262	1.07944	1.24073	1.30524	1.16341	1.21365	1.20291	1.14176	1.36582	1.13125	1.02071	1.24073	1.30363	1.23111	1.01261	1.19142	1.30306
sbmA	0.92664	0.901016	0.826077	0.883867	0.89338	0.690569	0.802377	1.11998	0.871608	0.901016	0.780099	0.995771	0.961176	0.805342	0.790969	0.729041	0.922549	0.776847	0.714469	0.722864	0.790129	0.921642	0.886781	1.01261	0.748619	0.992417	0.77194	1.02007	0.820585	0.876266	0.886781	0.85778	0.891474	0.871608	0.905714	0.812942	0.846092	0.67226	0.837855	0.768466	0.918484	0.852663
yaiW	1.18856	1.21439	1.0802	1.13946	1.08172	0.827371	1.10243	1.09094	1.0421	1.12861	1.26056	1.0925	1.1651	1.24413	0.794098	1.14084	1.18983	0.768466	1.03314	1.05288	1.15058	0.913897	1.18771	0.811482	0.927478	1.0866	1.04453	1.25916	0.844721	0.936428	0.765464	1.07213	0.963334	1.03975	0.915783	1.0692	0.862556	1.05752	1.27264	1.01197	1.09094	1.1572
yaiY	0.924713	0.674428	0.976901	0.901016	0.653045	0.752528	0.664815	0.849271	0.749402	0.966558	0.703459	0.885782	0.83436	0.730408	0.713564	0.7315	0.809766	0.677175	0.736418	0.716791	0.7315	0.877475	0.666575	0.653045	0.738541	0.673505	0.852663	0.653045	0.677175	0.677175	0.67226	0.810712	0.674428	0.85778	0.900153	0.657528	0.914836	0.660166	0.67838	0.886781	0.748619	0.858714
yaiZ	1.05681	0.75339	0.89633	1.10402	0.851686	0.711935	0.745462	1.02616	0.75159	1.04589	1.12396	1.04589	0.904764	0.749402	0.799032	0.811482	1.05916	0.769752	0.745462	0.743715	0.764399	0.841018	0.933894	0.86496	0.788395	1.08884	0.867987	0.80654	0.892524	0.779227	0.725422	0.995771	0.799032	0.884659	0.850294	0.931899	1.00997	0.67838	0.860738	0.946617	0.940983	1.11189
ddlA	2.34557	2.5963	2.44946	2.6898	2.53802	2.57872	2.54658	2.38304	2.58588	2.36205	2.40882	2.35	2.56073	2.51251	2.55263	2.70651	2.67409	2.21985	2.48105	2.42972	2.40451	2.53148	2.46299	2.51609	2.60705	2.35	2.39454	2.33368	2.48105	2.67658	2.79522	2.34928	2.68923	2.4253	2.74824	2.65637	2.58368	2.51977	2.54481	2.34274	2.63527	2.34205
yaiB	2.9114	3.11883	2.72587	3.06131	2.62457	2.8506	3.2334	2.6905	2.71544	3.23691	3.06003	2.99923	3.31308	3.00029	3.02653	2.50865	2.74457	2.77022	2.823	2.62921	2.89632	2.90463	2.90754	3.05597	3.06082	3.10277	3.15111	3.05053	3.1151	2.84945	2.75262	2.79024	2.98234	2.12648	3.15731	3.1111	3.09552	2.79694	2.91707	3.48261	2.99676	2.92106
phoA	2.29155	2.44572	2.01821	2.39822	2.1231	2.29315	2.41118	2.15916	2.12837	2.50427	2.29398	2.32082	2.61509	2.33216	2.34844	2.12212	2.12753	2.24972	2.23695	2.06845	2.39541	2.17345	2.23552	2.38587	2.29155	2.50642	2.35328	2.58729	2.41585	2.18838	2.24832	2.19919	2.34205	1.87107	2.5169	2.38364	2.38304	2.32082	2.35328	2.9114	2.26501	2.27038
psiF	2.74007	3.24389	3.63584	3.08493	2.79764	3.26029	2.92575	2.63872	3.12836	2.55793	3.26588	2.92575	2.69783	2.83474	3.10104	2.67097	2.63588	3.41349	2.91028	3.18864	2.94448	3.02542	3.19933	2.82403	3.00402	2.89426	3.14369	3.03416	2.81593	3.23046	2.86673	2.87683	3.17243	3.37231	2.35184	2.96854	2.79807	2.84263	2.48105	3.18925	2.7167	2.6917
yaiC	1.89782	1.82967	2.08448	1.85838	1.90327	1.99724	1.9309	1.92049	1.91274	1.7173	1.92503	1.81931	1.87007	1.92403	1.86635	1.95878	1.8813	1.86713	1.89389	1.96631	1.81149	1.94984	1.91765	1.90406	1.94894	1.84842	1.90493	1.85924	1.88399	1.84165	1.97714	1.8411	1.85667	2.01914	1.85493	1.93702	1.92684	1.95508	1.80554	1.88025	1.94176	1.93337
proC	3.40269	3.49804	3.5345	3.4836	3.39327	3.38857	3.50644	3.31308	3.36907	3.06355	3.42357	3.39005	3.26107	3.50842	3.47507	3.15488	3.20635	3.41703	3.44452	3.40706	3.30353	3.51434	3.48925	3.4836	3.43144	3.39473	3.53893	3.42623	3.37912	3.51335	3.54377	3.61758	3.47575	3.35715	3.06248	3.33495	3.37088	3.35023	3.33851	3.40424	3.23991	3.46473
yaiI	2.39287	2.22072	1.97714	2.0507	2.42056	2.22683	2.3092	2.32552	2.33216	2.24238	2.33287	2.27097	2.2867	2.40727	2.34928	2.45016	2.511	2.24764	2.32357	2.22615	2.30126	2.50022	2.30556	2.38092	2.49786	2.38892	2.28112	2.23695	2.29473	2.39822	2.45738	2.37559	2.23695	2.20989	2.38304	2.36024	2.38808	2.45078	2.52851	2.37345	2.46591	2.37715
aroL	3.40778	3.38655	3.14893	3.19069	3.38655	3.30294	3.37025	3.28809	3.24389	3.52923	3.23637	3.39889	3.55147	3.45271	3.2756	3.3595	3.29368	3.2481	3.40475	3.29245	3.47053	3.31846	3.12567	3.6205	3.38035	3.50923	3.49157	3.35491	3.4388	3.50923	3.3205	3.32812	3.20038	3.37912	3.43589	3.56641	3.37398	3.37449	3.50486	3.69126	3.58159	3.41277
yaiA	3.66171	3.72497	3.91052	3.61495	3.7083	3.7743	3.53254	3.60239	3.67598	3.73419	3.53	3.63828	3.89126	3.69737	3.53988	3.56641	3.68012	4.04775	3.73565	3.69628	3.79995	4.05836	3.95051	3.70969	4.41132	3.78116	3.8263	3.64934	3.72122	3.80518	3.47138	3.57892	3.58078	4.05645	3.72254	3.84355	3.61953	3.87278	3.90099	4.19192	3.91346	3.65278
aroM	2.82466	3.17759	3.59287	2.78662	2.8506	3.25636	3.0579	2.96171	3.01564	3.07683	2.85983	2.94094	3.03461	2.8131	2.9114	2.67839	2.9126	2.84996	2.85548	3.22424	2.96061	2.82254	2.99526	2.97304	3.31308	2.94448	2.97042	2.90981	2.95819	3.10772	2.75378	2.88532	3.11707	3.31386	2.89319	3.09983	2.88745	3.11161	3.03328	3.27255	3.12269	2.85171
yaiE	3.16709	3.20873	3.43968	2.85927	3.13868	3.32812	3.23991	3.08071	3.20635	3.27729	3.18814	3.17933	3.20568	3.29428	3.27053	3.30154	3.27203	3.28987	3.13124	3.25714	3.16188	3.42433	3.26229	3.28364	3.31921	3.21916	3.33422	3.19324	3.16577	3.49488	3.1543	3.28428	3.27774	3.3198	3.17361	3.25472	3.12351	3.3198	3.25349	3.46301	3.22736	3.15672
ykiA	2.53475	2.40451	2.51536	2.26826	2.39066	2.50088	2.62234	2.64654	2.40451	2.5985	2.36647	2.47946	2.65347	2.46154	2.38745	2.18042	2.40071	2.8506	2.59152	2.37559	2.45738	3.19324	2.90702	2.49119	2.93669	2.46299	2.45668	2.41269	2.41823	2.67097	2.33448	2.43559	2.66297	2.59296	2.73341	2.65564	2.52851	2.68547	2.86444	2.77545	2.56073	2.52058
rdgC	3.21444	3.18101	2.99734	3.07683	3.2481	3.06729	3.17361	3.15935	3.17361	3.03779	3.19033	3.21494	3.23046	3.27104	3.31014	3.29935	3.26857	3.24389	3.19033	3.16892	3.16058	3.23809	3.22612	3.21795	3.4113	3.12944	3.19259	3.18763	3.16765	3.30353	3.38035	3.32421	3.10413	2.86541	3.10874	3.09258	3.10484	3.17243	3.1066	2.91815	3.02653	3.2123
mak	2.70511	2.62921	2.86778	2.66175	2.49949	2.54151	2.70897	2.51178	2.56939	2.50943	2.76896	2.69335	2.6373	2.69223	2.74767	2.66914	2.6192	2.69398	2.5963	2.88352	2.56122	2.63457	2.7167	2.63966	2.62978	2.69398	2.72301	2.7771	2.67596	2.78016	2.91028	2.78821	2.77371	2.88745	2.53537	2.702	2.66487	2.54809	2.56725	2.65255	2.5554	2.64405
araJ	2.20099	2.18246	2.19469	1.96631	2.24307	2.13011	2.2083	2.19647	2.18692	2.07199	2.10026	2.13603	2.08363	2.18692	2.18152	2.19741	2.21565	2.29155	2.20038	2.11382	2.15648	2.18335	2.2083	2.24764	2.27605	2.19469	2.20913	2.20585	2.18838	2.07199	2.29398	2.20475	2.11279	2.23139	2.14791	2.17083	2.25616	2.18152	2.30712	2.16093	2.22847	2.18765
sbcC	2.39744	2.32914	2.12921	2.17267	2.36415	2.23612	2.34844	2.31228	2.26826	2.42307	2.30789	2.31311	2.5725	2.35123	2.25835	2.4426	2.41269	2.33072	2.37345	2.24381	2.34844	2.31989	2.30641	2.42767	2.30789	2.42829	2.33072	2.35751	2.36205	2.29473	2.46807	2.45362	2.22342	2.25145	2.57546	2.49404	2.46154	2.35058	2.24892	2.52711	2.38304	2.42618
sbcD	2.45738	2.35058	2.22935	2.28112	2.41585	2.27195	2.44401	2.36102	2.33521	2.39997	2.40071	2.39541	2.62865	2.50305	2.45362	2.52124	2.53148	2.38304	2.43559	2.38657	2.45896	2.38364	2.42307	2.48182	2.45896	2.52851	2.40071	2.43064	2.45294	2.39744	2.53649	2.54739	2.26501	2.38518	2.64654	2.488	2.49197	2.44401	2.36572	2.55793	2.45294	2.43465
phoB	2.22425	2.23851	2.40071	2.09831	2.26979	2.21093	2.3966	2.07199	2.16334	2.19216	2.25835	2.11382	2.46154	2.25389	2.42678	2.18415	2.18152	2.33144	2.17588	2.25935	2.19052	2.17267	2.20393	2.40815	2.27305	2.27038	2.30393	2.55599	2.24307	2.25748	2.365	2.20759	2.47218	2.27693	2.28328	2.28423	2.22521	2.35685	2.37199	2.32552	2.10206	2.19216
phoR	2.18335	2.17955	2.26663	2.0448	2.26745	2.25292	2.23695	2.09831	2.13526	2.07306	2.14791	2.11835	2.39362	2.10118	2.23225	2.03628	2.13259	2.25292	2.1524	2.11201	2.16597	2.03708	2.05843	2.22342	2.12575	2.16597	2.15472	2.40592	2.12921	2.13677	2.27195	2.16823	2.33368	2.18526	2.2146	2.17497	2.13434	2.2783	2.21738	2.31466	2.0827	2.22145
brnQ	2.82629	2.96355	3.12458	3.59805	3.30815	3.07742	3.00796	3.03274	3.6429	2.57081	2.47604	2.6905	2.81367	3.04677	2.97434	3.2756	3.39889	2.68655	2.99784	2.79522	2.84831	2.95716	2.85788	3.02375	3.03369	2.65695	2.79624	2.76143	2.93317	3.17058	4.04568	2.86541	3.69828	3.04631	3.19704	2.99062	3.01189	3.19199	3.03663	2.51178	3.17424	2.77147
proY	2.78954	2.68494	2.63527	2.78128	2.96171	2.74457	2.69956	2.80726	3.01138	2.51395	2.58147	2.64037	2.60828	2.81495	2.77254	2.65818	2.89048	2.55396	2.84651	2.73612	2.8031	2.82581	2.66846	2.67168	3.03779	2.68547	2.71799	2.71389	2.84529	2.90229	3.45761	2.82915	3.10054	2.66419	2.95267	2.69727	2.73731	2.93222	2.95021	2.488	2.80617	2.78181
malZ	2.76021	2.54943	2.16168	2.19815	2.27539	2.09766	2.47876	2.90754	2.43236	2.3092	2.29315	2.56432	2.05669	2.41353	2.39587	2.50363	2.30218	3.26163	2.41423	2.3367	2.26583	3.58159	3.31014	2.27038	3.4054	2.38092	2.26501	2.42372	2.28044	2.21372	2.41823	2.24892	2.35891	2.32171	2.54809	2.45587	2.32991	2.52988	3.03833	2.16823	2.31081	2.73612
yajB	2.511	2.55396	2.79204	2.52633	2.50865	2.64926	2.42829	2.52333	2.5985	2.55995	2.41423	2.46299	2.56359	2.524	2.43559	2.6116	2.55919	2.66419	2.68017	2.56263	2.57609	2.64405	2.64726	2.57546	2.62055	2.54573	2.5394	2.50247	2.50247	2.48182	2.41423	2.45016	2.38975	2.71748	2.55464	2.48552	2.46652	2.56725	2.55464	2.66772	2.52988	2.53537
queA	3.17361	2.98451	2.9362	2.99475	3.14151	3.13595	3.02375	3.21388	3.11392	3.09317	3.06207	3.08238	3.15488	3.20443	3.02829	3.14416	3.11753	2.96406	3.31921	3.07683	3.25589	2.97953	3.05101	3.05444	2.92219	3.14477	3.09437	3.04415	3.17759	3.07794	2.9542	3.14845	2.74957	3.17106	3.04225	3.17187	3.04375	3.11048	3.24628	2.8471	3.27431	3.21029
tgt	3.73205	3.58159	3.44044	3.17424	3.70969	3.51513	3.38185	3.46728	3.3439	3.44593	3.66308	3.63584	3.33079	3.44211	3.66065	3.40424	3.74517	3.15731	3.7083	3.60135	3.66308	3.26738	3.31127	3.45088	3.56738	3.54459	3.38857	3.53254	3.69126	3.48168	3.59405	3.62927	3.27431	3.45187	3.43797	3.43589	3.50842	3.55147	3.47138	3.25414	3.6429	3.71705
yajC	4.28958	4.33613	4.23678	4.34859	4.3615	4.23908	4.33613	4.15273	4.21884	4.50846	4.39327	4.37402	4.06204	4.4145	4.41807	4.6537	4.43296	4.30983	4.42589	4.30983	4.35876	4.31936	4.29602	4.40381	4.34159	4.34159	4.31936	4.33048	4.33613	4.24942	4.31621	4.37402	4.34159	4.29242	4.29602	4.28958	4.24942	4.40724	4.39327	4.14083	4.37818	4.32653
secD	3.6395	3.49379	3.34253	3.45366	3.56245	3.47431	3.49224	3.53696	3.47507	3.61012	3.57567	3.55938	3.21739	3.53619	3.51121	3.53893	3.52365	3.44297	3.61645	3.51121	3.61155	3.48842	3.42357	3.52466	3.44452	3.58078	3.499	3.60351	3.66803	3.44452	3.49224	3.54667	3.40628	3.41434	3.51619	3.54271	3.52923	3.58359	3.66803	3.21286	3.63317	3.64545
secF	3.75465	3.66567	3.51619	3.59672	3.70192	3.62174	3.59672	3.68653	3.66065	3.74376	3.73962	3.69828	3.52365	3.74517	3.62809	3.71465	3.66567	3.61953	3.79721	3.6747	3.77736	3.66171	3.60642	3.72616	3.6781	3.71705	3.63828	3.74244	3.81988	3.58265	3.61356	3.68277	3.5778	3.61953	3.65058	3.63465	3.68277	3.73301	3.8106	3.57163	3.78254	3.79876
yajD	3.03068	2.88196	2.79024	2.94448	3.00465	2.90301	3.01793	2.93373	2.98789	3.02425	2.94928	2.9515	3.32531	3.08111	2.94037	3.13177	3.0301	2.99375	3.05497	3.03068	3.02716	3.08766	2.89275	2.94928	3.05444	3.06453	3.03369	3.05915	3.08713	2.95102	3.12041	2.92483	2.93373	2.79204	3.11232	2.9709	3.00905	3.02333	3.10536	3.19324	2.99784	3.0211
tsx	3.74123	3.35119	3.26229	3.2818	3.21852	3.38709	3.70078	3.64545	3.20392	3.45761	3.50201	3.56245	3.16996	3.60351	3.40475	3.38709	3.39473	3.24962	3.62809	3.59805	3.499	3.60543	3.57567	3.57374	3.46965	3.65058	3.64934	3.6395	3.79876	3.6395	3.27431	3.66424	3.00573	3.27729	3.49567	3.51239	3.60543	3.33851	3.44375	3.28987	3.40962	3.71335
yajI	2.25835	2.36647	2.54809	2.45143	2.40451	2.43782	2.31142	2.70073	2.74701	2.26364	2.13434	2.16736	2.14603	2.14251	2.14251	2.18605	2.59923	2.6599	2.3005	2.28176	2.3525	3.00965	2.77889	2.20176	2.92376	2.05338	2.09912	2.17679	2.10206	2.24616	2.2146	2.27097	2.55189	2.46652	2.72412	2.32357	2.06357	2.60766	2.63039	2.25748	2.37623	2.24381
ybaD	3.35715	3.321	3.16341	3.34323	3.26658	3.24505	3.33495	3.23809	3.2404	3.36202	3.42276	3.33927	3.49379	3.32169	3.26296	3.32227	3.34323	3.31584	3.34692	3.26163	3.31514	3.28928	3.26808	3.39822	3.33722	3.43706	3.31649	3.32613	3.35023	3.29312	3.30094	3.38791	3.31241	3.28682	3.53	3.41703	3.35572	3.4656	3.24389	3.56738	3.44767	3.36551
ribD	3.29987	3.23809	3.09258	3.32613	3.20134	3.19704	3.2756	3.19704	3.21494	3.28987	3.41785	3.2756	3.51709	3.33722	3.2404	3.33422	3.33985	3.26398	3.34253	3.20038	3.3405	3.24151	3.20813	3.34834	3.30951	3.33851	3.25233	3.23991	3.24962	3.24628	3.24505	3.37025	3.23991	3.2481	3.62174	3.40343	3.25636	3.44854	3.18501	3.62809	3.36122	3.25096
ribE	3.85103	3.78366	3.63704	3.81191	3.74906	3.74906	3.86792	3.82305	3.80119	3.86496	3.91052	3.8263	3.68737	3.83958	3.76131	3.82781	3.93344	3.69368	3.79326	3.8106	3.78685	3.80518	3.76942	3.87981	3.90712	3.90384	3.80745	3.8133	3.85266	3.75189	3.91052	3.94686	3.74662	3.70078	3.94291	3.91469	3.85103	3.88475	3.73301	3.7743	3.86967	3.84077
nusB	3.883	3.79204	3.66958	3.87536	3.80119	3.77561	3.83456	3.79204	3.8662	3.89594	3.97085	3.84461	3.71593	3.8291	3.73205	3.81744	3.9539	3.72122	3.86239	3.85895	3.86239	3.8133	3.79995	3.87536	3.92206	3.99143	3.92687	3.91654	3.92206	3.75725	3.95747	3.98003	3.77857	3.75189	4.03706	3.93734	3.88122	3.93914	3.76822	3.82448	3.90552	3.88475
thiL	3.06554	2.99475	2.85249	2.97776	2.98234	2.94721	3.04415	3.01746	3.00077	3.07301	3.01138	3.01085	2.84996	2.9515	2.9736	2.98789	2.9897	2.83135	2.98583	2.83965	3.00235	2.85367	2.93716	2.92683	2.87857	3.08589	2.99923	2.98069	3.07568	2.87857	3.06307	3.03939	2.90011	2.82978	2.82185	3.12567	2.93003	3.04481	2.81706	2.88532	2.96228	3.04886
pgpA	2.99289	2.97141	2.84597	2.89319	2.95102	2.89894	2.99124	2.86673	2.98338	3.06248	3.04415	2.93222	3.16058	3.01564	2.89275	3.01085	2.95716	2.94928	3.14416	2.84529	3.12351	3.01138	2.93172	3.01287	2.89319	2.98179	2.94612	2.95716	2.98179	2.88032	2.95764	2.91596	2.8639	2.84651	3.25472	2.97776	2.95482	2.93828	2.90533	3.14982	2.92848	2.98636
yajO	2.65055	2.99022	3.32346	2.81367	2.74889	2.8703	2.85494	2.72131	2.89426	2.69275	2.94094	2.7993	2.70439	2.74957	2.79694	2.83689	2.71544	3.08442	2.79152	3.05001	2.86209	2.8703	2.94037	2.77022	2.91436	2.69956	2.81208	2.83647	2.74824	2.67482	2.805	2.73118	2.89582	3.13279	2.62584	2.76632	2.8358	2.64195	2.55029	2.79152	2.72351	2.66356
dxs	3.06927	2.92536	2.87799	2.99179	3.02055	2.98737	2.99289	3.02781	3.06554	3.08713	3.11991	3.03612	3.30438	3.05958	2.96944	3.08238	3.09317	2.99335	3.09877	2.95208	3.09983	2.99676	2.97674	3.09694	3.14845	2.99923	2.98583	3.01189	3.01693	2.98004	3.09983	3.10874	3.01497	2.86328	3.1066	2.92905	3.04332	3.03068	3.07742	3.08285	2.92631	3.09694
ispA	3.37671	3.30738	3.2334	3.34442	3.35023	3.33282	3.34169	3.36614	3.39278	3.41047	3.40778	3.36689	3.62809	3.38655	3.28364	3.39068	3.42122	3.34692	3.43797	3.2767	3.43456	3.27858	3.33495	3.38709	3.46108	3.25233	3.24559	3.31127	3.30438	3.2597	3.37671	3.36462	3.36272	3.22031	3.34253	3.24505	3.37826	3.29368	3.42276	3.37231	3.23166	3.38573
xseB	3.39213	3.38115	3.27311	3.38791	3.34632	3.31788	3.37088	3.3405	3.3316	3.41604	3.4054	3.35572	3.59405	3.40873	3.32812	3.42122	3.4113	3.38267	3.4152	3.34756	3.41277	3.38411	3.39068	3.45602	3.51121	3.28555	3.28428	3.29865	3.32346	3.27053	3.41903	3.37319	3.34103	3.18714	3.36202	3.24208	3.42122	3.26588	3.40962	3.47948	3.23392	3.38924
thiI	2.96758	2.79331	2.72351	2.75576	2.92575	2.82764	2.84419	2.97434	2.85548	2.88532	2.73427	2.90052	2.93272	2.99853	2.95716	3.03939	3.02481	2.68923	2.88745	2.86733	2.89683	2.97725	2.89956	2.82134	2.86265	2.87449	2.85927	2.84474	2.98338	2.77254	2.82581	3.07893	2.60567	2.70024	2.61223	2.88196	2.92631	2.86673	2.93519	2.54074	2.83528	2.95819
yajL	2.73046	2.7993	2.78285	2.77022	2.80427	2.73228	2.8017	2.61029	2.73341	2.75751	2.73118	2.73493	2.7096	2.83135	2.81903	2.83135	2.79204	2.74344	2.7748	2.7071	2.71389	3.02055	2.80617	2.90852	3.04163	2.70897	2.82075	2.67535	2.74457	2.7441	2.96061	2.75853	2.7031	2.72535	2.70581	2.73003	2.83805	2.75012	2.76632	2.6917	2.73901	2.73003
panE	2.85212	2.89582	2.89795	2.91755	2.94785	2.79764	2.83749	2.8017	2.84146	2.89319	2.88032	2.89426	2.805	2.89365	2.97192	2.89795	2.84096	2.91028	2.93172	2.87744	2.85983	3.06863	2.88999	2.8985	3.14933	2.86209	2.93114	2.82403	2.84146	2.84597	3.06511	2.84474	2.76951	2.91755	2.77311	2.77371	2.92106	2.88849	2.94142	2.72412	2.86872	2.8471
yajQ	3.44854	3.47053	3.45685	3.51709	3.35808	3.33229	3.43207	3.28364	3.31184	3.46216	3.49157	3.46012	3.36202	3.49567	3.49295	3.55938	3.42433	3.41047	3.37737	3.43456	3.37826	3.50923	3.44452	3.45187	3.40962	3.41434	3.49975	3.48925	3.50742	3.60642	3.66803	3.43456	3.41903	3.16765	3.33927	3.31649	3.44117	3.31063	3.28364	3.11341	3.21852	3.45848
yajR	2.4848	2.42829	2.11382	2.41179	2.50022	2.39066	2.36415	2.52253	2.39587	2.6192	2.31228	2.44401	2.34844	2.30393	1.93523	2.26663	2.43155	2.39287	2.50567	2.32914	2.60099	2.30789	2.34049	2.55029	2.50943	2.44046	2.41823	2.44572	2.53394	2.48019	2.59078	2.56432	2.35685	2.24692	2.66914	2.46807	2.55263	2.53148	2.40281	2.34343	2.41032	2.56192
cyoE	4.27262	4.3615	3.99687	4.25529	4.2139	4.11939	4.32297	4.16505	4.09579	4.26568	3.17536	4.32297	2.65412	3.19704	3.63199	2.99335	3.14477	4.05449	4.28958	4.18007	4.29242	4.20211	4.22437	4.43296	4.44421	4.24222	4.26187	4.35159	4.29242	4.19192	4.39327	4.31621	4.22437	4.07337	4.46128	4.28439	4.44121	4.26568	4.24222	4.22437	4.12711	4.26923
cyoD	4.17351	4.18007	3.83048	4.04568	4.02584	3.93914	4.18007	4.02786	3.89905	4.12711	3.06248	4.15273	2.46652	3.01348	3.57668	2.85607	3.04375	3.86792	4.13477	4.05058	4.17676	3.96672	4.07571	4.21055	4.25852	4.10085	4.10881	4.17047	4.17351	4.10342	4.23404	4.15442	4.03874	3.87981	4.25211	4.15273	4.26187	4.15922	4.13798	3.94291	3.97625	4.15273
cyoC	4.36944	4.40724	4.083	4.35876	4.23678	4.17047	4.44421	4.26187	4.07749	4.34552	3.275	4.35876	2.62457	3.3205	3.84239	3.14982	3.2485	4.05836	4.31621	4.22437	4.37402	4.33613	4.44121	4.52687	4.65843	4.24942	4.28689	4.35876	4.34159	4.26923	4.49628	4.3385	4.30983	4.1137	4.45308	4.36944	4.46446	4.42589	4.38186	4.20428	4.21545	4.30308
cyoB	4.26568	4.28958	3.95747	4.18007	4.15922	4.08039	4.37402	4.18287	4.02786	4.25529	3.80518	4.29952	3.17187	3.09209	3.65278	3.42623	3.15613	3.9298	4.23908	4.16769	4.27911	4.07571	4.24675	4.39992	4.45308	4.17676	4.21055	4.26568	4.26568	4.21545	4.40381	4.22739	4.13477	4.01768	4.39327	4.25529	4.39992	4.28173	4.27262	4.0238	4.10643	4.24675
cyoA	4.19192	4.16233	3.83799	4.07337	4.04096	3.93734	4.24942	4.08552	3.97625	4.13798	4.11107	4.15922	3.79326	3.43064	3.67089	3.63704	3.03833	3.86967	4.12206	4.06714	4.20211	3.91469	4.13798	4.30983	4.33346	4.08552	4.14657	4.13798	4.18007	4.04775	4.26568	4.15273	4.01982	3.92206	4.30983	4.16505	4.27262	4.15442	4.20211	3.9298	4.00107	4.16233
ampG	3.05211	2.69593	2.57665	2.81593	2.93716	2.7941	2.82185	3.02481	2.85249	2.99475	2.91707	2.86778	2.84597	2.92272	2.68269	2.96592	2.9736	2.71963	3.02607	2.81495	3.06927	2.76482	2.82868	2.81047	2.80794	3.07853	2.83647	2.97674	3.00402	2.88489	3.14591	3.16115	2.95922	2.78761	3.30579	3.06927	2.89795	2.97141	2.97953	2.82466	3.06554	3.03888
yajG	3.50842	3.17424	3.08766	3.38185	3.34169	3.27431	3.36341	3.38791	3.31455	3.51434	3.31788	3.38655	3.29116	3.51031	3.3172	3.56245	3.50842	3.27386	3.42941	3.36551	3.3955	3.43456	3.37671	3.44211	3.36202	3.58159	3.43589	3.47431	3.48075	3.30438	3.68947	3.72122	3.52267	3.33722	3.70192	3.58359	3.37977	3.50486	3.51709	3.20635	3.56245	3.48501
bolA	3.19991	3.56738	4.04568	3.44211	3.25714	3.72254	3.3955	3.16341	3.44297	3.1543	3.54067	3.25919	3.30644	3.37671	3.33722	3.38115	3.275	3.74123	3.37231	3.59672	3.42771	3.56836	3.52267	3.46795	3.49295	3.46012	3.47053	3.44452	3.30046	3.7083	3.3275	3.2888	3.65404	3.91469	3.25414	3.55147	3.33007	3.42196	3.34442	4.00744	3.51239	3.17933
tig	4.41132	4.34859	4.31621	4.38186	4.41132	4.36944	4.46128	4.4212	4.34159	4.44121	4.50846	4.47749	4.46914	4.50846	4.47749	4.46914	4.45308	4.38981	4.43727	4.43727	4.44914	4.53849	4.45308	4.54777	4.56147	4.49247	4.42589	4.47749	4.46128	4.35876	4.38186	4.50846	4.32297	4.38572	4.53034	4.51263	4.38572	4.49628	4.46446	4.41132	4.46914	4.46128
clpP	3.53	3.54548	3.72122	3.54858	3.51821	3.59917	3.75035	3.44297	3.5345	3.59582	3.62292	3.57029	3.56525	3.69126	3.59478	3.59478	3.64782	3.64782	3.60351	3.65278	3.54067	3.7743	3.65404	3.64179	3.76266	3.63584	3.6719	3.5778	3.58462	3.78254	3.66424	3.6571	3.49694	3.91654	3.6747	3.66171	3.64179	3.78685	3.70693	3.78547	3.80518	3.53988
clpX	3.75725	3.84461	4.12967	3.79204	3.88122	3.92006	3.93156	3.75843	3.8263	3.74662	3.86066	3.7743	4.07337	3.87408	3.81744	3.82153	3.87278	3.92515	3.86066	3.88811	3.8025	4.00107	3.93156	3.85266	4.05264	3.8106	3.84826	3.77988	3.75961	3.96885	3.83958	3.84959	3.82153	4.09814	3.90552	3.86376	3.89126	3.95174	3.90712	4.2139	4.00926	3.78254
lon	3.68012	3.50923	3.75961	3.55525	3.58078	3.48168	4.07571	3.48261	3.52848	3.57668	3.65404	3.66424	3.77096	3.75035	3.61645	3.53619	3.56953	3.54667	3.65404	3.75465	3.57668	3.19991	3.61953	3.5564	3.57029	3.68737	3.73962	3.68537	3.69828	3.65605	3.64545	3.69737	3.59055	3.79721	3.62809	3.58265	3.83048	3.82448	3.69478	3.88475	3.70192	3.70584
hupB	4.22437	4.12206	3.87675	4.08039	4.07749	4.07337	4.33048	4.11939	4.07571	4.04096	4.21884	4.1137	4.12711	4.11107	4.10643	3.96672	3.94505	4.15922	4.19887	4.02786	4.13798	4.28689	4.15922	4.21545	4.10085	4.18552	4.19887	4.24942	4.26187	4.45769	4.08847	4.25852	4.07337	3.92006	3.9298	4.07571	4.14956	3.9897	4.28689	4.08039	4.01982	4.18287
ppiD	3.62487	3.59805	3.42515	3.67598	3.56836	3.53696	3.58462	3.51619	3.59582	3.63465	3.57668	3.62697	3.45366	3.65176	3.6429	3.64782	3.64664	3.6086	3.69368	3.6571	3.67901	3.6781	3.57463	3.72783	3.79876	3.68653	3.6747	3.68277	3.69628	3.6772	3.73962	3.77263	3.5315	3.54667	3.62927	3.61257	3.56836	3.73703	3.76131	3.46795	3.67089	3.6781
ybaV	2.16823	2.07473	1.86635	2.21268	2.14877	2.06767	2.12489	2.12921	2.14409	2.14723	2.1627	2.0421	2.24892	2.24156	2.19919	2.24832	2.35805	1.96179	2.24444	2.20038	2.24238	2.15413	2.10548	2.23332	2.36572	2.21985	2.12402	2.09766	2.20475	2.37797	2.29077	2.33287	2.06932	2.06672	2.42131	2.19216	2.0802	2.43236	2.32508	2.28112	2.28814	2.18983
ybaW	1.86863	1.90493	2.37623	1.91055	1.97125	2.03628	2.00013	1.95708	2.08679	2.02798	2.05591	1.8031	2.13328	1.97309	1.88225	2.02286	2.02798	2.21906	2.05227	2.20099	2.05843	1.96353	2.09766	2.01557	2.05932	1.9223	2.00699	1.99824	1.97893	2.03933	1.97309	2.01203	2.01821	2.24533	2.13259	1.89389	1.89489	2.08185	2.06457	2.23782	2.05843	1.80773
ybaX	2.77254	2.66558	2.51831	2.49042	2.78016	2.59078	2.73844	2.62779	2.69398	2.51472	2.61716	2.68494	2.75378	2.81755	2.79463	2.85723	2.7748	2.78497	2.79204	2.66973	2.68069	2.8358	2.78453	2.8084	2.90981	2.77022	2.78128	2.77254	2.75576	2.88352	3.01189	2.94448	2.75262	2.51395	2.58509	2.70367	2.75853	2.84419	2.60146	2.64469	2.66175	2.78607
ybaE	2.00383	1.86863	1.78184	1.62432	1.94176	1.73016	2.11928	1.86488	1.86813	1.80701	1.86932	1.85838	1.94011	1.95214	1.8727	1.92503	1.73629	1.69509	1.88476	1.87544	1.88908	1.87773	1.96631	1.83735	1.83143	1.96353	1.87107	1.91765	1.92049	1.7062	1.84842	1.94443	1.85198	1.78955	1.72243	1.82011	1.95708	1.70557	1.68604	1.79838	2.42829	1.95878
cof	2.25616	2.18983	2.25389	2.04113	2.57465	2.36205	2.3525	2.25203	2.46451	2.10206	2.16334	2.1939	2.64598	2.45429	2.30789	2.39744	2.43236	2.49632	2.37199	2.28814	2.27693	2.35058	2.32508	2.36647	2.35805	2.34205	2.33735	2.28814	2.28423	2.33796	2.8639	2.30712	3.02214	2.34049	2.24972	2.24307	2.35604	2.41423	2.42307	2.42131	2.8506	2.29813
ybaO	2.56073	2.45514	2.48968	2.76694	2.91815	2.59361	2.51251	2.6192	2.72918	2.59559	2.50305	2.45668	2.58588	2.49861	2.53323	2.55263	2.68494	2.59361	2.53876	2.64124	2.54232	2.95208	2.67953	2.67097	2.92483	2.50865	2.7071	2.59152	2.47218	2.4871	2.63457	2.52552	2.66053	2.76249	2.81755	2.54532	2.92043	2.912	3.07621	2.50363	2.912	2.58729
mdlA	2.16736	2.14877	2.09427	2.36647	2.51251	2.22425	2.10468	2.28814	2.3367	2.13085	2.16093	2.11103	2.27038	2.08787	2.1524	2.15041	2.42678	2.29229	2.17267	2.18335	2.2182	2.46451	2.24972	2.23225	2.44723	2.10288	2.31911	2.19216	2.1939	2.15472	2.22935	2.15472	2.24533	2.37199	2.42372	2.19547	2.45429	2.48635	2.61509	2.25935	2.5963	2.18526
mdlB	2.04879	2.07846	2.03708	2.27038	2.42897	2.19052	2.01385	2.19741	2.27305	2.12489	2.1643	2.02589	2.16823	2.0448	2.03628	2.08787	2.34274	2.17083	2.14333	2.02987	2.20176	2.42897	2.17497	2.12921	2.39895	2.08976	2.2146	2.13085	2.08595	2.11103	2.20176	2.11279	2.21643	2.29741	2.43155	2.0577	2.36205	2.38892	2.46379	2.18526	2.49197	2.15648
glnK	1.70235	2.34128	1.46705	1.70388	1.62655	2.57983	1.15878	1.89389	2.26501	2.83912	1.91055	1.38952	1.6277	1.49821	1.71424	1.88311	2.21372	1.37882	1.41916	1.45588	2.58368	2.07473	1.3631	1.31657	1.51918	1.4616	1.25227	1.55492	1.75209	2.38304	1.47753	1.71076	1.51611	1.31828	1.72097	1.53075	1.37533	1.67204	1.42743	2.14333	1.99459	1.75451
amtB	2.13526	2.48416	1.94011	1.95137	2.05591	2.58368	1.92308	2.15472	2.40962	2.79204	2.18983	1.978	2.3921	2.22243	2.11382	2.24307	2.47447	2.14409	2.21985	2.0089	2.65564	2.33972	2.04798	2.10807	2.1643	1.99724	2.00383	1.98978	2.11835	2.49632	1.96535	2.17409	2.04113	1.91686	2.14409	1.92403	1.99459	2.13526	2.05454	2.36102	2.32438	2.15564
tesB	2.62055	2.76694	3.04943	2.93716	2.71258	2.8126	2.82403	2.6898	2.83322	2.78761	2.76951	2.67596	2.81542	2.79463	2.78954	2.89275	2.76314	2.86733	2.69485	2.88094	2.69593	2.97625	2.98338	2.82915	3.06307	2.62055	2.805	2.69335	2.71135	2.75699	2.823	2.72771	2.85171	2.85301	2.85607	2.82403	2.74344	2.82915	2.71258	2.97896	3.00523	2.60567
ybaY	2.70439	3.32812	3.90552	3.26993	2.94721	3.33633	3.2485	3.0029	3.29189	2.68269	3.19501	3.00348	2.64405	2.82978	3.04943	2.67658	2.61654	3.58359	3.06677	3.32679	3.02055	3.49975	3.46795	3.13416	3.46395	2.94264	3.09552	3.06131	2.92422	3.37826	3.28987	2.9126	3.38267	3.74804	2.85983	3.25296	2.97896	3.10147	2.80617	3.22813	3.45088	2.7642
ybaZ	2.28423	2.25292	2.16334	2.33448	2.29741	2.12027	2.28814	2.02476	2.15413	2.37199	2.36205	2.24832	2.23139	2.40451	2.25203	2.50305	2.31989	2.33521	2.31228	2.20475	2.22425	2.16736	2.14519	2.22935	2.12837	2.29905	2.32914	2.29741	2.30789	2.24381	2.26172	2.38449	2.14965	2.21985	2.17588	2.1627	2.34343	2.20657	2.30218	2.15326	2.45834	2.26251
ffs	3.04677	2.86044	2.81047	2.87282	2.76371	2.81542	2.78016	2.84312	2.87213	2.7119	2.73228	2.73046	2.83965	2.86673	2.65347	2.70439	2.77807	2.56588	2.7441	2.82029	2.89466	2.91028	2.67337	2.78607	2.85927	2.8131	2.87554	2.83198	2.87497	3.06927	3.05597	2.73341	2.79463	2.61716	2.77371	2.74767	2.70367	2.90586	2.86265	2.54573	3.15111	3.01746
ybaA	1.74434	2.40281	2.56515	2.19306	1.95878	2.37345	2.2182	1.89308	2.36205	1.89675	2.13328	1.94372	1.74031	2.00198	2.00296	2.09668	2.11382	2.73493	2.06845	2.08185	2.18906	2.46223	2.48886	2.15041	2.44328	1.84265	2.13085	2.03258	1.87358	2.15413	1.95385	1.83321	2.54481	2.15916	1.86388	2.03067	2.01454	1.86125	1.86388	2.26172	2.10387	1.69592
ylaB	2.35328	2.49404	2.57609	2.33368	2.30393	2.38304	2.30466	2.30789	2.30789	2.32991	2.48262	2.32357	2.26092	2.30218	2.34496	2.32838	2.25453	2.56873	2.34622	2.38808	2.41976	2.3092	2.39895	2.38975	2.35945	2.34274	2.36024	2.37275	2.38092	2.27381	2.22772	2.26007	2.31081	2.3966	2.39134	2.38238	2.42226	2.30641	2.28112	2.4244	2.59361	2.30556
ylaC	3.64934	3.6772	3.54067	3.53893	3.49053	3.73849	3.79876	3.56953	3.48168	3.78116	3.72783	3.6719	3.93156	3.84959	3.79876	3.54749	3.08988	3.71705	3.70969	3.47948	3.6994	3.32421	3.57668	4.12206	3.85103	3.69126	3.7083	3.70969	3.78366	3.70078	3.73301	3.61953	3.86376	3.49053	3.78817	3.71216	3.74376	3.64782	3.6549	4.13477	3.88943	3.63584
maa	2.90175	2.70024	2.74701	2.53078	2.59152	2.7167	2.89275	2.83031	2.60146	3.37088	2.76482	2.80119	2.89795	2.66914	2.62669	2.76482	2.75853	2.42678	2.6599	2.62669	2.65897	2.79204	2.79863	2.84146	2.6917	2.83474	2.72412	2.73288	2.82978	2.72251	2.5806	3.08238	2.65302	2.88657	3.13631	2.89537	2.78954	2.81158	2.98338	2.7642	3.26588	2.88604
hha	3.90552	3.87981	4.08847	4.00515	3.91193	4.03706	4.04775	4.04096	3.94505	4.28958	3.89264	3.83048	3.883	3.99143	3.66171	4.27559	4.01982	3.97085	4.02584	3.90245	4.1172	4.21545	4.11939	4.11107	4.10881	4.07337	4.00744	4.07013	3.93344	3.74244	3.76546	3.92515	3.91193	4.32297	4.09019	4.10085	4.15273	4.04096	4.30669	4.23908	4.44421	3.83048
ybaJ	3.20503	3.43797	3.79073	3.26163	3.42702	3.62809	3.44117	3.53619	3.51434	3.99519	3.24505	3.45848	3.12514	3.51951	3.07683	3.99687	3.65605	3.64069	3.3752	3.41047	3.53551	3.61155	3.56836	3.6239	3.65176	3.49694	3.44044	3.45187	3.26107	3.275	3.31014	3.2968	3.55241	3.8363	3.39129	3.55752	3.57463	3.43521	3.77988	3.41703	3.92687	3.26524
acrB	3.51239	3.69126	3.48667	3.68947	3.81988	3.4656	3.44375	3.52923	3.46795	3.47948	3.46634	3.53354	3.27203	3.48842	3.53254	3.36202	3.60642	3.57567	3.51951	3.48075	3.53619	4.28958	3.883	4.14413	3.98798	3.55241	3.79204	3.96672	3.59672	3.58811	3.85895	3.83799	3.76942	3.84239	3.83162	3.66691	4.31936	3.89264	4.23009	3.66308	4.12206	3.52738
acrA	3.44044	3.55938	3.45761	3.59582	3.68403	3.40343	3.39213	3.41903	3.39822	3.43379	3.35023	3.45088	3.14535	3.37912	3.46395	3.33985	3.44375	3.52639	3.39822	3.39068	3.40424	4.19887	3.73301	4.0318	3.86496	3.47769	3.66567	3.76131	3.43207	3.46473	3.77561	3.70584	3.63199	3.77857	3.60034	3.5778	4.11939	3.77096	4.15273	3.47692	4.00744	3.41199
acrR	2.63457	3.20038	2.50022	2.55793	2.64598	2.54943	2.62519	2.55919	2.44127	2.72771	2.61223	2.61089	2.62234	2.57546	2.66675	2.57377	2.59222	2.4871	2.5394	2.61509	2.46299	3.04112	3.13987	3.37977	2.55396	2.71604	3.00965	3.33007	2.63872	2.68269	3.25526	3.26524	3.22813	3.17536	2.70263	2.71544	3.23105	2.67535	3.00115	3.25775	3.28809	2.5806
kefA	2.81542	2.78714	2.49404	2.82868	2.95208	2.67535	2.71913	2.78821	2.95367	2.68441	2.62519	2.74267	2.64654	2.80617	2.7201	2.73173	2.93519	2.88532	2.82029	2.57024	2.77755	2.78128	2.68804	2.64338	2.85301	2.84146	2.75797	2.80617	2.79764	2.87449	3.21388	2.96758	3.3205	2.65005	3.04282	2.96406	2.69538	3.02214	2.75627	2.64654	3.05444	2.83322
ybaM	2.99475	3.03274	2.92631	2.97434	2.96901	2.94785	2.90929	2.8165	2.8985	3.00523	3.01497	2.9813	3.17995	3.07457	3.01564	3.07621	2.98737	3.07254	3.07398	3.00965	3.00796	2.91658	2.90229	3.07515	2.99734	3.06401	3.06511	3.03939	3.0162	2.95021	3.0186	2.97192	2.95996	2.97625	2.874	2.91755	2.94665	3.08661	3.06207	3.30951	3.23452	2.95996
priC	2.86166	2.88032	2.8506	2.83079	2.8088	2.8358	2.87554	2.762	2.77755	2.85494	2.92219	2.85367	3.11991	2.91863	2.88532	2.95764	2.90643	2.88304	2.94318	2.85863	2.84766	2.85212	2.82134	3.0373	2.93567	2.88032	2.8506	2.83965	2.84096	2.84365	2.87912	2.86872	2.8358	2.83198	2.8143	2.80726	2.85723	2.91755	2.91863	3.19199	3.07138	2.84312
ybaN	2.70581	2.74567	2.79463	2.89795	2.99179	2.77196	2.6599	2.91079	2.82515	2.9126	2.75516	2.75067	2.51024	2.68494	2.67903	2.92106	2.78016	2.66846	2.64598	2.77431	2.75797	2.5394	2.74957	2.65818	2.77022	2.71963	2.63966	2.71799	2.69275	2.75378	2.45991	2.68132	2.33448	2.823	2.68383	2.59559	2.76582	2.75627	2.73228	2.48019	3.01693	2.69653
apt	3.47861	3.12351	3.18306	3.20981	3.52848	3.36689	3.29486	3.31386	3.39068	3.23936	3.02425	3.30094	3.23691	3.52639	3.32531	3.47262	3.53619	3.12621	3.55069	3.37231	3.44375	3.34169	3.30154	3.23105	3.66958	3.45187	3.51709	3.46473	3.51335	3.45271	3.54749	3.43797	3.12989	3.22091	3.27203	3.26229	3.30579	3.52565	3.86066	3.16709	3.61953	3.46012
dnaX	3.1533	3.07853	3.03115	3.05915	3.14208	3.25714	3.08929	3.20199	3.28623	3.3536	3.11753	3.18431	3.44516	3.29745	3.16058	3.23278	3.22612	3.29809	3.43456	3.15044	3.33366	3.10721	3.07353	3.11232	3.29745	3.24151	3.17424	3.15044	3.22201	3.07254	3.18651	3.25138	3.03779	3.29987	3.30644	3.31455	3.12041	3.38267	3.41199	3.34253	3.35174	3.22542
ybaB	3.92206	3.86496	3.87981	3.89423	3.84077	3.99519	3.90712	3.95546	3.88943	4.05058	3.93914	3.94505	3.92687	4.01553	3.88811	3.98798	3.99884	3.95051	4.01553	3.88475	3.91469	3.92515	3.94291	4.03466	4.07013	3.97438	3.99334	3.9539	3.92515	3.91052	3.96672	4.0318	3.89594	3.92687	3.89905	3.95747	3.81744	4.00515	3.93344	3.97625	3.97085	3.98175
recR	3.48586	3.40706	3.38267	3.43064	3.36689	3.49567	3.42515	3.50842	3.46634	3.64782	3.48765	3.49567	3.49157	3.51513	3.42433	3.53551	3.52565	3.41277	3.51619	3.3752	3.48765	3.42941	3.42941	3.49975	3.59672	3.49975	3.45271	3.51951	3.51121	3.45531	3.48586	3.57374	3.44117	3.3536	3.48765	3.50201	3.38573	3.66958	3.51951	3.43797	3.47431	3.51434
htpG	3.20265	2.97843	3.13279	2.96647	2.99676	2.73046	3.87536	2.94142	2.85723	3.08661	3.19069	3.18814	3.15935	3.23761	3.18864	3.13279	2.8639	2.849	2.88916	3.13631	2.75448	3.07398	3.23875	2.94381	2.86501	3.17995	3.26107	3.12989	3.11991	3.05328	3.06082	3.20873	2.96944	3.04786	2.89582	3.02055	3.46108	3.22926	2.89224	3.14208	3.03274	3.23225
adk	3.93344	3.85739	3.75725	3.92515	3.87124	3.90245	3.85895	3.78547	3.92206	3.94686	4.03706	3.90891	3.94291	4.12466	4.12711	3.9897	3.96464	3.87278	3.99884	3.92813	3.87408	4.05645	3.90245	4.31301	4.00515	3.92206	4.06714	3.8363	3.95051	4.12967	3.93344	3.74244	3.89264	3.80518	3.8662	3.92357	3.83162	3.94505	3.91794	3.8263	3.89594	3.95947
hemH	2.72688	2.6373	2.98069	2.67839	2.53537	2.59484	2.71135	2.62389	2.54391	2.69783	2.90533	2.66973	2.73956	2.66419	2.62865	2.6905	2.64654	2.67287	2.58147	2.95061	2.65347	2.58147	2.70897	2.76582	2.67168	2.908	2.75751	2.78285	2.7463	2.66846	2.86501	2.81495	2.70073	3.09057	3.07621	3.02542	2.72631	2.84831	2.71799	2.98737	2.90052	2.74767
aes	1.40074	1.41097	1.38952	1.39043	1.29297	1.41189	1.41012	1.26167	1.32917	1.4954	1.44807	1.41012	1.47618	1.32917	1.17653	1.51284	1.42743	1.39401	1.24413	1.35809	1.39563	1.56573	1.48756	1.46333	1.49821	1.42543	1.23197	1.33098	1.33007	1.2264	1.48585	1.45926	1.53671	1.49766	1.59662	1.40153	1.45321	1.40074	1.25093	1.44017	1.49961	1.46246
gsk	3.14322	2.92106	2.61361	2.96355	3.00523	2.89683	2.93862	3.08589	2.93972	3.03561	2.90852	2.97674	3.31921	3.08379	3.05211	3.11161	3.19765	2.95589	3.07794	2.93912	3.07198	2.9362	3.00402	2.95643	2.9362	2.7941	2.96802	3.03115	3.09923	2.9515	2.912	3.04225	2.75215	2.4244	2.85249	2.80119	2.94612	2.73288	2.82978	2.68923	2.65695	3.14477
ybaL	3.08071	3.03461	3.30815	2.89275	3.20265	3.08543	3.07962	3.02425	3.01411	3.16765	3.34442	3.19644	3.15613	3.03228	3.17424	2.95922	3.16188	3.17483	2.88248	3.2597	2.96112	3.60239	3.23166	3.38411	3.44854	3.33079	3.37737	3.19828	3.20038	2.99853	2.8985	3.13279	3.06796	3.79073	3.50486	3.22685	3.34563	3.57892	3.60642	3.5564	3.48168	3.07568
fsr	2.41519	2.05932	2.37868	2.07114	3.20873	2.23932	3.45271	2.10807	2.32438	1.98477	2.13769	2.35184	2.2146	2.32552	2.31911	1.93155	1.88816	2.73901	2.50943	2.35805	2.24381	2.28814	2.26364	2.37411	2.35751	2.47355	2.47604	2.47218	2.45834	2.33287	2.86094	2.65489	2.87282	2.70897	2.24892	2.35751	2.34496	2.63332	2.6037	2.22683	2.60298	2.42829
ushA	2.93669	2.93716	2.9897	2.87971	2.81903	2.69398	3.02156	2.73493	2.67097	2.77889	3.01411	2.93862	2.72351	2.82029	3.02252	2.77371	2.73956	2.9192	2.73288	2.98737	2.7441	2.93222	2.91436	2.97141	2.89275	3.00632	2.98737	2.99578	2.97496	2.7993	2.95367	3.13712	3.06453	3.07093	2.70024	2.99179	2.91707	2.90349	2.98393	2.84529	2.86602	2.92848
ybaK	2.65818	2.48331	2.65255	2.52058	2.66558	2.53078	2.4871	2.32508	2.67903	2.28423	2.50163	2.54391	2.62921	2.47279	2.69907	2.22145	2.38808	2.75576	2.60447	2.58783	2.42897	2.61361	2.55862	2.65695	2.51472	2.66107	2.79463	2.60828	2.68383	2.88953	3.01746	2.74824	3.01446	2.63181	2.62055	2.62978	2.53876	2.84096	2.71316	2.68598	2.56263	2.64288
ybaP	2.5247	2.62389	2.6599	2.46591	2.86778	2.52633	2.50503	2.35123	2.83528	2.46733	2.47946	2.47052	2.41032	2.65489	2.50865	2.72918	2.67228	2.65818	2.65897	2.51251	2.58445	2.66614	2.63588	2.65897	2.63872	2.51977	2.63039	2.49949	2.54573	2.62921	3.22991	2.33368	3.33927	2.73956	2.58368	2.5401	2.64037	2.6037	2.7031	2.62669	2.71748	2.49949
ybaQ	2.92156	2.99335	3.00115	2.97243	2.97776	2.93828	2.93003	2.72251	2.94612	2.93222	2.87554	2.89537	3.21576	3.06207	2.84597	3.10536	2.96171	3.2756	3.12041	2.96592	3.04375	3.22685	3.10413	3.18925	3.12106	2.92376	3.00029	2.98451	2.9296	3.06985	2.93114	2.85548	2.97042	2.99853	2.88196	2.88849	3.00402	3.01189	3.10994	3.37977	2.97776	2.94195
copA	2.26172	2.48019	2.37199	2.07566	2.21565	2.17083	2.42618	2.39454	2.49119	2.25935	3.03509	2.29077	2.62389	2.94448	2.72186	2.65564	2.48262	2.42972	2.29558	2.15648	2.36712	2.29229	2.29315	2.24001	2.29813	2.14333	2.18152	2.17588	2.14519	2.25835	2.4253	2.15326	2.43155	2.22342	2.19136	2.2083	2.38238	2.28044	2.34622	2.22521	2.31813	2.27097
ybaS	2.18765	3.30154	3.49379	2.49341	1.9761	2.99427	2.0048	2.48331	3.17424	1.88399	2.78954	2.23612	1.90235	2.28112	2.20585	2.11382	2.16597	2.98687	2.38808	2.76482	2.762	2.64542	3.01189	2.38657	2.74824	2.12212	2.41519	2.35604	2.33735	1.82081	2.69485	2.12489	3.37025	2.75215	1.82826	2.43703	2.35751	1.83425	1.8272	2.6771	2.07306	2.18335
ybaT	1.95878	3.14695	3.18714	2.28603	1.75698	2.83423	1.88974	2.31402	3.03328	1.78955	2.63332	2.06079	1.88816	2.07018	1.95626	1.87858	2.02378	2.78954	2.29905	2.54311	2.69653	2.38304	2.74069	2.1573	2.52633	1.94011	2.23552	2.17955	2.22145	1.57056	2.50567	1.96535	3.18611	2.57609	1.98318	2.22425	2.21985	1.42003	1.66846	2.57726	1.85667	1.96179
cueR	2.61089	3.00077	3.05497	2.6917	2.6192	2.78662	2.69727	2.56263	2.89737	2.67287	2.76632	2.58147	2.61293	2.71258	2.6373	2.7771	2.66558	2.77889	2.70024	2.72066	2.76077	2.75143	2.77755	2.8326	2.76077	2.67409	2.72535	2.67228	2.64469	2.81495	2.82075	2.72412	3.09317	2.74199	2.78285	2.66675	2.7296	2.63801	2.61029	2.82134	2.61509	2.61029
ybbJ	2.67048	2.97434	2.83474	2.7642	2.66675	2.76522	2.91658	2.71544	2.74344	2.87282	3.06131	2.92219	2.69485	2.85122	3.05444	2.7167	2.98338	2.91542	2.74457	2.70263	2.7766	3.24444	3.02214	2.86444	3.07138	2.78556	2.81706	2.74567	2.78243	2.91028	2.65695	2.82581	2.82515	2.83474	3.05053	2.77431	2.81158	2.82075	2.63127	2.87103	2.83382	2.69727
ybbK	2.44187	2.68069	2.53244	2.51609	2.40815	2.45738	2.65755	2.50567	2.45016	2.6037	2.77254	2.64926	2.21093	2.48416	2.72587	2.4244	2.69783	2.61451	2.40727	2.44046	2.44187	2.93862	2.6911	2.6037	2.7766	2.54391	2.5554	2.48968	2.53475	2.70024	2.40727	2.53323	2.52253	2.56659	2.6898	2.50943	2.51251	2.508	2.36024	2.4426	2.5725	2.40071
ybbL	2.49567	2.62584	2.40208	2.50567	2.55464	2.37411	2.62457	2.44572	2.47153	2.54311	2.74889	2.62729	2.36572	2.55113	2.72412	2.43889	2.52124	2.57146	2.44482	2.47218	2.38808	2.77545	2.64037	2.64726	2.56192	2.54943	2.5725	2.54232	2.56432	2.76371	2.9296	2.76632	3.0938	2.41823	2.51831	2.49861	2.6373	2.61976	2.52929	2.3921	2.51311	2.48331
ybbM	2.49269	2.56073	2.2783	2.50088	2.50088	2.28176	2.5725	2.34844	2.40727	2.50715	2.73003	2.62978	2.28176	2.59559	2.76371	2.44868	2.55464	2.53802	2.4363	2.37997	2.35751	2.73677	2.65134	2.58588	2.54809	2.53394	2.57609	2.522	2.55726	2.69335	2.86166	2.77599	3.02542	2.35123	2.44797	2.41976	2.59776	2.59296	2.51977	2.3551	2.45991	2.49786
ybbN	3.09484	2.99622	2.9296	3.07254	3.01497	2.75797	3.49804	2.91542	2.89582	2.99375	3.03779	3.08825	2.87912	3.10413	3.10874	3.23518	3.08884	2.99578	3.00348	2.99622	2.89365	3.04536	3.08172	2.78069	2.97141	3.11707	3.17933	3.02951	3.00688	3.16504	3.06248	3.1392	2.928	2.98879	3.00077	3.07093	3.22316	3.15383	3.1533	2.95021	3.03833	3.12836
ybbO	3.10147	2.91542	2.84312	3.04943	2.99784	2.96112	3.04536	2.94721	2.94928	3.09782	2.90929	3.02951	3.09104	3.1533	3.00402	3.16765	3.21852	3.04943	3.09258	2.96289	3.00905	3.07353	2.928	3.04163	3.05915	3.07093	3.11341	2.97896	3.00077	3.19887	3.08285	3.17536	2.98393	3.03561	3.1232	3.15878	2.98924	3.12399	3.26296	3.14591	3.18044	3.08111
tesA	3.06453	2.9126	2.81367	2.97953	2.95643	2.8985	3.07742	2.90349	2.86541	3.06729	2.90052	3.00905	2.88698	3.14322	2.98004	3.22991	3.0938	2.98924	2.97192	2.85927	2.91863	3.08825	2.99289	3.02607	3.02607	3.02897	3.06401	2.93172	2.95367	3.12989	3.08884	3.12944	3.02156	2.94195	2.92575	3.1066	2.99062	3.04375	3.16837	2.98338	3.06131	3.08172
ybbA	2.36647	2.40151	2.50503	2.3966	2.37345	2.41118	2.40451	2.28176	2.52253	2.76751	2.39997	2.4398	2.40882	2.61786	2.37345	3.04588	2.65818	2.40727	2.43155	2.40882	2.45143	2.47218	2.42972	2.50247	2.49119	2.41759	2.39362	2.35184	2.37623	2.511	2.44482	2.3747	2.63527	2.524	2.51609	2.40451	2.40151	2.48331	2.49567	2.48968	2.40151	2.38092
ybbP	2.35751	2.29741	2.31466	2.28814	2.28328	2.33144	2.26501	2.21093	2.45738	2.64926	2.34557	2.34928	2.32991	2.50943	2.19469	2.94981	2.60509	2.32991	2.29648	2.22847	2.35604	2.27468	2.28734	2.38238	2.35184	2.26826	2.30712	2.27305	2.24238	2.3704	2.32082	2.26172	2.52552	2.38745	2.5394	2.26007	2.28814	2.34705	2.31736	2.37997	2.29648	2.32263
rhsD	1.30524	1.34267	1.08571	1.16645	1.17906	1.10243	1.21934	1.03803	1.41189	0.838711	0.816628	0.910683	0.791912	0.78462	1.31256	0.825078	0.910683	0.895328	1.04792	1.37882	0.966558	0.987187	1.18209	1.17086	0.981069	1.18144	1.0866	1.13946	1.24073	1.15485	1.09631	0.989583	1.11331	0.965495	1.29031	0.802377	1.07718	1.19142	1.22033	1.20545	1.01197	0.923561
ybbC	0.713564	0.789308	0.694566	0.727705	0.729739	0.703459	0.708187	0.767486	0.757351	0.721055	0.709555	0.744744	0.734584	0.712495	0.738541	0.706385	0.707484	0.695706	0.721055	0.812942	0.677175	0.777712	0.805342	0.75339	0.75339	0.898157	0.823048	0.843536	0.75656	0.722864	0.733535	0.746305	0.735706	0.687696	0.675806	0.720067	0.78462	0.729739	0.826077	0.75159	0.75339	0.720067
ylbH	0.715413	0.822064	0.729041	0.736418	0.729041	0.863883	0.965495	0.884659	0.850294	0.742543	0.759494	0.767486	0.777712	0.833202	0.895328	0.755283	0.805342	0.727086	0.744744	0.931899	0.853526	0.952997	0.707484	0.712495	0.930896	0.808774	0.772806	0.910683	0.849271	0.843536	0.69137	0.963334	0.984937	0.724577	0.748619	0.7104	0.730408	0.850294	0.852663	0.785493	0.774254	0.746305
ybbD	0.776088	0.949123	0.738541	0.754285	0.77194	0.67226	0.722864	0.706385	0.727086	0.75339	0.786228	0.75656	0.745462	0.708187	0.755283	0.67838	0.761487	0.703459	0.689965	0.802377	0.679318	0.686668	0.685004	0.746305	0.692696	0.938942	0.755283	1.06395	0.984937	0.700561	0.760723	0.69649	0.741201	0.739453	0.747004	0.679318	0.712495	0.689965	0.716791	0.752528	0.755283	0.725949
ylbG	1.51035	1.48289	1.41857	1.4297	1.39043	1.35125	1.41367	1.36387	1.39492	1.26407	1.48893	1.38048	1.3202	1.50355	1.34166	1.24917	1.47482	1.33343	1.34454	1.37443	1.40798	1.42169	1.40798	1.34843	1.42085	1.42265	1.3529	1.43606	1.24662	1.56226	1.40604	1.30363	1.29792	1.46066	1.45489	1.24917	1.40256	1.41012	1.33602	1.45588	1.21525	1.54449
ybbB	2.09766	2.09584	1.93588	1.99058	2.14333	2.01385	2.03349	2.04009	2.09668	2.06767	2.14519	1.96741	2.15648	2.14877	2.13526	2.1643	2.24001	2.05227	2.06672	2.10548	2.11201	2.10468	2.05669	2.31228	2.26501	2.04671	1.99644	2.05591	2.13944	2.00013	2.28734	2.14024	2.05669	2.00793	2.36282	2.09102	2.16736	2.16334	2.07199	2.03708	2.07663	2.03933
ybbS	1.01361	1.27845	1.41767	1.15058	1.13419	1.26329	1.1215	0.977521	1.12709	1.23434	1.02771	1.02007	1.17653	1.18363	1.11033	1.1758	0.965495	1.18911	1.1223	0.99847	1.04856	1.03655	1.16132	1.25916	1.19913	0.991723	0.833202	1.09332	1.04137	0.938942	1.11264	1.12396	1.23559	1.21439	1.34654	1.0343	0.987816	1.03019	1.06329	1.18911	0.975282	1.09693
allA	1.7684	1.85667	1.76025	1.83822	1.70793	1.75209	1.82494	1.74434	1.69128	1.96741	2.09234	1.77694	1.9528	1.91055	1.7974	1.91958	1.82653	1.85333	1.82408	1.86559	1.78184	1.75298	1.7741	1.99824	1.82902	1.83143	1.83735	1.80989	1.7731	1.76688	2.06079	1.70089	1.93858	1.84511	2.08874	1.78783	1.81063	1.68109	1.88734	1.85408	1.8169	1.87358
allR	3.31308	3.19765	3.23875	3.09923	3.18714	3.09741	3.14322	3.05275	3.16892	3.16188	3.22252	3.22813	3.18254	3.20694	3.17589	3.25822	3.31514	3.28364	3.19765	3.26296	3.20873	3.19388	3.16115	3.29312	3.13416	3.18501	3.25414	3.2767	3.18254	3.21286	3.33282	3.19765	3.29312	3.20265	3.08442	3.10348	3.20694	3.04831	3.17933	3.24628	3.09877	3.25028
gcl	1.61508	1.71487	1.97973	1.67279	1.74344	1.66394	1.74901	1.68604	1.65398	1.56984	1.69858	1.68366	1.5744	1.74722	1.65767	1.75298	1.63136	1.78019	1.83561	1.65036	1.72748	1.67889	1.6972	1.81063	1.72039	1.60746	1.62835	1.68253	1.62292	1.80554	1.85029	1.72097	1.78471	1.72814	1.59736	1.65091	1.59736	1.50476	1.57652	1.54056	1.48121	1.63792
hyi	1.41916	1.6624	1.84917	1.63136	1.67279	1.5877	1.74186	1.47694	1.45588	1.57379	1.56645	1.52753	1.39314	1.43786	1.56226	1.67279	1.27114	1.73483	1.66697	1.54449	1.60064	1.28964	1.53075	1.68024	1.61367	1.55492	1.50189	1.68024	1.52132	1.8727	1.6517	1.71136	1.7062	1.64561	1.3069	1.56645	1.44539	1.5999	1.44185	1.37727	1.41916	1.44017
glxR	1.3797	1.47905	1.734	1.48823	1.58435	1.30932	1.71975	1.46752	1.43518	1.44456	1.49675	1.54514	1.49465	1.51918	1.59912	1.49885	1.45236	1.61508	1.64403	1.49133	1.6624	1.4409	1.66553	1.58088	1.52852	1.30609	1.45063	1.60354	1.50355	1.52852	1.47905	1.50674	1.65896	1.51362	1.5324	1.47979	1.49133	1.4616	1.42656	1.37357	1.25587	1.47129
ybbV	0.737348	0.871608	0.711935	0.78462	0.709555	0.86496	0.83436	0.75339	0.830966	0.787336	0.757351	0.730408	0.744744	0.852663	0.809766	0.711935	0.699469	0.804496	0.881349	0.837855	0.873541	0.783532	0.801311	0.817584	0.810712	0.889517	0.962294	0.81553	1.15138	0.822064	0.975282	0.808774	0.801311	0.704249	0.692696	0.853526	0.689965	0.878642	0.776088	0.794098	0.69774	0.717458
ybbW	1.25514	1.07213	1.27373	1.00689	1.12635	1.19371	1.13946	1.0646	0.918484	1.26056	1.12861	1.29594	1.22467	1.196	1.02282	1.19687	1.13042	1.17653	1.14323	0.947313	1.01197	0.973373	0.935601	1.06116	1.05056	1.04374	1.04917	1.23496	1.13205	1.34067	0.96734	1.24073	1.24155	1.14259	1.196	1.2168	1.18856	1.04453	1.09631	0.999462	1.10174	1.1349
allB	1.56303	1.41916	1.38144	1.41263	1.50415	1.45667	1.51852	1.57727	1.55997	1.63878	1.65838	1.51284	1.58026	1.55101	1.51708	1.55849	1.64467	1.41367	1.55492	1.50264	1.25587	1.57577	1.56573	1.45667	1.47063	1.5301	1.44709	1.54787	1.58928	1.6298	1.61454	1.73257	1.72748	1.39401	1.45667	1.54708	1.55492	1.61993	1.41767	1.5331	1.54613	1.6298
ybbY	1.69128	1.90654	2.20099	1.76515	1.82568	2.0048	1.82967	1.84336	1.91346	1.64692	1.79997	1.75298	1.59227	1.74031	1.8125	1.74255	1.70699	1.93242	1.7173	2.03933	1.76447	1.74641	1.78955	1.8987	1.85493	1.6277	1.82902	1.88225	1.83143	1.84413	1.961	1.80701	2.02903	1.94443	1.49766	1.73341	1.7741	1.57727	1.49614	1.57652	1.52681	1.66616
glxK	2.29905	2.3525	2.53876	2.27901	2.28603	2.32263	2.33287	2.28902	2.30126	2.365	2.34411	2.26911	2.3005	2.21093	2.43465	2.27605	2.15996	2.37411	2.26251	2.56192	2.27195	2.18526	2.31736	2.39134	2.34705	2.22847	2.28423	2.35945	2.38745	2.41976	2.39744	2.29473	2.54658	2.39587	2.22425	2.29905	2.31142	2.27539	2.20038	2.1524	2.05591	2.20099
ylbA	2.52711	2.29905	2.25453	2.26092	2.31311	2.21985	2.64195	2.14723	2.17409	2.5169	2.23851	2.41823	2.46522	2.55995	2.55793	2.40208	2.4398	2.3525	2.31911	2.35184	2.19547	2.32438	2.33796	2.5247	2.20475	2.50247	2.55919	2.39587	2.51894	2.61089	2.40071	2.44946	2.44648	2.46223	2.25389	2.57609	2.47946	2.69275	2.49042	2.38168	2.49488	2.46066
allC	1.95053	1.83822	1.79131	1.79584	1.79131	1.8169	2.08679	1.75944	1.80701	1.91848	1.83822	1.89959	2.02903	2.0089	2.1939	1.85263	1.95053	1.85755	1.93523	1.90493	1.89489	1.85126	1.85667	1.98754	1.72688	1.93702	2.0448	1.96936	1.96353	2.17169	1.91686	1.93916	1.88652	1.93242	1.76385	1.99824	1.98874	2.07663	2.15134	1.90406	1.96179	1.93005
allD	1.60289	1.51118	1.45667	1.51976	1.68312	1.46246	1.55356	1.59817	1.49821	1.50866	1.67279	1.67743	1.45588	1.59008	1.35976	1.51525	1.56077	1.47979	1.58088	1.55415	1.454	1.62081	1.59227	1.64971	1.59576	1.56394	1.49302	1.62202	1.60656	1.51435	1.54514	1.61587	1.52681	1.51284	1.54787	1.52236	1.56984	1.64151	1.4616	1.5077	1.3529	1.66319
fdrA	1.4035	1.39563	1.37807	1.46897	1.44807	1.39901	1.49384	1.39401	1.41857	1.31657	1.46333	1.37357	1.29297	1.45772	1.43786	1.50027	1.3712	1.39314	1.36237	1.38299	1.42169	1.46607	1.37443	1.34267	1.5261	1.39738	1.40256	1.38758	1.3536	1.49961	1.39974	1.45772	1.35976	1.30037	1.34067	1.41263	1.37443	1.44017	1.30454	1.34931	1.24662	1.46066
ylbE_2	1.55757	1.47229	1.52045	1.39974	1.46333	1.45489	1.47298	1.37269	1.38675	1.47129	1.38758	1.4844	1.63792	1.51852	1.36843	1.55757	1.51435	1.58435	1.56077	1.39829	1.33437	1.46066	1.47547	1.50415	1.57727	1.52236	1.47905	1.47694	1.55849	1.48053	1.49384	1.52681	1.49054	1.49821	1.49465	1.48121	1.55757	1.3797	1.34454	1.55997	1.44185	1.53483
ylbE_1	1.56783	1.60289	1.58569	1.51918	1.58569	1.53075	1.56503	1.60575	1.5999	1.55356	1.54374	1.60656	1.58844	1.67951	1.64561	1.70557	1.58227	1.63493	1.66915	1.61018	1.68739	1.70004	1.60746	1.5744	1.6972	1.65262	1.57942	1.61842	1.57379	1.58026	1.726	1.59736	1.65702	1.57379	1.60883	1.56303	1.59008	1.63878	1.63575	1.56226	1.60575	1.59369
ylbE	1.3393	1.41447	1.42169	1.30306	1.48192	1.35898	1.42169	1.25013	1.32303	1.48053	1.32826	1.34267	1.53405	1.45588	1.27114	1.4954	1.40447	1.47905	1.51771	1.44709	1.51976	1.40447	1.42327	1.37443	1.55036	1.27474	1.34267	1.4035	1.38396	1.40908	1.39738	1.454	1.55849	1.23197	1.45063	1.27668	1.416	1.35027	1.39492	1.42403	1.18771	1.31914
ylbF	1.84842	1.67388	1.67074	1.68902	1.72814	1.73629	1.6851	1.71928	1.75451	1.69358	1.78783	1.7684	1.72325	1.86559	1.73855	1.78865	1.85838	1.71424	1.76921	1.76596	1.86388	1.77056	1.68253	1.69592	1.73341	1.76688	1.74817	1.80396	1.69128	1.66915	1.75944	1.61228	1.6624	1.68024	1.74901	1.68604	1.734	1.93005	1.74031	1.64843	1.65457	1.83933
ybcF	1.63711	1.61912	1.6306	1.64971	1.63998	1.51918	1.60575	1.60821	1.59576	1.63136	1.68986	1.64843	1.76025	1.7552	1.79997	1.60064	1.51204	1.56984	1.73483	1.74434	1.75298	1.71874	1.58026	1.69193	1.68312	1.74817	1.69049	1.6972	1.71805	1.593	1.70699	1.71571	1.74514	1.55678	1.72381	1.59227	1.65589	1.76073	1.70484	1.78019	1.68739	1.62526
purK	3.64664	3.74376	3.32938	3.43706	3.47507	3.53	3.54667	3.5315	3.60135	3.6429	3.65831	3.58159	3.6571	3.68737	3.57163	3.56836	3.63199	3.53	3.59582	3.53619	3.65934	3.56341	3.60034	3.81191	3.55938	3.66567	3.62809	3.56641	3.70078	3.78366	3.45187	3.48586	3.34563	3.62174	3.64545	3.65404	3.69368	3.62809	3.55069	3.66567	3.72887	3.61853
purE	3.35174	3.44854	3.04831	3.1599	3.22252	3.24281	3.27431	3.25028	3.26296	3.3752	3.31846	3.30154	3.30951	3.37088	3.2888	3.30438	3.35421	3.23046	3.29809	3.2214	3.36272	3.20503	3.30579	3.40127	3.23105	3.42066	3.33282	3.29116	3.43706	3.50842	3.08111	3.21682	3.03461	3.31063	3.35174	3.35421	3.3604	3.3172	3.27053	3.19828	3.43282	3.33927
lpxH	3.0029	2.88248	2.82354	2.77311	2.84529	2.92219	2.91596	2.93272	2.92683	2.86328	2.84212	2.92483	2.89683	2.95643	2.92575	2.98069	2.84146	2.82718	2.98282	2.97434	3.05444	2.66914	2.91979	2.78354	2.90702	3.04163	2.86673	2.97549	2.99062	2.8985	2.90586	2.90586	2.90533	2.90463	3.25714	2.99232	2.9348	3.08285	2.98069	2.96406	3.00077	2.99022
ppiB	3.81988	3.8263	3.76822	3.8106	3.6205	3.73703	3.86967	3.76661	3.71958	3.75465	3.78366	3.78254	3.54459	3.89126	3.9298	4.00744	3.82305	3.75035	3.77263	3.82448	3.73205	3.75725	3.87675	3.91052	3.84959	3.90552	3.79452	3.80374	3.79204	3.77096	3.86066	3.81744	3.70078	3.79326	3.84355	3.84461	3.76266	3.80518	3.65404	3.57029	3.85103	3.80119
cysS	2.96592	2.85122	2.70769	2.87154	2.93003	2.8471	2.90852	2.87611	2.86328	2.92631	2.9813	2.96228	3.08825	3.10277	3.05958	3.03779	3.04481	2.82814	2.86328	2.88032	2.84146	3.02252	2.91313	3.06612	2.96289	3.07893	3.03888	2.88393	3.04831	2.97243	2.92483	2.95643	2.82868	2.87857	3.11444	3.03369	2.95716	3.04163	2.90981	2.95872	3.01348	3.01287
ybcI	2.70367	2.26501	2.01557	2.31402	2.16903	1.95708	2.06004	2.88147	2.44723	2.04798	1.79224	2.25677	1.9141	1.98318	1.90327	2.04671	2.24156	3.15044	2.16526	2.10725	2.16093	3.53807	3.25822	1.78608	3.34253	2.11562	1.83658	2.14877	1.96428	1.94443	1.87444	2.13526	2.21372	2.24238	2.63457	2.31001	1.75871	2.54391	3.03779	2.06672	2.19136	2.64794
ybcJ	2.79522	2.83198	2.55599	2.67097	2.75576	2.75215	2.7748	2.74567	2.8126	2.87103	2.83382	2.77755	2.7993	2.85433	2.83689	2.91028	2.91381	2.73677	2.84597	2.80726	2.81856	2.71707	2.73003	2.85788	2.8143	2.88808	2.83322	2.83079	2.88032	2.81099	3.04225	2.91815	2.78821	2.65695	2.98451	2.87213	2.88147	2.94195	2.82403	2.76582	2.87912	2.78662
folD	3.12894	3.13225	2.92575	2.98835	3.03939	3.09317	3.18431	3.15613	3.1111	3.14416	3.19324	3.11707	3.13595	3.23452	3.20741	3.2481	3.24628	3.00077	3.08988	3.09151	3.07457	2.99622	3.08766	3.26993	3.1958	3.16058	3.11232	3.09616	3.13631	3.25873	3.39637	3.26107	3.11587	2.90643	3.25636	3.17724	3.20927	3.21169	3.04225	3.09258	3.12041	3.12156
sfmA	1.41857	1.65838	1.96936	1.88399	1.58372	1.68604	1.68902	1.88311	1.6215	1.60961	1.76025	1.67889	1.25824	1.51035	1.66394	1.42265	1.44539	2.0827	1.51035	1.76447	1.54056	2.17497	2.1524	1.46246	2.02798	1.54305	1.5877	1.54449	1.53075	1.65331	1.39901	1.61764	1.65518	1.88025	1.27668	1.613	1.55415	1.20038	1.36237	1.43606	1.38492	1.41693
sfmC	0.830966	0.709555	1.11331	0.971544	0.788395	1.0646	0.996762	0.921642	0.888693	0.996762	0.836882	0.947313	0.833202	0.841018	0.791912	0.8357	0.964174	1.06634	1.07864	0.822064	0.942989	0.89894	0.948146	0.767486	0.839749	0.708187	0.776088	0.711935	0.690569	0.981739	0.883867	1.10092	0.903819	0.988761	0.881349	0.976901	0.800443	0.874719	0.830966	0.861993	1.0421	0.817584
sfmD	1.45926	1.30932	1.40798	1.1111	1.33266	1.43518	1.37357	1.17329	1.20114	1.54146	1.41367	1.38144	1.55492	1.4409	1.44456	1.26329	1.46607	1.52852	1.43449	1.29657	1.2859	1.24741	1.41522	1.44383	1.30454	1.25514	1.42898	1.25824	1.36054	1.41916	1.33602	1.30037	1.36387	1.47063	1.75044	1.4387	1.58026	1.37269	1.55415	1.57513	1.41012	1.37727
sfmH	1.18709	1.11033	1.30363	1.05056	1.09693	1.06792	1.1854	1.196	1.08172	1.22864	1.14259	1.11634	1.19687	1.02216	1.09172	1.13125	1.08215	1.15878	1.1572	1.08494	0.964934	0.976901	1.0343	1.23761	1.17086	1.0802	1.17653	1.10868	1.02616	1.25368	1.0646	1.06019	1.24838	1.1049	1.22467	1.06792	1.15138	1.02933	1.17329	1.06329	1.08172	1.1854
sfmF	1.27114	1.01197	1.32739	1.26705	1.25995	1.24413	1.31594	1.14323	1.33007	1.31342	1.2838	1.34005	1.25167	1.29216	1.26407	1.36745	1.36582	1.07439	1.28022	1.25093	1.33675	1.28868	1.35027	1.23691	1.31504	1.23368	1.28467	1.07213	1.24492	1.27199	1.60064	1.17167	1.75119	1.26494	1.36582	1.17906	1.1658	0.958684	1.11189	1.21849	1.29131	1.23434
fimZ	1.0894	1.12861	1.08172	1.10623	1.03521	1.1604	1.19687	0.933894	1.12635	1.19214	1.00997	1.10402	1.23434	1.04453	1.14018	0.969155	0.992417	1.26167	1.21073	1.12861	1.19051	0.936428	1.14397	1.14323	1.07595	1.05127	1.11487	1.16861	1.09693	1.32303	1.209	0.923561	1.26775	0.9834	1.00997	1.07146	1.06329	1.0894	0.9699	1.27026	0.931899	1.0619
argU	2.83198	2.53394	2.31228	2.48968	2.66356	2.5985	2.57983	2.73901	2.61976	2.64405	2.5823	2.71077	2.80617	2.78903	2.6917	2.63966	2.74824	2.58857	2.71018	2.66487	2.67048	2.67658	2.66419	2.66107	2.55599	2.65005	2.68441	2.6917	2.75853	2.64405	2.72587	2.71963	2.71389	2.43782	3.499	2.50715	2.69275	2.76249	2.71135	2.45587	2.56192	2.86044
intD	1.0802	0.920377	1.1572	1.10331	1.06998	1.23814	1.2363	1.17835	1.05752	1.00514	1.10402	1.01455	1.08172	1.18856	1.24073	1.1372	0.969155	1.27264	1.28868	1.29131	1.26249	1.33437	1.15295	1.23559	1.24741	0.929195	1.1223	0.979335	1.02445	1.16263	1.16341	1.06634	1.28964	0.996762	1.13042	1.19454	1.09631	1.38396	1.14884	1.14799	1.1215	0.940983
ybcC	1.06998	1.02144	0.933894	1.03803	1.01839	0.936428	1.00111	0.841018	1.03222	0.952997	0.974456	1.00191	1.08884	0.858714	1.00689	1.0498	1.04589	0.793061	0.964934	1.01911	1.2838	0.943782	0.888693	0.978469	0.956868	1.07668	1.06116	1.12314	1.01614	1.03222	1.05385	1.08215	0.841018	0.976901	0.977521	1.04856	0.859627	0.883867	0.984252	0.992417	0.861993	1.06019
ybcD	0.883867	0.916824	0.860738	0.982736	1.02144	1.01261	1.04522	0.737348	1.03019	0.875439	0.949123	0.847054	0.913897	0.987187	1.01614	1.02849	0.959523	0.971544	1.10775	0.961176	1.02616	0.931899	0.930896	0.895328	1.00018	0.727705	1.07349	0.958684	1.0692	1.11634	0.976901	0.912922	0.826077	0.952997	1.00745	0.972591	1.03019	0.962294	0.916824	0.952997	1.02071	0.974456
renD	1.04076	1.19967	1.02007	0.891474	0.999462	0.970807	0.734584	0.876266	1.03075	1.0692	1.0925	1.02616	0.942989	0.876266	0.914836	0.779227	1.07864	0.964934	0.867987	0.808774	1.0237	1.01261	0.85439	0.971544	0.954201	0.901016	0.994015	1.0894	1.088	1.15058	0.81553	0.846092	1.15295	0.85439	0.975282	0.932984	0.929195	1.00111	1.14018	1.01614	1.12539	1.04792
emrE	0.721913	0.766369	0.721055	0.695706	0.742543	0.694566	0.7315	0.679318	0.722864	0.774254	0.695706	0.873541	0.735706	0.706385	0.677175	0.679318	0.69137	0.718408	0.660166	0.679318	0.668743	0.69137	0.722864	0.725949	0.711139	0.949975	0.733535	0.833202	0.776088	0.7104	0.690569	0.67838	0.67838	0.679318	0.693813	0.727705	0.738541	0.673505	0.683051	0.694566	0.712495	0.863883
ybcK	0.69649	0.730408	0.682012	0.682012	0.682012	0.674428	0.682012	0.714469	0.660166	0.660166	0.69774	0.732328	0.692696	0.662953	0.712495	0.69774	0.647657	0.69774	0.746305	0.718408	0.755283	0.653045	0.664815	0.737348	0.706385	0.790129	0.686668	0.782574	0.808774	0.729041	0.703459	0.683051	0.713564	0.69137	0.67226	0.801311	0.705324	0.706385	0.702617	0.679318	0.670566	0.682012
ybcL	0.886781	0.88311	0.891474	0.706385	0.721055	0.78176	0.705324	0.805342	0.867987	0.736418	0.979335	0.804496	0.832188	0.768466	0.872614	0.846092	0.748619	0.848206	0.90282	0.861993	0.931899	0.805342	0.780099	0.714469	0.853526	0.844721	1.07439	1.07944	0.77194	0.740214	0.788395	0.776847	0.912922	0.880371	0.779227	0.829745	0.937102	0.729041	0.917751	0.898157	0.733535	0.77194
ybcM	0.777712	0.69774	0.675806	0.702617	0.797914	0.717458	0.804496	0.734584	0.733535	0.791912	0.707484	0.708187	0.843536	0.737348	0.752528	0.690569	0.725949	0.725949	0.7315	0.89633	0.694566	0.8357	0.706385	0.805342	0.679318	0.705324	0.687696	0.714469	0.85439	0.786228	0.83436	0.720067	0.786228	0.673505	0.727086	0.707484	0.660166	0.780099	0.823048	0.804496	0.775188	0.75339
ybcN	0.894336	1.10331	0.709555	0.657528	0.802377	0.902156	0.67838	0.668743	0.708187	0.763602	0.908613	0.817584	0.85439	0.783532	0.759494	0.702617	0.78462	0.77194	0.725949	0.954955	0.935601	0.701652	0.730408	0.670566	0.707484	0.713564	0.668743	0.7104	0.67226	0.782574	0.832188	0.732328	0.736418	0.992417	0.863883	0.75159	0.69649	0.853526	0.755283	0.688731	0.714469	0.793061
ninE	1.06852	1.34931	1.26868	1.19302	1.1223	1.29131	1.26775	1.31657	1.28699	1.10331	1.17835	1.17167	1.01106	1.17329	1.38855	1.26249	1.0894	1.08215	1.30524	1.44539	1.33343	1.18771	1.14577	1.34584	1.17262	1.1223	1.11846	1.36143	1.27264	1.38855	1.30224	1.24327	1.25227	1.27373	1.26056	1.30764	1.3536	1.48289	1.37533	1.22033	1.21762	1.15138
ybcO	1.38584	1.3536	1.22137	1.37443	1.12861	1.18072	1.31342	1.34752	1.29446	1.24327	1.49229	1.32917	1.27566	1.27373	1.44709	1.29657	1.20473	1.29657	1.28964	1.25167	1.30037	1.21439	1.33527	1.3536	1.32826	1.26249	1.29657	1.416	1.2859	1.1111	1.28297	1.30764	1.29446	1.24576	1.18072	1.10243	1.36745	1.29594	1.36054	1.28964	1.10943	1.16728
rusA	1.7014	1.60575	1.54787	1.59912	1.59072	1.51284	1.52931	1.66772	1.56573	1.48973	1.6851	1.56711	1.56984	1.70388	1.6851	1.66915	1.65702	1.62362	1.61367	1.64843	1.59502	1.57056	1.5324	1.7062	1.64633	1.67074	1.61454	1.53671	1.61018	1.73187	1.62081	1.5324	1.49229	1.62362	1.67204	1.61842	1.60961	1.73016	1.5382	1.55356	1.43518	1.75944
ylcG	1.15878	1.01839	1.08418	1.10551	0.977521	0.790969	0.986527	0.875439	0.797914	1.15785	1.34067	0.9834	0.940004	0.764399	0.855324	0.894336	1.03975	0.858714	0.925649	0.760723	0.785493	0.89705	0.902156	0.833202	0.735706	1.08283	0.843536	1.05596	0.876266	0.949123	0.780099	0.884659	0.737348	1.01614	0.859627	0.868982	0.913897	0.713564	0.97624	0.825078	1.06852	1.11634
ybcQ	1.14799	1.14799	1.1694	1.00918	1.19371	1.19913	1.1758	1.15878	1.23496	1.17086	1.09024	1.16645	1.06852	1.3238	1.17725	1.20038	1.03593	1.20114	1.19454	1.09024	1.11779	1.209	1.04917	1.0237	0.838711	1.11846	1.196	1.1223	1.28213	1.00745	1.04792	1.27668	1.17492	0.985759	0.9834	1.18209	1.21762	1.23496	1.00745	1.09693	1.18144	1.12954
nmpC	0.736418	0.881349	0.719354	0.810712	0.849271	0.89338	0.730408	0.936428	0.940004	0.873541	0.869868	0.81954	0.764399	0.688731	0.775188	0.795038	0.995771	0.737348	0.768466	0.83436	0.872614	0.766369	0.841018	0.882226	0.776088	0.968114	0.759494	0.972591	0.812942	0.77194	0.812942	0.711139	0.790969	0.84217	0.87959	0.763602	0.797914	0.838711	0.807679	0.786228	0.937102	0.909643
essD	1.26494	1.03222	1.01757	0.941971	1.04287	1.19142	1.0646	1.15554	1.11779	1.13125	1.17988	1.12314	1.04137	1.12539	1.39563	0.979335	0.943782	0.986527	1.0421	1.16263	1.3069	1.08215	1.03655	1.18209	1.06542	0.946617	1.10243	1.03655	0.891474	1.12314	1.11403	1.16191	0.992417	0.924713	0.958684	1.11033	1.03157	1.12464	0.866236	1.13419	1.19835	1.13205
ybcS	1.2255	1.0925	1.1111	1.11634	0.988761	1.0866	0.981739	1.11779	1.152	1.20038	1.18209	1.28527	1.21226	1.23434	1.23691	1.25824	1.24576	1.13658	1.20372	1.12635	1.06276	1.25739	1.19761	1.03882	1.23045	1.05916	1.09332	1.07718	1.17329	1.25995	1.26249	1.08884	1.23814	1.06792	1.00599	1.1349	1.20038	1.1358	1.28868	1.27373	1.17835	1.22033
rzpD	0.985759	0.987187	1.0692	1.30454	1.02282	1.1111	1.14176	0.987187	1.1572	0.956868	0.954201	0.99847	0.810712	1.17653	1.20038	1.08172	1.12635	1.0619	1.04453	0.915783	1.14884	0.969155	1.20809	1.28467	1.13658	1.24492	1.10551	1.1651	1.14577	1.1349	1.11716	1.1539	1.0421	1.14474	1.05681	0.938012	1.09172	1.17409	1.14259	1.26705	1.24741	0.951754
rzoD	2.05141	1.91686	1.6972	1.79224	1.80913	1.80079	1.79917	1.87444	1.85755	1.8031	1.92883	1.98393	1.93005	2.01454	1.94544	1.96428	1.98318	1.8169	1.88225	1.9309	1.79659	1.91346	1.86388	1.92883	1.89389	1.87773	1.91958	1.80913	1.98318	1.71487	2.06932	1.76385	1.74031	1.86125	1.79659	1.78255	1.74186	1.97023	1.93523	1.78865	2.01286	2.04798
borD	0.872614	1.04137	0.942989	1.01691	1.08732	0.966558	1.07213	0.979335	0.887918	0.92664	0.971544	0.950888	0.797914	0.903819	0.957788	0.949975	0.874719	1.06019	1.01757	1.1215	0.949975	1.12861	0.916824	1.12635	0.995771	1.17167	0.942989	1.06276	1.08215	0.934621	1.0779	0.976901	1.088	0.943782	1.12635	0.793061	1.06542	0.836882	1.0237	1.04653	1.17086	0.968114
ybcV	0.653045	0.686668	0.670566	0.732328	0.666575	0.706385	0.775188	0.682012	0.752528	0.653045	0.668743	0.647657	0.675806	0.766369	0.823048	0.727705	0.747004	0.687696	0.724577	0.827371	0.793061	0.764399	0.825078	0.647657	0.787336	0.682012	0.664815	0.720067	0.692696	0.673505	0.673505	0.892524	0.851686	0.657528	0.673505	0.69137	0.736418	0.735706	0.794098	0.711139	0.688731	0.675806
ybcW	0.807679	0.740214	0.837855	0.708187	0.786228	0.735706	0.822064	0.723826	0.695706	0.757351	0.805342	0.800443	0.685004	0.777712	0.704249	0.772806	0.80358	0.734584	0.75339	0.747004	0.744744	0.785493	0.715413	0.802377	0.836882	0.800443	0.766369	0.729041	0.932984	0.690569	0.80654	0.67226	0.779227	0.75656	0.754285	0.847054	0.90282	0.7104	0.708187	0.791912	0.743715	0.743715
nohB	1.30037	1.30363	1.14652	1.22403	1.1215	1.17262	1.16191	1.14577	1.06695	1.1758	1.31657	1.22137	1.0925	1.11998	1.2168	1.28213	1.25439	1.23283	1.21849	1.31504	1.06792	1.25439	1.24838	1.13205	1.27373	1.32739	1.09693	1.24576	1.13042	1.17492	1.17167	1.35809	1.05916	1.23434	1.13205	1.23283	1.24576	1.09024	1.19687	1.21365	1.20114	1.26494
tfaD	1.51362	1.45667	1.50189	1.46066	1.52372	1.4338	1.38758	1.47382	1.48121	1.36469	1.44631	1.45844	1.39738	1.52132	1.34654	1.4496	1.55492	1.19761	1.3536	1.44185	1.42327	1.501	1.56141	1.40256	1.39901	1.38584	1.39657	1.38855	1.33527	1.48679	1.55678	1.39492	1.34454	1.36054	1.33266	1.52045	1.4954	1.44185	1.37013	1.33675	1.67329	1.50674
ybcY	1.0619	1.08283	0.882226	0.825078	1.05127	1.09999	1.05752	1.04076	1.19142	0.866236	0.948146	0.901016	0.918484	0.957788	0.90282	1.01839	1.14397	0.851686	1.03975	0.911899	1.088	1.08085	0.878642	1.11189	1.0343	1.07439	1.0237	1.12464	1.08418	1.04589	1.04917	0.994015	0.927478	0.981069	0.755283	1.03803	0.887918	0.925649	0.971544	0.991723	1.15295	1.0545
ylcE	0.852663	0.706385	0.932984	0.935601	0.738541	0.846092	0.946617	0.944857	0.929195	0.930896	0.675806	0.883867	0.699469	0.922549	0.99847	0.862556	0.935601	0.89338	0.910683	0.920377	0.954201	0.800443	0.872614	1.01691	0.945662	0.693813	0.931899	0.699469	0.852663	0.917751	0.774254	0.868982	0.700561	0.954201	0.944857	1.02933	0.701652	1.07146	0.882226	0.867987	0.686668	0.912922
ompT	0.817584	0.718408	0.759494	0.816628	0.719354	0.770789	0.941971	0.971544	0.88311	0.828564	0.730408	0.851686	0.861993	0.853526	1.09999	0.906643	1.05288	0.882226	0.874719	1.03222	0.898157	0.868982	0.839749	1.06852	0.941971	0.802377	0.91939	0.814437	0.814437	0.826077	0.99847	0.77194	1.03019	0.749402	0.911899	0.737348	1.03314	0.930081	0.937102	0.871608	0.822064	0.787336
envY	1.98874	2.03067	2.01083	2.01714	2.02378	1.93005	2.03933	1.79131	1.90654	2.03628	2.00013	1.9309	1.98318	2.18605	1.84842	2.2182	1.90743	2.21565	2.06457	1.99459	1.98477	2.01821	2.02987	2.08874	1.96741	2.06079	2.14877	2.06193	2.02023	1.9627	2.13769	1.90973	2.06845	1.95214	1.91588	1.96936	2.044	1.9991	2.10633	2.11382	1.85924	1.9991
ybcH	2.13328	2.1643	2.1939	2.17083	2.05843	2.06193	2.20176	2.00198	1.96535	2.10633	2.11459	2.10468	2.2182	2.22145	2.22243	2.23552	2.15041	2.12212	2.0802	2.06457	1.9627	1.97893	2.13259	2.12402	2.10468	2.21906	2.15648	2.1175	2.11648	2.11562	2.08595	2.26826	2.17409	2.18246	2.07018	2.22145	2.09234	2.28176	1.99459	2.30789	2.12027	2.19052
nfrA	1.78098	1.79031	1.88025	1.81851	1.77523	1.81597	1.85263	1.73701	1.74186	1.79838	1.83933	1.77939	1.95137	1.8322	1.82967	1.7974	1.80773	1.84842	1.84511	1.80079	1.83321	1.7684	1.78783	1.83503	1.7552	1.82902	1.80079	1.83561	1.79464	1.67889	1.87007	2.02286	1.81417	2.00977	1.94443	1.92588	1.83321	1.86635	1.77939	2.01914	1.84413	1.81597
nfrB	1.57513	1.59369	1.7094	1.51362	1.64971	1.60961	1.63575	1.61842	1.62202	1.63493	1.61228	1.43786	1.60883	1.58697	1.3631	1.57379	1.53988	1.65767	1.63261	1.59435	1.55202	1.55202	1.61842	1.61367	1.58435	1.47618	1.64971	1.52753	1.54218	1.61912	1.52132	1.61075	1.5324	1.96179	1.76073	1.48973	1.56394	1.55492	1.61075	1.6972	1.5999	1.53919
cusS	2.53323	2.47686	2.44046	2.41519	2.5823	2.43889	2.42972	2.46963	2.49699	2.44797	2.49632	2.45587	2.56725	2.5806	2.49949	2.60828	2.54943	2.53323	2.65564	2.4871	2.61451	2.45362	2.52929	2.60567	2.40962	2.55793	2.522	2.56725	2.50567	2.51395	2.5554	2.66675	2.5554	2.50247	2.54943	2.41823	2.50163	2.45991	2.45215	2.56073	2.39744	2.57377
cusR	2.69653	2.6911	2.64598	2.56073	2.72131	2.63661	2.70651	2.68725	2.65818	2.63872	2.75313	2.67772	2.84766	2.805	2.70263	2.8017	2.78556	2.64598	2.82134	2.65818	2.83805	2.69593	2.74267	2.77371	2.63966	2.69593	2.7201	2.78497	2.71799	2.6898	2.69841	2.90052	2.80678	2.61786	2.81158	2.67228	2.71604	2.61654	2.65134	2.8165	2.54311	2.7167
cusC	0.9699	0.713564	1.1156	1.14323	1.07718	0.887918	1.15295	0.90754	0.949975	1.11331	0.995771	1.01839	1.23496	1.01361	1.18288	1.16132	1.12785	1.02144	0.931899	0.909643	0.887918	1.07718	1.10551	1.00018	0.954955	0.736418	1.13877	0.995771	0.903819	0.908613	0.981069	1.07146	1.14738	1.09829	1.31594	1.08571	1.10092	0.875439	1.06116	1.1372	1.03314	1.02445
cusF	1.74582	1.5863	1.63878	1.67642	1.68902	1.56573	1.94275	1.70863	1.5915	1.71805	1.65457	1.85263	1.58227	1.80396	1.88908	1.62597	1.63939	1.79319	1.74434	1.72381	1.65262	1.70235	1.72243	1.92588	1.65036	1.72455	1.85592	1.93155	1.93242	1.73855	1.64561	1.85993	1.82081	1.85838	1.74344	1.79838	1.93155	1.65965	2.08679	1.57577	1.71805	1.75871
cusB	1.416	1.38216	1.29974	1.40447	1.38675	1.31741	1.56303	1.35575	1.3376	1.46463	1.38492	1.50355	1.51435	1.46333	1.34067	1.41097	1.36919	1.45588	1.49614	1.33343	1.41767	1.33266	1.48973	1.52753	1.31741	1.30037	1.44874	1.46897	1.49229	1.28868	1.15646	1.42829	1.42085	1.50355	1.68604	1.41522	1.48823	1.30524	1.55849	1.41263	1.38299	1.46333
cusA	1.69049	1.68366	1.73768	1.63792	1.67074	1.6624	1.69358	1.59576	1.65518	1.75044	1.64403	1.6624	1.86293	1.7062	1.6408	1.71928	1.79224	1.67642	1.74963	1.72097	1.76073	1.63316	1.63136	1.78019	1.70004	1.62081	1.75044	1.72243	1.8322	1.7165	1.61764	1.74255	1.70863	1.75044	1.88399	1.67642	1.67388	1.67129	1.84591	1.84165	1.63792	1.65262
pheP	2.92483	2.66724	2.56588	2.68598	2.44797	2.68804	2.74508	2.80246	2.55263	2.6905	2.70367	2.77889	2.85548	2.95482	2.8471	2.77962	2.83912	2.64288	2.74267	2.7441	2.81208	2.34557	2.70651	2.72535	2.34049	2.86044	2.61976	2.83749	2.89737	2.8131	2.62978	2.74889	2.54532	2.55793	2.67168	2.73493	2.54481	2.55919	2.57317	2.65897	2.68923	2.92422
ybdG	1.14738	1.15138	1.06116	1.09024	1.15058	1.14176	1.07514	1.24576	0.994015	1.12954	1.13877	1.11264	1.18771	1.25514	1.02616	1.18144	1.22864	1.13042	1.17906	1.16441	1.16861	1.23559	1.03019	0.980243	1.14176	0.964174	1.0692	1.18363	1.1215	1.01361	1.09024	1.209	0.974456	1.12539	1.03975	1.06695	1.15878	1.09484	1.10092	1.1758	1.21439	1.20372
nfnB	1.42898	1.322	1.39657	1.43518	1.34584	1.28868	1.38216	1.38299	1.322	1.33098	1.50264	1.47382	1.44709	1.38855	1.47129	1.48893	1.32917	1.41522	1.29131	1.40447	1.36843	1.46984	1.44709	1.39901	1.46066	1.47694	1.42829	1.52372	1.32657	1.33007	1.39043	1.41693	1.27566	1.40798	1.38758	1.37727	1.38492	1.39563	1.43449	1.27668	1.57577	1.5301
ybdF	0.855324	0.77194	1.07213	0.797076	0.89705	1.06116	0.814437	0.826077	0.938012	1.14018	0.826077	0.848206	0.839749	0.859627	0.796251	0.830966	0.90282	0.81553	0.91939	0.885782	0.837855	0.989583	1.10775	1.02849	1.09024	0.987816	0.941971	1.01197	0.920377	1.05215	0.84217	0.785493	0.981069	0.900153	0.955848	0.902156	0.980243	0.887918	0.975282	1.00191	0.847054	0.875439
ybdJ	1.52538	1.52753	1.52538	1.67074	1.61508	1.613	1.5314	1.49821	1.51708	1.45667	1.5301	1.54146	1.43449	1.59369	1.6215	1.47229	1.61912	1.41916	1.48121	1.41012	1.3797	1.58435	1.38048	1.30224	1.45588	1.65838	1.6868	1.57296	1.62432	1.5713	1.33182	1.44709	1.36919	1.46705	1.15646	1.46831	1.47063	1.39901	1.41263	1.34166	1.53075	1.49885
ybdK	1.21226	1.27114	1.24576	1.19967	1.23559	1.3202	1.28964	1.34584	1.26249	1.1572	1.20626	1.12785	1.17409	1.2363	1.07146	1.26056	1.28964	1.21365	1.35192	1.31256	1.10623	1.24917	1.28527	1.196	1.13125	1.00191	1.27026	1.23814	1.23761	1.22292	1.29657	1.31741	1.10174	1.29446	1.24155	1.20114	1.1539	1.34654	1.23814	1.20809	1.1358	1.21141
hokE	0.900153	0.783532	0.723826	0.701652	0.711139	0.670566	0.75159	0.690569	0.713564	0.780099	0.716791	0.789308	0.796251	0.677175	0.668743	0.701652	0.689965	0.692696	0.688731	0.711139	0.695706	0.674428	0.761487	0.824081	0.890273	0.954201	0.689965	0.870714	0.746305	0.721913	0.741201	0.739453	0.706385	0.715413	0.707484	0.683051	0.729041	0.657528	0.69137	0.693813	0.718408	0.790129
entD	1.55909	1.62202	1.79224	2.17497	2.36572	1.7731	1.67204	2.40815	1.64403	2.41179	1.98978	1.86932	1.88652	1.63939	1.72944	1.94372	1.46831	1.64403	1.57652	1.83933	1.75119	1.59008	1.73101	1.61912	1.84265	1.60289	1.68177	1.90743	1.7741	1.62911	1.73187	1.86388	1.56783	1.74901	1.73187	1.67129	1.7062	1.90493	1.71202	1.88565	1.89959	1.58569
fepA	2.16334	2.11835	2.34128	2.89426	3.04375	2.24444	1.97893	3.05597	2.08874	3.0301	2.67097	2.65637	1.84591	2.06079	2.33885	2.62055	1.96936	1.93005	2.01714	2.09331	2.21186	2.0316	2.29905	1.83321	2.34128	2.17002	2.04113	2.50715	2.33885	2.28423	2.14519	2.48331	1.78098	2.48262	2.10206	2.32838	2.28241	2.60705	2.25064	1.89389	2.55029	2.17267
fes	1.89959	1.7731	2.32644	2.78069	2.59222	2.05227	1.68109	2.64338	1.89959	2.36865	2.17588	2.10387	1.5261	1.76993	1.84336	2.24972	1.6966	1.65518	1.65767	1.95508	1.87612	1.73257	2.00013	1.52372	2.06932	1.87007	1.78955	2.17169	1.83061	2.0212	1.81931	2.12648	1.38675	2.37411	1.91686	1.96845	1.90406	2.13328	1.90973	1.58372	2.22243	1.82902
ybdZ	1.31828	1.4297	1.91158	2.46807	2.26826	1.63316	0.977521	2.35805	1.29719	1.91588	1.79917	1.6868	0.938012	1.04721	1.06998	1.73257	0.894336	1.18983	0.927478	1.20809	1.13042	1.0925	1.54056	0.801311	1.54865	1.34752	0.964174	1.76305	1.36656	1.19454	1.00689	1.75871	0.776088	1.93702	1.28964	1.45489	1.36054	1.55997	1.25995	1.09405	1.62655	1.26705
entF	2.0507	1.92503	2.39541	2.78354	2.63332	2.10725	1.81851	2.71135	1.85993	2.48019	2.33368	2.26979	1.71202	1.86635	1.93858	2.25453	1.72243	1.81417	1.87544	1.9223	1.96741	1.86813	2.07473	1.65965	2.11562	1.94105	1.90406	2.19136	1.93155	1.9309	2.06357	2.23851	1.67279	2.30308	1.83561	1.99529	2.02286	2.31142	1.85592	1.64633	2.15814	1.99529
fepE	0.974456	1.07146	1.1604	1.14474	1.32739	1.21525	1.30609	1.48289	1.18911	1.29297	1.08356	1.15878	1.08085	1.16861	1.14323	1.15554	1.18771	1.25368	1.18771	0.991723	1.08494	0.937102	1.09172	1.25227	1.17653	1.31657	1.21849	1.27026	1.30306	1.0925	1.11033	1.16132	1.14397	1.06542	0.981069	1.22403	1.21141	1.16263	1.13286	1.0925	1.26056	0.870714
fepC	1.97425	2.00013	2.23036	2.36958	2.58509	2.12489	1.86388	2.60509	2.06932	2.65564	2.46963	2.31142	1.85126	2.04671	2.05141	2.40815	2.07114	1.88816	2.03349	2.04671	2.17169	1.81336	2.09584	1.64561	2.18605	2.10725	1.95781	2.28986	2.16597	2.13328	2.1627	2.36102	1.48585	2.37275	2.41353	2.22072	2.13328	2.31736	2.08448	1.93588	2.31311	2.00013
fepG	1.89236	1.87612	2.0269	2.29155	2.54573	1.99348	1.75775	2.57377	1.99254	2.47153	2.35604	2.16823	1.72876	1.89489	1.82494	2.27195	1.99644	1.73954	1.95137	1.92503	2.03523	1.63939	2.0089	1.85667	2.17955	1.95708	1.85838	2.13603	1.96535	1.9528	2.00198	2.23036	1.42543	2.31228	2.30126	2.03349	1.95878	2.10807	1.98874	1.75589	2.23552	1.98156
fepD	1.98156	1.84591	2.0577	2.19469	2.33885	1.96179	1.85126	2.33448	1.98588	2.30393	2.2867	2.14409	1.7062	1.8987	1.87007	2.21985	1.98588	1.7974	1.85408	1.89236	1.95878	1.82967	2.00198	1.61075	2.0827	1.99529	1.86932	2.15326	1.93858	2.07018	1.98978	2.13259	1.54948	2.20393	2.23612	2.02589	1.93858	2.10468	1.95214	1.68109	2.24001	1.93155
ybdA	2.03523	1.8813	2.2346	2.31311	2.56359	2.04592	1.80989	2.64124	2.01644	2.40962	2.32914	2.16669	1.65589	1.9277	2.06845	2.08113	1.92049	1.72688	1.90566	2.02903	2.04671	1.85838	2.10288	1.64467	2.07383	2.0577	1.95053	2.20913	2.06079	2.09831	1.99724	2.5985	1.60961	2.29905	2.16669	2.09427	1.99824	2.22847	1.9991	1.67642	2.25145	2.00296
fepB	2.14409	2.19647	2.38518	2.73173	2.59296	2.18605	2.10548	2.66419	2.1627	2.43559	2.42829	2.28814	1.74722	2.17169	2.28044	2.5401	2.34771	2.01644	2.02023	2.21738	2.14723	2.04113	2.27305	2.07018	2.38975	2.15996	2.05669	2.28176	2.12212	2.31736	2.18246	2.32644	1.80228	2.37345	2.26583	2.12212	2.19547	2.36572	2.14409	1.85667	2.31989	2.13434
entC	2.13677	2.12648	2.63457	3.22369	3.00796	2.37997	1.91055	3.16709	2.15134	2.759	2.67903	2.40592	1.47229	2.0212	2.11459	2.37559	1.8727	1.85126	1.97714	2.13526	2.20585	1.9627	2.3551	1.48679	2.23332	2.23851	1.9991	2.56588	2.26364	2.36572	2.03708	2.66772	1.51708	2.69275	2.08787	2.26826	2.24156	2.47052	2.28176	1.76025	2.51977	2.08185
entE	1.98588	2.06932	2.54658	3.1333	2.91079	2.24307	1.7676	3.04415	2.0089	2.68865	2.61581	2.36572	1.48501	1.85263	1.98081	2.36787	1.69193	1.77866	1.88311	1.98588	2.15134	1.91765	2.25616	1.52132	2.12212	2.13085	1.94105	2.44127	2.17083	2.19306	2.02023	2.52124	1.73768	2.6217	1.95053	2.18692	2.13769	2.46963	2.1573	1.69938	2.41759	1.98318
entB	2.10288	2.10633	2.69593	3.15878	2.96355	2.33216	1.92123	3.09923	2.03349	2.87912	2.70073	2.44946	1.65518	1.93523	2.03708	2.45514	1.77224	1.94105	1.88734	2.00013	2.15413	2.02209	2.30466	1.58435	2.21738	2.19306	2.01454	2.47355	2.22342	2.26501	2.26443	2.60766	2.13603	2.65489	1.94275	2.28526	2.20913	2.54232	2.18692	1.7684	2.43465	2.1231
entA	1.96845	2.06845	2.5806	2.97304	2.85171	2.23782	1.87176	2.93828	1.9528	2.78128	2.6192	2.34049	1.8217	1.961	1.89782	2.38304	1.83735	1.89389	1.95053	1.90566	2.16736	1.99058	2.21093	1.72455	2.14603	2.1231	1.9006	2.38745	2.13769	2.11928	2.19547	2.45991	2.14251	2.53323	2.06457	2.15326	2.16168	2.45587	2.07114	1.85993	2.3092	1.98978
ybdB	2.57146	2.55666	3.0579	3.35174	3.25178	2.70073	2.35	3.39401	2.41353	3.26107	3.03939	2.83322	2.4871	2.45991	2.45429	2.82868	2.38449	2.39997	2.50305	2.42372	2.66914	2.52711	2.66107	2.24381	2.63661	2.6037	2.3921	2.823	2.5985	2.57929	2.61654	2.88196	2.58509	2.96355	2.49632	2.61451	2.57801	2.88808	2.62055	2.43236	2.81808	2.58445
cstA	3.13478	2.60298	2.44723	2.58933	2.43889	2.36787	3.30738	3.12351	2.31557	3.46473	3.2756	3.13987	3.14728	2.9296	3.16837	2.63181	2.54573	2.15041	2.62519	2.63966	2.52333	2.84996	3.14982	2.74957	2.66053	3.21682	2.8639	3.04536	3.08006	2.5554	2.57546	3.25636	2.5985	2.63396	3.06453	2.87857	2.87282	2.50567	2.71544	2.88657	2.99062	3.08492
ybdD	2.71748	2.63332	2.60223	2.41353	2.38975	2.40208	2.94448	2.78761	2.34343	3.08238	2.82029	2.8031	2.78903	2.57024	2.72631	2.53537	2.34496	2.38657	2.43313	2.45514	2.32263	2.56588	2.78497	2.54391	2.45514	2.82581	2.64037	2.71258	2.72301	2.41585	2.54232	2.87282	2.72918	2.48635	2.69593	2.62584	2.60965	2.33587	2.4363	2.59559	2.65055	2.77889
ybdH	2.90101	2.72809	2.83805	2.76582	2.79083	2.84096	2.99062	2.74767	2.75699	2.67048	2.81495	2.71963	2.88094	2.90229	2.59427	2.77545	2.45143	2.762	2.73046	2.84945	2.77599	2.60766	2.7119	2.76951	2.85548	2.93003	2.89275	2.89683	2.82254	2.96112	2.82718	3.06401	2.77147	2.86209	3.02829	2.81808	2.84263	2.7441	2.66107	2.95546	2.73228	2.88916
ybdL	2.45362	2.04009	2.1231	2.08595	2.34928	2.36647	2.49341	2.2346	2.31466	2.13259	2.24533	2.1415	2.36712	2.49699	1.97425	2.33521	1.5999	2.34411	2.21093	2.24692	2.1627	2.00296	2.19547	2.0802	2.28526	2.47279	2.48331	2.43313	2.26501	2.35751	2.35	2.71799	2.15996	2.24972	2.45429	2.36958	2.37935	2.27901	2.31466	2.13175	2.11648	2.47876
ybdM	2.36205	2.27693	2.48262	2.18526	2.32991	2.20393	2.3367	2.1939	2.22772	2.31911	2.33735	2.35418	2.38892	2.38892	2.41423	2.20276	2.19306	2.36359	2.35328	2.3921	2.25203	2.35945	2.31402	2.41653	2.47052	2.47153	2.45143	2.36024	2.39541	2.38808	2.31466	2.37868	2.28241	2.35805	2.24616	2.40815	2.33735	2.50022	2.43236	2.30556	2.32263	2.37117
ybdN	1.69786	1.79838	1.92403	1.68024	1.80481	1.86635	1.85667	1.7219	1.74514	1.67536	1.75044	1.72325	1.80228	1.82653	1.79319	1.74344	1.74344	1.97509	1.83933	1.90327	1.85263	1.69509	1.7552	1.82494	1.7676	1.83425	1.86388	1.81597	1.75298	1.72325	1.86635	1.85755	1.82494	1.76447	1.62719	1.73629	1.79464	1.78865	1.77768	1.86863	1.71202	1.73855
ybdO	1.5915	1.56141	1.62597	1.48501	2.22772	1.53671	1.68024	1.57577	1.50565	1.51204	1.41693	1.41522	1.27264	1.4035	1.37807	1.4338	1.39314	1.54374	1.68253	1.52852	1.6051	2.0448	1.54787	1.74095	2.13328	1.51771	1.69858	1.6408	1.59008	1.56877	1.50027	1.52045	1.60064	1.38952	1.26494	1.49766	1.61367	1.60289	1.77523	1.55757	1.36143	1.48192
dsbG	3.16402	3.17058	3.4388	3.24962	3.23518	3.12989	3.21682	3.20503	3.16709	3.13595	3.24151	3.13225	2.95061	3.28428	3.22316	3.32938	3.14322	3.41199	3.31584	3.46634	3.27311	3.20199	3.32531	3.26524	3.21916	3.33551	3.17361	3.25138	3.21576	3.15784	3.13062	3.24505	3.22685	3.46634	2.90463	3.18156	3.16402	3.1533	3.25822	3.22877	3.11753	3.15383
ahpC	4.46128	4.51263	4.46914	4.57129	4.4145	4.24942	4.55731	4.31936	4.36944	4.30669	4.3655	4.4145	4.24428	4.46128	4.38981	4.71146	4.44914	4.32297	4.35876	4.39992	4.24942	4.48134	4.40381	4.39327	4.39327	4.45308	4.46446	4.3655	4.38572	4.42589	4.46446	4.58182	4.44421	4.49247	4.18287	4.45769	4.42589	4.39327	4.29602	4.34859	4.40724	4.43727
ahpF	3.38709	3.32346	3.30579	3.35715	3.1664	3.22473	3.40127	3.29865	3.25526	3.36551	3.30815	3.35491	3.28555	3.58603	3.33927	3.57567	3.5345	3.16058	3.2767	3.45187	3.17187	3.29189	3.34979	3.33282	3.3439	3.30951	3.37088	3.23166	3.31241	3.58928	3.26808	3.42276	3.27079	3.29312	3.50098	3.31127	3.37171	3.40706	3.45531	3.18814	3.32877	3.43456
uspG	3.07962	3.51951	3.20392	2.90229	3.05161	3.20199	3.25028	2.83805	3.10994	3.22316	3.43968	3.24092	3.55346	3.19033	3.40962	3.03328	3.23278	3.2968	2.93972	3.09209	3.07853	3.25873	3.03274	3.33229	3.10721	3.28502	3.26457	3.14098	3.23452	3.46012	3.02829	3.13124	3.34692	3.48586	3.2968	3.48501	3.20741	3.33366	3.0162	3.86376	3.58265	3.02
ybdR	2.31311	2.95208	3.38494	2.6911	2.57929	2.702	2.68069	2.65055	3.07457	2.20038	2.24156	2.39066	2.21268	2.31911	2.21565	2.26911	2.41585	3.51239	2.49197	2.53649	2.58509	3.07962	3.34563	2.25145	2.98514	2.20759	2.36205	2.53649	2.23695	2.34928	2.2783	2.38168	3.32613	3.20038	2.28423	2.62055	2.27468	2.42678	2.42829	2.5394	2.29558	2.28328
rnk	2.98687	2.93222	2.89894	2.78821	2.87744	3.05497	3.07138	3.11161	2.98924	2.92751	2.98879	2.98004	2.96355	3.08327	3.08172	3.07893	3.17424	2.83749	3.06355	3.00465	2.99923	3.24505	3.08111	2.98636	3.60034	2.99062	2.94721	2.93567	2.98282	3.17361	3.16115	3.15174	3.03274	2.8126	3.10941	2.88489	2.85983	3.2874	2.92324	3.16115	2.92536	3.02252
rna	3.20927	3.23573	3.38709	3.24746	3.23046	3.29245	3.21029	3.23392	3.21969	3.24746	3.25138	3.19887	3.17648	3.37449	3.321	3.3955	3.32227	3.35491	3.26933	3.32288	3.2404	3.27386	3.27053	3.37912	3.36341	3.31846	3.32169	3.23573	3.25138	3.15225	3.47575	3.40628	3.20694	3.33229	3.28321	3.28682	3.24281	3.33079	3.31308	3.30294	3.30738	3.19324
citT	1.67074	1.70863	1.59369	1.63575	1.76305	1.57577	1.63429	1.67951	1.73545	1.62835	1.76162	1.69128	1.73187	1.68902	1.66142	1.66394	1.7684	1.72325	1.55356	1.58697	1.7062	1.89782	1.7165	1.73257	1.915	1.76385	1.74186	1.68109	1.60354	1.66772	1.93005	1.48501	1.71805	1.65896	1.71004	1.63878	1.6851	1.73768	1.6517	1.56783	1.73768	1.68253
citG	1.13125	1.26945	1.22033	1.12314	1.12073	1.12954	1.11779	0.995771	1.21365	1.23559	1.1223	1.10868	1.11331	1.15878	1.02144	1.09999	1.27767	1.26249	1.16341	1.10623	1.08215	1.40256	1.24327	1.18072	1.42003	1.27668	1.152	1.19913	1.20372	1.04076	1.02144	1.29216	1.24917	1.06852	1.30932	1.15785	1.19835	1.09829	1.43706	1.24073	1.05916	1.22208
citX	1.76305	1.61764	1.52308	1.63316	1.66142	1.49614	1.53919	1.58844	1.62432	1.51771	1.71136	1.72534	1.57871	1.69193	1.79584	1.70699	1.65036	1.59912	1.6215	1.66772	1.54305	1.61018	1.65518	1.55578	1.56877	1.68827	1.7014	1.64789	1.71975	1.71076	1.68423	1.65398	1.47229	1.66915	1.6517	1.63939	1.61993	1.63998	1.61912	1.60961	1.72748	1.66142
citF	1.82325	1.55356	1.5261	1.734	1.64151	1.62911	1.52236	1.55492	1.67204	1.59662	1.726	1.74186	1.69858	1.93916	1.7165	1.86293	1.83425	1.66059	1.60133	1.7014	1.74031	1.67642	1.5301	1.65896	1.68024	1.67129	1.67951	1.55757	1.53919	1.67388	1.82251	1.66772	1.46066	1.63939	1.55757	1.6432	1.6215	1.84019	1.67536	1.56394	1.65641	1.84754
citE	1.71928	1.57225	1.47694	1.58026	1.57942	1.50264	1.48192	1.45772	1.57056	1.55492	1.66059	1.70004	1.6051	1.51611	1.63378	1.65262	1.62911	1.43786	1.50565	1.60289	1.54787	1.59369	1.57942	1.49302	1.34654	1.62432	1.60133	1.54218	1.53749	1.433	1.64789	1.49229	1.52236	1.55997	1.47979	1.46607	1.4616	1.7552	1.54613	1.56573	1.65036	1.70388
citD	1.21439	1.31594	1.25824	1.14652	1.29792	1.2661	1.14397	1.18856	1.25368	1.30363	1.22403	1.18209	1.46066	1.32739	1.22467	1.2168	1.25916	1.30764	1.30454	1.18911	1.23045	1.30306	1.23045	1.30363	1.39131	1.33343	1.36054	0.954955	1.30454	1.11779	1.38216	1.27474	1.32478	1.23691	1.32917	1.36843	1.29974	1.4429	1.12539	1.33527	1.35724	1.31256
citC	1.24838	1.18709	1.19051	1.25514	1.29888	1.23559	1.21849	1.13286	1.24241	1.22033	1.17906	1.30363	1.27845	1.21073	0.966558	1.25916	1.27373	1.28527	1.20473	1.32657	1.18072	1.26167	1.23496	1.24073	1.322	1.14084	1.16191	1.24327	1.0866	1.08418	1.26775	1.18627	1.24241	1.26775	1.27373	1.15966	1.27474	1.38855	1.37807	1.11779	1.20714	1.24662
citA	2.00977	1.91274	1.9627	1.94653	2.03428	2.02987	2.04671	1.97125	1.95781	2.06004	1.98754	1.94894	2.21372	2.02903	1.99529	1.96631	2.0089	1.99724	1.97509	1.97023	1.98874	1.90493	1.95385	2.13526	2.07846	1.978	2.00013	1.91958	2.0577	2.02589	1.9991	2.04879	2.10026	1.89389	2.25064	2.03708	1.96631	2.10548	1.99058	2.12118	1.978	2.03628
citB	2.22772	2.18838	2.24238	2.19136	2.1939	2.23036	2.25835	2.22072	2.17002	2.33587	2.16736	2.21643	2.39134	2.34274	2.29077	2.29398	2.35604	2.17169	2.22615	2.25552	2.17409	2.1627	2.13085	2.30556	2.24307	2.18335	2.23932	2.15472	2.22935	2.37199	2.24533	2.24307	2.25203	2.11459	2.26979	2.26443	2.18415	2.46652	2.26663	2.29973	2.17955	2.26443
dcuC	1.36054	1.28124	1.72876	1.29974	1.61764	1.28527	1.3238	1.21762	1.416	1.44631	1.38299	1.27114	1.4035	1.31594	1.12539	1.42169	1.29446	1.3712	1.49766	1.54374	1.12073	2.12837	1.46897	1.42471	1.35443	1.25093	1.45145	1.43206	1.36143	1.34166	1.3797	1.2859	1.30306	1.44456	1.65641	1.50189	1.30524	1.20473	1.3712	1.51708	1.38758	1.3238
crcA	1.96741	2.42056	2.61293	2.03628	2.71466	2.25145	2.03628	2.14965	3.1222	1.77606	1.85198	1.93005	2.17409	1.915	2.02903	1.91346	2.23332	2.30393	2.09766	1.94544	2.0507	2.31402	2.20913	1.91158	2.15916	1.726	1.97125	1.91055	1.91765	2.38364	3.24628	1.92684	3.39005	2.00198	1.84917	1.77056	1.90743	2.05338	1.80079	1.98978	2.12118	1.91686
cspE	4.77772	4.77308	4.79606	4.70184	4.80133	4.78644	4.78644	4.61448	4.92808	4.68037	4.68557	4.64346	4.65843	4.60988	4.61448	4.81298	4.68037	4.87626	4.672	4.73538	4.76356	4.79606	4.75473	4.97149	4.75473	4.86521	4.92808	4.92808	4.84745	4.79606	4.59548	4.64822	4.86521	4.76356	4.73867	4.69038	4.8547	4.67632	4.73867	5.01405	4.73538	4.6537
crcB	2.82978	2.9456	3.08884	2.84831	2.83423	2.85548	2.81856	2.7246	2.85983	2.69485	2.68207	2.72918	2.6898	2.81968	2.92324	2.65755	2.76482	2.97953	2.9348	2.96944	2.85249	3.03663	2.9296	3.0162	2.93272	2.81903	2.88953	2.86209	2.93972	3.05958	2.88532	2.93768	2.81367	2.86044	2.79573	2.82134	2.86673	2.89537	2.82764	2.75797	2.76143	2.85723
ybeH	2.15564	2.30789	2.66107	2.13259	2.19647	2.26172	2.27195	2.11201	2.26443	2.13603	2.17002	2.13259	2.37715	2.25748	2.16669	2.26826	2.14519	2.34928	2.26501	2.42056	2.26251	2.26251	2.33521	2.26007	2.20276	2.13434	2.25616	2.31311	2.24972	2.23782	2.37559	2.14603	2.6905	2.34771	2.11103	2.13526	2.26501	1.98978	2.14333	2.14791	2.00097	2.1573
ybeM	2.32991	2.41823	2.759	2.27693	2.31736	2.41823	2.37935	2.24972	2.3704	2.21643	2.34622	2.20393	2.55793	2.39134	2.31466	2.37935	2.34128	2.46299	2.42829	2.51178	2.42056	2.29315	2.41519	2.36024	2.34343	2.2146	2.36865	2.41585	2.33796	2.40657	2.42829	2.28241	2.7993	2.46379	2.31001	2.19815	2.31081	2.18246	2.25453	2.3092	2.08976	2.30308
tatE	3.09983	3.21494	2.96355	2.89466	3.20392	2.98835	3.02607	2.71707	3.15383	2.90417	2.79764	2.90175	3.05444	3.18306	3.07457	3.08929	2.95061	3.43144	3.1111	3.07962	3.29189	3.08661	3.06927	3.17187	3.00796	2.95482	3.12156	3.18552	3.17187	3.17292	3.00173	2.87971	3.26029	3.00235	2.79262	2.91542	3.05001	2.91497	3.04831	2.86265	2.7119	3.01018
lipA	3.06612	3.30294	3.17819	3.69828	3.24281	3.25873	3.49157	3.14982	3.43797	3.13279	3.30875	3.28428	3.42066	3.42771	3.49694	3.58265	3.46395	3.13987	3.33282	3.22031	3.30154	3.50201	3.51619	3.58603	3.88122	2.95267	3.22473	3.08766	3.3172	3.34442	3.08172	3.12156	3.30046	3.51513	3.23761	3.25178	3.70584	3.8106	3.8863	2.95367	3.41703	3.07457
ybeF	1.90235	1.82011	1.78098	1.83561	1.90743	1.81931	1.96179	1.79031	1.75589	1.85755	1.81063	1.78677	1.80167	1.90743	1.87107	1.8272	1.80396	1.75373	1.91055	1.82011	1.85029	1.7676	1.80632	1.90327	1.79031	1.96936	1.85408	1.83061	1.95508	1.88476	1.9477	1.95781	1.80554	1.6966	1.9528	1.93858	1.87699	1.95385	1.85838	1.85333	1.98671	1.85493
lipB	3.04225	3.02781	2.88304	2.97896	3.02716	2.93862	3.13819	2.95311	2.97549	2.96854	2.84419	2.92324	3.01693	3.10772	3.00848	3.03115	3.05648	2.96802	3.06131	2.93567	3.04677	2.99475	3.03115	3.11297	3.08884	3.0579	3.0186	2.98393	3.02425	3.08929	2.83805	3.12894	2.94381	2.78954	3.10819	3.0162	2.99232	3.15551	2.91436	3.09484	2.98737	3.00465
ybeD	3.21852	3.3198	3.22991	3.10147	3.24389	3.25526	3.78959	3.10994	3.28049	3.21494	3.09552	3.15878	3.07093	3.34253	3.23046	3.36462	3.32531	3.2888	3.17292	3.30094	3.21739	3.30094	3.25714	3.53	3.33789	3.18254	3.34503	3.23809	3.24907	3.52639	3.24746	3.27386	3.33985	3.16504	3.08172	3.09877	3.40628	3.40127	3.16577	3.28261	3.1111	3.22031
dacA	3.70078	3.70969	3.50486	3.4656	3.75351	3.73419	3.62809	3.63317	3.69478	3.8106	3.65934	3.72376	3.65278	3.76942	3.76661	3.83162	3.73301	3.76661	3.72122	3.70693	3.78817	3.74662	3.64664	3.74244	3.75189	3.7083	3.69737	3.6747	3.71818	3.66691	3.71091	3.90891	3.62487	3.45685	3.41047	3.6994	3.60739	3.75576	3.62697	3.45007	3.58928	3.77857
rlpA	3.34834	3.32938	3.23278	3.08543	3.33366	3.27255	3.32531	3.25919	3.26738	3.32227	3.25472	3.2968	3.35421	3.36907	3.27203	3.42771	3.30738	3.32483	3.38655	3.24559	3.43589	3.41277	3.29865	3.30579	3.26658	3.28428	3.36341	3.30815	3.33722	3.35808	3.28682	3.25233	3.24151	3.15488	3.30094	3.29245	3.27431	3.24746	3.30294	3.28682	3.17933	3.33985
mrdB	3.08006	3.01235	2.874	2.87799	3.12894	2.96758	2.92422	3.06554	3.03162	2.94928	2.86166	2.97243	2.82915	2.92422	2.82868	3.0162	2.93862	2.87857	2.99676	2.86673	3.10874	3.20134	2.95996	2.9126	2.93052	3.02333	2.94195	3.01348	3.06612	2.9998	3.00749	3.03461	2.90981	2.88441	3.05915	2.97725	2.94721	2.97776	2.95872	2.75143	2.96289	3.04282
mrdA	3.08493	2.95482	2.83198	2.8735	3.11161	2.94875	2.94037	3.0575	3.00632	2.90175	2.88441	2.90852	2.90229	2.90011	2.82466	2.95872	2.89737	2.82676	3.03369	2.94037	3.14477	3.11753	2.95208	2.93828	2.95716	3.03939	2.93828	3.00348	3.06248	2.99475	2.92536	3.01446	2.87497	2.95764	3.13062	2.98338	2.96171	3.00632	2.97776	2.83322	3.08327	3.08766
ybeA	3.17536	3.04163	2.93519	3.00348	3.17724	3.04943	3.0301	3.1599	3.07853	2.93828	3.09151	3.00573	3.07962	3.03274	3.02897	3.18925	3.14893	2.89894	3.12458	3.06729	3.24746	3.22991	3.10721	3.18202	3.12567	3.12719	3.05001	3.07093	3.13225	3.14369	3.08713	3.15731	3.04282	2.98451	3.23936	3.05497	3.05852	3.12458	3.02897	3.03274	3.16453	3.16577
ybeB	3.43207	3.28623	3.15551	3.19704	3.36341	3.21969	3.28928	3.33722	3.29312	3.19119	3.21852	3.19933	3.2334	3.23691	3.24092	3.4054	3.33551	3.1533	3.24444	3.29865	3.38857	3.43797	3.34103	3.39889	3.33985	3.34692	3.25636	3.305	3.34253	3.34323	3.34692	3.40269	3.28364	3.21169	3.46795	3.275	3.28049	3.27431	3.20981	3.21029	3.31514	3.37398
cobC	2.9456	2.94142	2.93272	2.86328	3.11819	2.95872	2.85927	2.89537	3.02333	2.89466	2.80373	2.84096	2.99676	2.8639	2.70651	2.90586	2.91755	2.84831	2.94094	2.849	3.05537	2.73118	2.81968	2.93114	2.81856	2.9362	2.84945	2.91979	2.95482	3.00077	3.14322	2.80427	3.25296	2.89048	3.06677	2.9362	2.91658	3.06131	2.85171	3.20981	2.98393	2.96995
nadD	2.95482	2.83749	2.91596	2.82978	3.03416	2.85122	2.88032	2.87282	3.02375	2.79152	2.83031	2.82978	2.9126	2.9114	2.80427	2.95482	2.92219	2.86328	2.90754	2.87449	2.99062	2.77962	2.86044	2.93519	2.87554	2.8985	2.88147	2.89737	2.91436	2.94928	3.19033	2.81158	3.33422	2.88849	2.99375	2.93003	2.90533	3.01018	2.88657	3.06863	2.94448	2.9126
holA	3.31386	3.23046	3.28364	3.22252	3.32288	3.23225	3.25472	3.24505	3.25472	3.15274	3.22813	3.20199	3.35491	3.28049	3.16709	3.28555	3.25526	3.26457	3.29245	3.2468	3.40188	3.16188	3.22877	3.3275	3.23518	3.21795	3.1958	3.25775	3.26808	3.29189	3.33007	3.15878	3.32421	3.25775	3.37671	3.28321	3.28122	3.30815	3.24907	3.40778	3.27858	3.31386
rlpB	3.28364	3.19644	3.20091	3.19991	3.21388	3.19644	3.2597	3.25775	3.1958	3.14845	3.27932	3.23991	3.25138	3.38035	3.25233	3.31455	3.25414	3.20694	3.23573	3.31921	3.30815	3.23105	3.25096	3.32483	3.28555	3.31649	3.25296	3.25822	3.27993	3.27858	3.30951	3.2214	3.20873	3.21916	3.38494	3.34103	3.30738	3.38343	3.26993	3.4113	3.30094	3.30094
leuS	3.51709	3.43456	3.49804	3.43968	3.42771	3.45602	3.47575	3.45761	3.44593	3.43797	3.50306	3.50306	3.499	3.58462	3.4836	3.53	3.48842	3.44767	3.46728	3.55841	3.49694	3.38573	3.43207	3.59055	3.51434	3.55147	3.48925	3.48765	3.51434	3.48437	3.6086	3.4836	3.41434	3.49157	3.63199	3.59405	3.55147	3.57567	3.51513	3.63064	3.52154	3.53551
ybeL	2.91313	3.35808	3.71216	3.17724	2.94837	3.37231	3.12269	2.85433	3.23637	3.09209	3.37449	3.13631	2.97192	3.24962	3.08884	3.34169	3.19446	3.58603	3.13177	3.37671	3.18156	3.21388	3.27311	3.16058	3.18431	3.16188	3.35174	3.16709	3.05379	3.09151	2.99676	2.96355	3.31063	3.75843	3.02252	3.41903	3.06207	3.08766	3.01348	3.57668	3.18156	2.95764
ybeQ	1.42656	1.3257	1.49133	1.37013	1.40256	1.43449	1.54218	1.41916	1.47823	1.37204	1.35575	1.27026	1.68024	1.41367	1.45772	1.39492	1.38048	1.5301	1.55909	1.52236	1.58297	1.34067	1.41367	1.62911	1.65262	1.30999	1.52538	1.55415	1.501	1.49821	1.62526	1.50264	1.69193	1.51976	1.6972	1.4338	1.51611	1.38048	1.67279	1.72455	1.42085	1.27767
ybeR	1.02216	0.866236	0.971544	1.10092	0.894336	0.913897	1.152	0.763602	0.889517	1.23894	1.07062	1.06395	1.17086	0.88311	0.735706	0.807679	0.900153	0.876266	0.763602	0.752528	0.772806	0.702617	0.871608	0.979335	0.743715	0.964934	1.0646	1.0584	0.882226	0.85439	0.89705	0.721913	1.30224	0.910683	1.152	0.959523	1.02933	0.942989	1.02007	1.15138	1.12785	1.0779
djlB	1.45844	1.33182	1.39738	1.45667	1.33182	1.41367	1.32739	1.37013	1.39563	1.55101	1.40908	1.44017	1.41767	1.46705	1.50415	1.41012	1.36054	1.5314	1.58026	1.48679	1.4297	1.46333	1.40604	1.62835	1.43706	1.46333	1.46705	1.50189	1.5877	1.35575	1.41189	1.47382	1.45145	1.42265	1.48289	1.47482	1.47382	1.51918	1.5301	1.47618	1.42898	1.39219
ybeT	1.14323	1.20986	1.47823	1.42403	1.41522	1.29031	1.45063	1.21365	1.35192	1.37882	1.10682	1.35976	1.23691	1.45145	1.38396	1.23814	1.26494	1.48823	1.54514	1.3393	1.35192	1.39131	1.39738	1.52931	1.501	1.30224	1.48756	1.39401	1.44874	1.40604	1.27928	1.3797	1.40908	1.51611	1.24741	1.38299	1.46005	1.43143	1.54218	1.37533	1.38952	1.31594
ybeU	1.3376	1.4035	1.61228	1.3712	1.44017	1.3536	1.42898	1.3257	1.44631	1.43518	1.47753	1.34752	1.44631	1.38144	1.31342	1.40256	1.4338	1.53405	1.46705	1.49961	1.416	1.34005	1.29657	1.47063	1.33602	1.39657	1.4496	1.42743	1.56984	1.37882	1.30609	1.4496	1.43706	1.5301	1.51708	1.41367	1.49961	1.52132	1.46066	1.48679	1.47979	1.35809
djlC	1.79319	1.75944	1.87444	1.79319	1.90654	1.78955	1.86049	1.70699	1.75373	1.9477	1.80554	1.81336	2.0316	1.85838	1.76235	1.80913	1.80167	1.97714	1.98156	1.90896	1.81503	1.68312	1.83143	1.89057	1.85126	1.85198	1.87858	1.85838	1.87699	1.82494	1.82408	1.84165	1.81149	1.85755	1.93242	1.7741	1.93005	1.72944	1.98588	1.91158	1.79659	1.80167
hscC	1.55678	1.57652	1.48585	1.54787	1.42169	1.50674	1.66394	1.63261	1.52931	1.6517	1.66697	1.60438	1.74514	1.53749	1.61228	1.57513	1.53749	1.52753	1.51118	1.55909	1.59227	1.59912	1.53919	1.73855	1.4387	1.60821	1.55849	1.60289	1.51918	1.46066	1.57727	1.58844	1.5779	1.4954	1.70089	1.71975	1.65331	1.53988	1.61018	1.60746	1.64971	1.57871
rihA	2.90301	2.79522	2.24444	2.53323	2.62389	2.56432	2.90702	2.85661	2.52058	3.14151	3.10772	2.86444	2.89956	2.74199	2.88808	2.86094	2.76021	2.22935	2.63396	2.67287	2.7031	2.71018	2.77089	2.89048	2.56939	2.95367	2.79992	2.83805	2.93003	2.64288	2.85494	2.93669	2.50305	2.49197	2.62865	2.75751	2.77254	2.56122	2.49861	2.56263	2.83749	2.9542
gltL	2.74567	2.6898	2.39454	2.46154	2.52851	2.56588	2.51831	2.59078	2.47218	3.09983	2.78403	2.7096	2.67953	2.652	2.8165	2.55189	2.70836	2.36712	2.61581	2.5554	2.62108	2.33144	2.46733	2.52552	2.41823	2.68725	2.54311	2.68547	2.78016	2.79807	2.61852	2.86602	2.33972	2.46892	2.64338	2.63039	2.51894	2.69335	2.56263	2.40592	2.6917	2.75751
gltK	2.81495	2.69223	2.39066	2.50305	2.55599	2.57317	2.49567	2.60036	2.5169	3.11883	2.8088	2.75215	2.5169	2.59776	2.81706	2.50427	2.702	2.37715	2.59559	2.5394	2.6599	2.25748	2.44723	2.52058	2.38304	2.73493	2.57929	2.71913	2.79694	2.68923	2.64124	2.88248	2.33072	2.51251	2.47946	2.62108	2.56588	2.71389	2.60223	2.29741	2.70897	2.78285
gltJ	2.90011	2.80678	2.49567	2.51977	2.59776	2.77022	2.67903	2.71018	2.62921	3.27053	2.91497	2.8326	2.5823	2.63039	2.85723	2.60639	2.76249	2.45738	2.67953	2.61716	2.73228	2.30712	2.52711	2.63527	2.46299	2.8088	2.69783	2.80995	2.912	2.80932	2.71799	2.98004	2.44187	2.56122	2.54391	2.74146	2.65005	2.7748	2.65637	2.40882	2.79764	2.89956
gltI	3.43144	3.36551	3.01446	3.08661	3.06612	3.27386	3.30094	3.14535	3.12719	3.71465	3.48586	3.38115	3.08172	3.23637	3.40343	3.26808	3.31455	2.97843	3.10994	3.1464	3.19933	2.95819	3.08589	3.25414	2.99526	3.30875	3.27311	3.28987	3.31584	3.33282	3.36202	3.62174	3.00905	2.99475	2.81968	3.18979	3.16709	3.19887	3.01189	2.99335	3.26107	3.42771
lnt	3.0162	2.84766	2.88147	2.72351	2.9348	2.8639	3.04042	2.89224	2.88999	2.94094	2.95546	2.90533	2.81047	3.01018	2.84029	2.91658	2.93972	2.81903	2.94142	2.91313	3.05053	2.80726	2.89683	2.92043	2.79807	2.88849	2.88032	2.96289	2.97776	2.81158	2.85433	2.98282	2.96647	2.85367	3.0211	2.82676	2.9296	2.92575	2.94665	2.93567	2.90417	3.02214
ybeX	3.62809	3.53	3.61853	3.33722	3.50486	3.49694	3.78547	3.43968	3.46881	3.58811	3.49694	3.51513	3.51434	3.6719	3.43064	3.57668	3.50644	3.59805	3.56525	3.6549	3.6239	3.45685	3.5315	3.60034	3.39889	3.50412	3.4836	3.60451	3.61758	3.32483	3.53551	3.62292	3.63465	3.63584	3.51821	3.47053	3.64408	3.52848	3.58928	3.6772	3.55433	3.58078
ybeY	3.64069	3.58718	3.77561	3.57567	3.54377	3.5417	3.93914	3.48437	3.57374	3.63828	3.61495	3.56422	3.44297	3.64069	3.48501	3.6239	3.55069	3.63584	3.59805	3.73849	3.58265	3.54749	3.6571	3.58359	3.51513	3.63064	3.66803	3.6239	3.57374	3.48586	3.57892	3.59672	3.56525	3.73205	3.4734	3.58928	3.72376	3.63199	3.54067	3.71465	3.60739	3.66065
ybeZ	3.43706	3.40778	3.67901	3.36551	3.34503	3.39129	3.81602	3.33633	3.37319	3.4388	3.46728	3.40873	3.22031	3.45187	3.29116	3.46473	3.33927	3.4734	3.41604	3.56836	3.35808	3.45271	3.53619	3.45531	3.39473	3.46395	3.48075	3.41199	3.37977	3.37025	3.39401	3.42998	3.39889	3.62292	3.29809	3.44854	3.59582	3.49379	3.39005	3.48586	3.37319	3.45088
miaB	3.24559	3.09923	3.07254	3.14477	3.16058	3.21795	3.14845	3.21638	3.18501	3.21388	3.08379	3.17995	3.19828	3.32227	3.18044	3.20873	3.26457	3.08071	3.19446	3.15827	3.17483	3.15044	3.15551	3.28987	3.11753	3.22473	3.24151	3.17243	3.25873	3.30815	3.18814	3.46473	2.99124	3.15225	3.16504	3.31584	3.12944	3.32421	3.21088	3.20265	3.19644	3.24337
ubiF	2.75699	2.82718	2.9736	2.81968	2.70897	2.61786	2.73118	2.61976	2.72351	2.70897	2.96802	2.78954	2.74146	2.82466	2.8326	2.88916	2.78662	2.88698	2.7941	2.89956	2.7993	2.75378	2.85249	2.80726	2.84651	2.80246	2.76751	2.82978	2.75516	2.79522	2.92905	2.86978	2.87213	2.86501	2.92272	2.77807	2.81495	2.80119	2.59078	2.82354	2.66724	2.71748
glnX	4.10342	3.84239	3.77096	3.85103	4.04568	4.0431	3.84239	4.10342	3.93914	3.9356	3.93156	3.94878	4.11939	3.95051	3.83293	3.92206	3.87675	3.96153	4.10643	3.99334	4.09245	3.72783	3.89423	3.91346	3.75961	4.00107	3.91794	4.08039	4.1172	3.91469	3.90712	4.05836	4.0431	3.80119	4.05058	3.83799	3.89264	4.03466	3.55241	3.8662	3.90384	4.12466
glnV	4.09245	3.87278	3.79204	3.8363	4.04775	4.03874	3.85103	4.1137	3.93734	3.96328	3.9298	3.9539	4.1137	3.97266	3.85574	3.91654	3.90245	3.99519	4.09019	3.99519	4.10085	3.72887	3.89737	3.90552	3.76661	4.00515	3.90712	4.07571	4.12206	3.92206	3.90552	4.04775	4.0238	3.8133	4.06714	3.81988	3.88943	4.02786	3.53254	3.84959	3.91193	4.13225
metU	4.30669	4.22739	4.15922	4.21884	4.37818	4.40381	4.22739	4.46914	4.28689	4.22437	4.26568	4.21545	4.41132	4.32653	4.20211	4.24675	4.20764	4.26568	4.40381	4.28689	4.37818	4.06204	4.30669	4.22437	4.18552	4.32653	4.21884	4.41807	4.43296	4.24222	4.28439	4.37818	4.46914	4.19887	4.34859	4.12711	4.22225	4.29952	3.499	4.30983	4.23009	4.40724
glnW	4.3615	4.21545	4.13798	4.24942	4.35159	4.42931	4.25529	4.50234	4.29952	4.21055	4.26187	4.20428	4.4212	4.33048	4.17676	4.26187	4.20211	4.27559	4.39992	4.29242	4.41132	4.09019	4.29242	4.30669	4.16505	4.32297	4.23404	4.39327	4.41807	4.29242	4.26187	4.39557	4.43727	4.21055	4.43727	4.14956	4.23009	4.33048	3.72254	4.3615	4.28958	4.4145
glnU	4.37818	4.21055	4.16233	4.24222	4.36944	4.44421	4.27911	4.51647	4.32297	4.22225	4.27559	4.22437	4.44121	4.32297	4.19887	4.26923	4.21884	4.27911	4.4212	4.29602	4.42589	4.09814	4.29952	4.29952	4.15922	4.31936	4.24942	4.4145	4.44121	4.28439	4.26923	4.39327	4.45769	4.22739	4.46914	4.17676	4.24222	4.34859	3.73066	4.37402	4.30669	4.4212
leuW	3.97814	3.79601	3.69828	3.61758	3.89423	3.91193	3.8263	4.00313	3.82781	3.82781	3.79452	3.80645	3.96885	3.8783	3.76266	3.75035	3.75465	3.70693	4.00107	3.90552	3.96885	3.6395	3.84826	3.8106	3.6205	3.94686	3.87675	3.99334	4.01553	3.883	3.92687	3.9897	3.94878	3.74662	4.083	3.80374	3.87675	3.91346	3.67901	3.78366	3.84355	4.00926
metT	4.30983	4.23404	4.16505	4.21545	4.38981	4.39992	4.2139	4.45308	4.29602	4.24675	4.25852	4.23404	4.43296	4.30983	4.20764	4.25211	4.21545	4.27262	4.38981	4.30308	4.38572	4.09245	4.32297	4.24428	4.19581	4.33613	4.23908	4.44121	4.44421	4.25529	4.27911	4.38186	4.49628	4.20211	4.3615	4.12967	4.2139	4.31936	3.49975	4.33613	4.23404	4.38572
asnB	3.28809	3.11819	3.05328	3.11753	3.20443	3.03888	3.2767	3.30875	3.06612	3.20568	3.23809	3.26229	3.10819	3.40628	3.24389	3.40628	3.33229	3.05915	3.17882	3.2404	3.24559	3.305	3.23637	3.04631	3.16402	3.24505	3.22369	3.23761	3.30294	3.20981	3.14982	3.20635	3.14845	2.88304	2.99734	3.12041	3.28928	3.02542	3.27203	2.98835	3.12944	3.30579
nagD	3.05379	2.94381	2.94195	2.99526	3.03663	2.90929	3.03328	2.91707	2.90417	2.98789	2.99853	3.01693	3.17058	3.09151	3.04728	3.12776	3.12894	2.95482	3.04631	3.02951	3.02333	3.02653	3.01793	3.07198	3.02333	3.03612	3.05648	3.01793	3.03999	3.1066	3.22542	3.02607	3.25636	2.90852	3.20813	2.96228	3.05379	3.01746	3.06082	3.11048	2.99232	3.06554
nagC	3.22813	3.16892	3.1392	3.09782	3.28261	3.10213	3.29745	3.12989	3.1232	3.13542	3.19446	3.18763	3.32613	3.20873	3.12514	3.25472	3.20813	3.14982	3.14893	3.21494	3.20635	3.23518	3.19887	3.32288	3.19388	3.19704	3.13712	3.16577	3.14263	3.10941	3.57029	3.23637	3.75465	3.16453	3.26857	3.20741	3.26808	3.14893	3.13225	3.33282	3.26524	3.23991
nagA	2.93317	2.97953	3.12351	2.86209	3.28928	2.9362	3.00077	2.91313	3.24281	2.8017	2.92106	2.89683	2.90702	2.9348	2.88147	2.98514	2.92422	2.93768	2.94508	2.98636	2.91497	3.04943	2.97042	2.96112	2.95367	2.94508	2.93669	2.87744	2.86872	3.20813	3.8025	3.13631	4.02786	3.13712	3.06082	2.97192	2.90702	2.91079	2.88489	2.9998	3.01287	2.92324
nagB	2.81856	2.98282	3.1543	2.95922	2.90463	2.85171	2.86541	2.91436	3.00173	2.71466	2.97304	2.84766	2.63127	2.77545	2.80726	2.85788	2.84365	2.99526	2.8126	3.00848	2.78016	2.88532	2.93272	2.82075	2.86444	2.89048	2.89632	2.87683	2.81495	2.95367	3.26296	2.94094	3.44946	3.10994	3.01446	2.93912	2.82676	2.73341	2.68318	2.91028	2.8084	2.83135
nagE	2.76522	2.41179	2.50247	2.46223	2.46299	2.49699	2.5401	2.69335	2.42056	2.77599	2.72535	2.78069	2.45991	2.66053	2.70769	2.46223	2.72535	2.39134	2.56122	2.68318	2.45294	2.58783	2.47355	2.44401	2.39362	2.86872	2.68547	2.67953	2.82134	2.62584	2.63588	2.75067	2.62729	2.77545	2.76896	2.73731	2.52124	2.70836	2.72631	2.44868	2.77371	2.805
glnS	3.58462	3.48261	3.29987	3.29745	3.52267	3.41703	3.55525	3.49379	3.45761	3.51619	3.60642	3.59582	3.61953	3.62174	3.59405	3.58718	3.62697	3.48586	3.53	3.53696	3.56953	3.54548	3.48168	3.51434	3.57892	3.56836	3.51031	3.5345	3.58359	3.41349	3.86496	3.74123	3.46728	3.34756	3.67901	3.53988	3.57029	3.57999	3.56042	3.48501	3.50644	3.59805
ybfM	1.42829	1.30037	1.29888	1.24327	1.37807	1.38048	1.31914	1.49766	1.4429	1.48121	1.25287	1.36919	1.53749	1.42085	1.38144	1.38855	1.45667	1.35661	1.44539	1.41367	1.47229	1.48289	1.48679	1.34454	1.433	1.48289	1.40604	1.3797	1.41916	1.45321	1.70557	1.49614	1.73257	1.32917	1.65091	1.49133	1.36582	1.41522	1.39563	1.42543	1.433	1.38216
ybfN	1.60575	1.68986	1.68177	1.50027	1.72455	1.68739	1.74514	1.5713	1.76385	1.68986	1.67743	1.64971	1.9309	1.83061	1.68739	1.83061	1.65331	1.88311	1.92123	1.8272	1.78783	1.85755	1.65896	1.74963	1.74963	1.78184	1.74255	1.82902	1.76235	1.80701	1.88734	1.67536	1.85592	1.62432	1.88816	1.63792	1.69786	1.78019	1.83143	2.02589	1.61075	1.68604
fur	3.84826	3.83162	3.83958	3.96464	3.8025	3.84461	3.8291	3.77096	3.76661	3.8263	3.82153	3.85574	3.97438	3.98403	3.90245	3.91469	3.89737	3.86239	4.0318	3.87124	3.86967	3.85574	3.94065	3.86792	4.39557	3.91193	3.93914	3.86239	3.85418	4.02786	3.92813	4.04096	3.77988	3.91794	3.96885	3.90891	4.01982	4.23009	4.22437	4.07337	3.93734	3.80374
fldA	3.55346	3.60642	3.63465	3.69737	3.53	3.70078	3.60239	3.62697	3.61012	3.58462	3.57163	3.58718	3.5345	3.66424	3.58265	3.68854	3.79204	3.53354	3.54067	3.64545	3.51951	3.75843	3.87536	3.71818	4.48134	3.60642	3.59805	3.54271	3.58265	3.70192	3.80518	3.70078	3.56836	3.73419	3.52154	3.6239	3.99519	4.16505	4.23678	3.47053	3.64782	3.56738
ybfE	2.87154	2.6771	2.652	2.72918	2.805	2.90417	2.66558	2.84597	2.84651	3.00905	2.67839	2.79992	3.02897	2.8506	2.82676	2.79522	2.92106	2.58933	2.89582	2.73901	2.82676	2.60639	2.62314	2.75012	2.83322	2.86778	2.81903	2.73844	2.87912	2.82134	2.82676	2.99475	2.65347	2.71913	2.9709	2.99622	2.67772	3.19388	2.99784	2.81706	2.928	2.82581
ybfF	2.76482	2.65818	2.62389	2.63527	2.66914	2.61581	2.762	2.62978	2.60298	2.77962	2.83322	2.73956	2.75962	2.8703	2.76751	2.95589	2.85548	2.71707	2.74701	2.71707	2.69956	2.68547	2.71799	2.85494	2.99022	2.8506	2.77371	2.78128	2.75962	2.73493	2.91313	2.83423	2.95021	2.66772	2.79992	2.74889	2.78181	2.84212	2.96758	2.74344	2.71316	2.72631
seqA	3.46108	3.39473	3.33722	3.37449	3.36462	3.3536	3.44666	3.44211	3.31649	3.40424	3.43521	3.44666	3.39213	3.44516	3.40269	3.49224	3.45761	3.39401	3.42771	3.38924	3.4054	3.49567	3.48501	3.43282	3.53	3.44044	3.42433	3.4152	3.40424	3.33789	3.45271	3.49975	3.39822	3.3405	3.27157	3.39213	3.42846	3.46795	3.63704	3.38185	3.34692	3.43144
pgm	3.44516	3.42941	3.44375	3.35119	3.3489	3.42771	3.41785	3.41703	3.40778	3.38924	3.49295	3.44516	3.47431	3.48925	3.46473	3.44211	3.49053	3.44593	3.44516	3.4152	3.45007	3.52154	3.50412	3.4054	3.52466	3.43064	3.45761	3.44767	3.40188	3.45187	3.37171	3.49488	3.50558	3.37398	3.43144	3.43207	3.42623	3.52267	3.64664	3.59805	3.31846	3.44854
ybfP	2.09528	1.9627	1.87358	1.74582	2.09831	1.97714	1.91686	2.044	1.94105	1.96631	1.9627	1.90235	1.89588	2.00793	1.90973	1.75119	2.01644	1.93427	2.20475	1.98477	2.21268	1.98393	2.03067	1.67459	1.9528	2.18152	1.99724	2.07114	2.03832	1.84754	2.00793	2.14965	1.98477	1.85198	2.03428	1.92308	1.98754	2.10981	2.12402	2.64124	1.79224	2.1627
ybfG	1.28124	1.22209	1.17262	1.29297	1.5863	1.19515	1.33527	1.09631	1.24073	1.35027	1.21762	1.62081	2.55189	1.43206	1.87544	1.0545	1.27566	1.38584	1.39219	1.43606	1.26705	1.53554	1.42543	1.33602	1.29974	1.64692	1.34454	1.3536	1.54613	1.47063	1.42403	1.55997	2.05843	1.44383	1.51852	1.60206	1.44807	1.71487	1.68312	1.83503	1.77866	1.30999
ybfH	1.08283	1.32917	1.01614	1.06329	1.4954	1.17329	1.18771	1.17988	1.1156	1.22707	1.16263	1.3631	2.26826	1.10775	1.67459	1.04522	1.15878	1.10402	1.33182	1.21622	1.44631	1.15785	1.18288	1.25167	1.03157	1.27373	1.20986	1.37204	1.2363	1.23894	1.22707	1.25287	1.75944	1.25013	1.25093	1.4954	1.31657	1.65091	1.36469	1.39219	1.45926	1.03222
potE	2.04798	2.10893	2.1643	1.94894	2.0089	1.9761	2.0421	1.85263	1.97973	1.9991	2.02378	1.99644	2.4244	2.11459	1.88399	2.06193	2.0827	2.1175	2.14791	2.0507	2.09528	2.00977	1.97309	2.10893	2.09331	1.94275	2.02378	1.97425	1.99058	2.05932	1.98477	2.0089	2.22425	2.07199	2.27753	1.91958	2.01914	2.01454	2.07473	2.29077	1.90406	2.01557
speF	1.65518	1.42403	1.50355	1.47905	1.44631	1.433	1.48053	1.57296	1.39901	1.57225	1.67459	1.52132	1.5382	1.57296	1.60206	1.56077	1.48756	1.55909	1.58372	1.49384	1.52308	1.4616	1.38216	1.58297	1.57942	1.6432	1.49054	1.39043	1.54449	1.57727	1.48501	1.49675	1.54613	1.42656	1.71284	1.45926	1.6298	1.58227	1.48192	1.51525	1.67279	1.7094
kdpE	2.66914	2.62234	2.67048	2.61089	2.62314	2.51024	2.60036	2.45294	2.53078	2.53876	2.68017	2.61293	2.70511	2.64654	2.58147	2.67482	2.62108	2.52851	3.03612	2.66297	2.79204	2.511	2.52333	2.56192	2.49949	2.62389	2.62314	2.62457	2.57546	2.49786	2.58729	2.60036	2.5806	2.64124	2.60766	2.56588	2.55995	2.65255	2.52633	2.79522	2.56823	2.65489
kdpD	2.33972	2.41759	2.58998	2.51472	2.50715	2.34844	2.34128	2.24616	2.508	2.37868	2.31142	2.28112	2.48105	2.35685	2.28423	2.39587	2.28734	2.40451	3.23105	2.4253	2.76482	2.22772	2.29558	2.40151	2.39822	2.31402	2.32508	2.31911	2.32914	2.23612	2.47686	2.29229	2.52124	2.49269	2.36787	2.2346	2.28734	2.52124	2.29473	2.47604	2.26092	2.30641
kdpC	2.08679	2.30641	2.46522	2.44946	2.53078	2.22072	2.26251	2.17855	2.64241	2.02589	2.09766	2.1231	2.27901	2.24238	2.10468	2.35751	2.13769	2.11459	3.61758	2.27305	2.92106	2.02378	2.22425	2.15326	2.41353	2.07663	2.18605	2.13944	2.07945	2.20913	2.4848	2.1415	2.37559	2.35058	2.11928	2.05843	2.06932	2.72351	2.17169	2.29229	2.13259	2.13085
kdpB	1.58697	1.95053	1.69049	2.24156	2.43236	1.72325	1.90896	1.85198	2.58445	1.51852	1.51611	1.56573	1.65702	1.85126	1.56645	2.11928	1.62835	1.57225	3.71958	1.59072	2.92043	1.57225	1.89489	1.78255	2.25389	1.67743	1.79131	1.86813	1.63378	1.80396	2.41353	1.70235	1.7974	1.62835	1.63878	1.71571	1.61454	2.63257	2.06932	1.51362	1.83321	1.60064
kdpA	1.69276	2.10548	1.76993	2.47447	2.70263	1.73187	2.0089	1.89144	2.92631	1.25013	1.54305	1.65091	1.73629	1.91274	1.40074	2.28328	1.59072	1.4297	4.02786	1.45063	3.27431	1.06542	1.96179	1.7219	2.46223	1.49384	1.89389	1.90493	1.53554	1.87544	2.66297	1.65331	1.97425	1.55356	1.52045	1.63261	1.38048	2.96707	2.30126	1.27928	1.99529	1.62655
kdpF	1.24576	1.57871	1.27264	2.01385	2.13526	1.30363	1.52132	1.35125	2.41823	1.14259	1.0343	1.36237	1.47547	1.26056	0.694566	1.80228	1.21073	0.987816	3.57275	0.906643	2.68441	1.05596	1.42656	1.27026	2.06255	0.97624	1.26945	1.21226	1.01911	0.952997	2.21985	1.08172	1.43059	1.07718	1.0925	1.05385	0.863883	2.3966	1.70089	0.78462	1.41857	1.07439
ybfA	3.10054	3.31308	3.32169	3.2404	3.59582	3.20392	3.41703	3.03461	3.33366	2.50363	3.05211	2.98393	2.98004	3.21088	2.94318	3.54965	3.20694	3.04886	3.02951	3.19069	3.07621	3.31514	3.39005	3.35808	3.14477	2.89582	3.08442	3.01497	3.04631	3.2468	3.14728	2.6116	3.64545	3.51434	3.37171	3.11707	3.41047	2.95589	3.24208	3.34756	3.27774	3.11297
rhsC	1.03731	1.00918	1.10868	0.984252	1.03019	0.950888	0.97624	1.04522	1.19835	0.955848	0.978469	0.964174	1.03521	1.16441	1.26329	1.00111	1.02684	0.89633	0.940004	1.00745	0.994015	1.07439	1.00599	1.07514	1.07349	1.33602	1.0992	0.941971	1.08085	1.08571	0.914836	0.96734	1.05288	0.839749	0.876266	1.12861	0.936428	1.07718	1.10243	1.04917	0.942989	0.917751
ybfB	0.662953	0.679318	0.647657	0.653045	0.657528	0.640756	0.647657	0.647657	0.640756	0.647657	0.664815	0.640756	0.647657	0.647657	0.640756	0.640756	0.640756	0.647657	0.640756	0.640756	0.647657	0.640756	0.640756	0.664815	0.647657	0.674428	0.653045	0.689965	0.664815	0.640756	0.640756	0.640756	0.640756	0.640756	0.640756	0.647657	0.647657	0.640756	0.647657	0.647657	0.653045	0.653045
ybfO	1.00918	1.13205	1.0619	0.991723	0.978469	1.16132	1.12785	1.10092	1.00338	0.985759	1.01197	0.973373	0.890273	1.11846	1.09757	1.09631	0.944857	1.02216	1.19687	1.24492	1.06395	1.05752	1.0421	1.0802	1.196	0.984937	0.943782	1.04374	1.32739	1.18144	1.21762	1.1049	1.1658	1.07668	1.00514	1.18627	1.07062	1.15966	1.10174	1.0692	1.03593	0.961176
ybfC	0.67226	0.657528	0.695706	0.677175	0.7104	0.765464	0.770789	0.828564	0.674428	0.746305	0.657528	0.675806	0.67838	0.709555	0.844721	0.929195	0.848206	0.765464	0.827371	0.747706	0.747706	0.797076	0.723826	0.693813	0.752528	0.653045	0.882226	0.647657	0.904764	0.687696	0.666575	0.780099	0.776847	0.653045	0.733535	0.666575	0.747706	0.750377	0.996762	0.741201	0.666575	0.791912
ybfQ	0.712495	0.921642	0.725949	0.738541	0.733535	0.687696	0.687696	0.701652	0.740214	0.69649	0.720067	0.740214	0.725949	0.693813	0.702617	0.677175	0.721055	0.674428	0.706385	0.694566	0.708187	0.720067	0.693813	0.692696	0.712495	0.866236	0.727086	0.89894	0.846092	0.713564	0.745462	0.705324	0.717458	0.725422	0.727705	0.704249	0.724577	0.682012	0.701652	0.714469	0.724577	0.712495
ybfL	0.78462	1.03975	0.839749	0.800443	0.979335	0.997454	0.90754	0.748619	0.915783	0.833202	0.797076	0.802377	0.89705	0.855324	0.925649	0.868982	0.765464	0.887918	0.839749	0.901016	0.799032	0.968114	0.927478	1.02524	0.846092	1.08172	0.862556	1.11403	1.02071	0.853526	1.02216	0.849271	0.849271	0.909643	0.800443	0.755283	0.844721	0.849271	0.965495	0.988761	0.849271	0.774254
ybfD	0.703459	0.723826	0.733535	0.836882	0.736418	0.683051	0.789308	0.863883	0.80358	0.729739	0.822064	0.685004	0.719354	0.673505	0.902156	0.774254	0.755283	0.787336	0.96734	0.797914	0.774254	0.844721	0.782574	0.779227	0.833202	0.716791	0.935601	0.90754	0.774254	0.820585	0.687696	0.742543	0.721913	0.805342	0.689965	0.779227	0.690569	0.817584	0.847054	0.706385	0.795038	0.702617
ybgA	3.03779	3.36272	3.48501	3.21739	3.41604	3.22542	3.33789	2.99022	3.23392	2.61089	3.13595	2.93912	2.95267	3.15613	2.93272	3.43282	3.08825	3.29428	3.04415	3.20873	3.18431	3.1392	3.28502	3.18156	2.96901	2.95061	3.10772	3.05597	2.99427	3.07301	2.98687	2.69907	3.43207	3.43797	3.0186	3.02481	3.26658	2.88352	2.99676	3.4656	3.16996	3.03416
phr	2.60828	2.93519	3.03939	2.7071	2.90643	2.80246	2.81047	2.61716	2.80932	2.30218	2.75797	2.524	2.67287	2.67337	2.56432	2.87683	2.71748	2.98879	2.65695	2.78556	2.87912	2.68069	2.83474	2.69783	2.51395	2.63396	2.65055	2.64867	2.62978	2.65755	2.52333	2.37797	2.90229	2.98737	2.57665	2.60223	2.83749	2.45896	2.48331	3.10147	2.64338	2.56073
ybgH	2.8735	2.49488	2.5971	2.60298	3.51619	2.91658	2.58783	2.64598	2.96854	2.79463	2.81706	2.8165	2.61089	2.73288	2.83079	2.61852	2.74957	2.81968	2.81755	2.89426	3.13062	3.36828	2.58998	2.72771	2.70439	2.58303	3.10484	2.95367	2.94142	2.89048	2.6192	2.60298	2.49042	2.8165	2.72771	2.70138	2.86094	2.62519	2.73003	2.35184	2.47946	2.83079
ybgI	3.34979	3.32877	3.30951	3.24505	3.23875	3.11297	3.38857	3.13177	3.26107	3.25919	3.23936	3.29745	3.22091	3.3198	3.22369	3.31514	3.1599	3.34442	3.27431	3.26588	3.21059	3.34503	3.29189	3.25589	3.26524	3.20038	3.3198	3.3205	3.22091	3.2968	3.27157	3.29189	3.3439	3.1599	3.06003	3.21494	3.29245	3.05161	3.32483	3.1111	3.05053	3.33229
ybgJ	3.19704	3.14477	3.05161	3.04831	3.07036	2.92422	3.11753	2.90101	3.09694	3.08111	3.14845	3.11048	3.15225	3.13062	3.07568	3.12894	3.06248	3.15383	3.12399	3.08071	3.11587	3.05001	3.02716	2.94785	3.04225	3.03561	3.15274	3.14982	3.02607	3.02333	3.00465	3.08713	3.11048	2.928	2.96355	2.98514	3.06082	2.92483	3.16504	2.9736	2.8358	3.16996
ybgK	3.29245	3.2818	3.18864	3.18306	3.19704	3.05101	3.26349	3.02252	3.21916	3.24281	3.2955	3.23809	3.30579	3.2334	3.21916	3.25589	3.1533	3.26993	3.25636	3.18763	3.26993	3.12269	3.13062	3.09057	3.10054	3.14785	3.27203	3.27255	3.13416	3.1599	3.09484	3.20568	3.2404	2.9998	3.14893	3.10994	3.20503	3.06863	3.29428	3.15111	2.94037	3.28987
ybgL	3.28122	3.24151	3.08713	3.16709	3.26229	3.04225	3.13712	3.01564	3.22736	3.41199	3.43144	3.33422	3.52154	3.39005	3.37737	3.3489	3.25138	3.41988	3.4836	3.33007	3.4836	3.15111	3.21852	3.05211	3.15935	3.22424	3.30215	3.36341	3.1543	3.06131	3.09694	3.2597	3.2123	3.07254	3.18101	3.05444	3.12674	3.16058	3.38411	3.34323	2.94142	3.36413
nei	2.72186	2.59559	2.41893	2.6192	2.63588	2.53876	2.3747	2.4871	2.55599	2.85122	2.6217	2.70263	2.85171	2.55029	2.7748	2.56263	2.74069	2.32082	2.4244	2.54573	2.63396	2.31736	2.44401	2.45429	2.40529	2.49786	2.5169	2.47946	2.34557	2.50427	2.524	2.49949	2.27381	2.35751	2.63588	2.44127	2.61361	2.47542	2.70511	2.55189	2.44648	2.67839
abrB	2.11103	1.87007	1.8272	1.99254	2.07945	1.91588	2.02378	1.90743	2.01714	2.12212	2.10807	2.09766	2.11103	2.09427	2.12921	2.04592	2.1415	1.88225	1.92684	2.00977	2.0269	2.13011	1.98232	2.05338	1.93337	2.09831	2.10206	1.99529	2.01454	1.99644	2.0448	1.95385	1.88565	1.96845	2.09427	2.01203	2.07018	2.07945	2.13085	1.94653	2.07383	2.15814
ybgO	1.37533	1.46066	1.613	1.39829	1.42003	1.6298	1.55757	1.44185	1.49054	1.5999	1.49465	1.49133	1.66394	1.42327	1.48823	1.34654	1.43518	1.6277	1.55415	1.57379	1.42085	1.50565	1.3797	1.66553	1.49054	1.53554	1.5331	1.48501	1.52681	1.67329	1.38144	1.51284	1.59576	1.41097	1.66394	1.50565	1.59576	1.58297	1.58435	1.69592	1.24917	1.38299
ybgP	1.47063	1.58844	1.61454	1.43706	1.66697	1.62432	1.58697	1.49885	1.61367	1.67204	1.62526	1.57225	1.62719	1.71487	1.54787	1.63261	1.65398	1.61018	1.63644	1.6517	1.57513	1.58297	1.55273	1.74817	1.66461	1.67279	1.67204	1.64971	1.5744	1.63316	1.54948	1.60961	1.63136	1.55578	1.81149	1.58844	1.60821	1.68423	1.62432	1.72097	1.54865	1.51918
ybgQ	1.55101	1.51976	1.41447	1.51611	1.54514	1.46705	1.42743	1.41857	1.35575	1.43206	1.53749	1.46463	1.53671	1.49614	1.30609	1.51852	1.51284	1.5077	1.42543	1.26775	1.47979	1.5246	1.46005	1.41263	1.47382	1.35192	1.47382	1.44807	1.45926	1.50674	1.59817	1.56877	1.58928	1.433	1.50476	1.51771	1.33182	1.5324	1.48355	1.4409	1.48501	1.52308
ybgD	1.0498	1.25514	1.12954	1.38492	1.19454	1.24917	1.32917	1.36054	1.18771	1.36143	1.12785	1.35724	1.29509	1.27767	1.29216	1.16861	1.15295	1.26705	1.34067	1.28297	1.42743	1.00414	1.17329	1.25675	1.209	1.31342	1.29031	1.20626	1.37882	1.59662	1.38048	1.29297	1.33527	1.12954	1.38299	1.39901	1.1694	1.29719	1.32826	1.49054	1.30609	1.10402
gltA	4.02584	3.86792	3.80745	4.06471	3.6994	3.86066	4.27559	3.99519	3.74517	4.37818	4.19887	4.29602	3.85103	4.00744	3.98003	4.21545	3.6994	3.83048	3.93156	3.81602	4.00107	3.75035	3.93914	3.96672	3.80119	4.11107	4.04096	3.97625	4.10881	4.05058	3.97438	4.18879	4.12967	3.73301	4.11107	4.01354	3.93156	3.66424	4.01553	3.83293	3.95174	3.99884
sdhC	3.98628	3.94065	3.44516	3.8662	3.46881	3.68537	4.20428	3.93344	3.75351	4.17676	4.1172	4.18879	3.75035	3.74123	3.97085	3.28623	2.78128	3.27729	3.85266	3.68156	4.03706	3.08327	3.73703	4.05836	3.56641	4.1137	3.93344	3.97266	4.2139	4.03706	3.93914	3.99687	3.99334	3.6772	4.08847	3.93914	3.97266	3.5417	3.41703	3.96328	3.94686	3.94065
sdhD	3.81191	3.75189	3.22201	3.6429	3.29116	3.45685	3.95051	3.72887	3.51951	3.98175	3.90891	4.0298	3.55433	3.53	3.75576	3.07742	2.58588	3.02252	3.64545	3.47507	3.86066	2.84651	3.52639	3.84667	3.34442	3.93734	3.72783	3.79601	4.01982	3.87675	3.74804	3.83293	3.78254	3.42702	3.92006	3.74906	3.75843	3.34979	3.23875	3.70584	3.71705	3.75843
sdhA	3.77857	3.74804	3.23452	3.62809	3.27993	3.41785	3.93734	3.66958	3.44044	4.01982	3.92515	4.05836	3.7083	3.54271	3.78817	3.06453	2.66175	3.04481	3.59672	3.53254	3.81853	2.89956	3.49804	3.86066	3.33422	3.9298	3.67901	3.75035	4.00107	3.83048	3.77857	3.78254	3.73565	3.41349	3.86967	3.74662	3.72887	3.31386	3.22201	3.71091	3.70584	3.77096
sdhB	3.72783	3.70333	3.2214	3.61356	3.30094	3.40778	3.97625	3.66567	3.40048	4.05449	4.00107	4.08039	3.85418	3.60642	3.79601	3.05497	2.70897	3.04588	3.61495	3.62592	3.8133	2.97896	3.50306	3.92813	3.34563	3.97814	3.73703	3.8263	4.0298	3.85418	3.80745	3.82153	3.75843	3.49379	3.93914	3.78959	3.73301	3.39327	3.25636	3.81853	3.75189	3.78817
sucA	3.74517	3.76661	3.20443	3.71593	3.47262	3.3955	4.02196	3.61953	3.32288	3.92006	3.95947	4.02584	3.91654	3.59055	3.71335	3.30951	2.94264	3.19259	3.6205	3.48261	3.75961	3.12156	3.53988	3.77736	3.3316	3.85103	3.6549	3.70078	3.90099	3.74123	3.75465	3.75576	3.67325	3.41199	3.80645	3.82305	3.77736	3.49804	3.46216	3.72887	3.70969	3.73419
sucB	3.85739	3.8106	3.34979	3.81988	3.56042	3.48075	4.06204	3.69126	3.45366	4.01768	4.04775	4.09814	3.99687	3.74804	3.89126	3.45088	3.23166	3.35715	3.72376	3.66958	3.81465	3.33007	3.64069	3.83293	3.42941	4.00926	3.77561	3.83799	3.99334	3.89905	3.86967	3.8783	3.74517	3.60739	3.83293	3.86066	3.87124	3.65278	3.57374	3.77263	3.80745	3.86496
sucC	3.90245	3.81988	3.44854	3.87981	3.5345	3.50742	4.13798	3.78817	3.45848	4.16769	4.14657	4.14083	4.16505	3.86376	3.89594	3.56341	3.25028	3.4113	3.79995	3.73066	3.87981	3.52639	3.75843	3.92206	3.60135	4.09814	3.78116	3.86792	4.05058	3.85266	3.97814	4.13477	3.91346	3.67598	3.99143	3.98403	3.85739	3.70584	3.61012	3.93156	3.89126	3.91052
sucD	3.80518	3.72616	3.34756	3.78547	3.45761	3.4113	4.04096	3.66803	3.39005	4.07749	4.05058	4.0431	4.05645	3.80518	3.83958	3.45685	3.18431	3.31386	3.73205	3.67325	3.7743	3.43706	3.6747	3.82448	3.50201	4.05645	3.72616	3.83293	3.99884	3.76822	3.88943	3.99519	3.82305	3.60135	3.95051	3.86792	3.77263	3.65934	3.56341	3.89264	3.80645	3.77988
mngR	2.46451	2.33735	2.32438	2.40071	2.43313	2.34411	2.43703	2.40962	2.29813	2.42226	2.45362	2.52851	2.51536	2.56873	2.60705	2.63588	2.65695	2.47876	2.49119	2.47946	2.38892	2.64867	2.5401	2.52253	2.47686	2.49404	2.49632	2.45991	2.43236	2.55189	2.54658	2.46892	2.46522	2.46299	2.44648	2.45991	2.46963	2.66297	2.53876	2.28814	2.51766	2.52634
mngA	1.26868	1.27026	1.25587	1.29509	1.31342	1.23111	1.16645	1.16728	1.1604	1.38855	1.20473	1.24413	1.36843	1.32657	1.25439	1.12709	1.23496	1.18288	1.24741	1.15295	1.15785	1.416	1.2255	1.14176	1.24241	1.23691	1.22952	1.23283	1.19142	0.776088	1.14018	1.22292	1.22403	1.30932	1.42743	1.16191	1.12709	1.09405	1.22292	1.26775	1.25824	1.24241
mngB	1.7219	1.95973	1.84336	1.77768	1.85838	1.75871	1.85993	1.78019	1.71805	1.83503	1.75119	1.69592	2.19136	1.85029	1.78608	1.96535	1.92308	1.8217	1.79319	1.72455	1.83061	1.80989	1.81503	1.85592	1.78329	1.82494	1.75698	1.7219	1.79319	1.79464	1.79997	1.7062	1.81775	1.74817	1.9141	1.78409	1.76515	1.80079	1.76447	2.16736	1.75209	1.7014
cydA	3.49224	3.58359	3.48075	3.36202	3.33633	3.33495	3.43379	3.4113	3.39889	3.34692	3.75035	3.24746	3.34979	3.63828	3.5778	3.76661	4.07337	3.13631	3.22369	3.49804	3.2597	4.011	3.79452	3.37671	3.40127	3.29865	3.31846	3.43144	3.25526	3.15672	3.27104	3.26457	3.321	3.3316	3.3205	3.51709	3.47861	3.26457	3.37977	3.16504	3.21739	3.46728
cydB	3.61853	3.75961	3.65404	3.48075	3.51121	3.50412	3.56422	3.5778	3.55938	3.50486	3.89423	3.45761	3.60451	3.83293	3.73962	3.75725	4.22437	3.35119	3.48586	3.63317	3.46634	4.10881	3.87981	3.45848	3.5208	3.45931	3.43144	3.58811	3.43282	3.36754	3.36551	3.42771	3.45187	3.49975	3.50742	3.59287	3.60135	3.48437	3.56641	3.44211	3.38035	3.63199
ybgT	3.60451	3.74906	3.59183	3.49379	3.49295	3.50201	3.54377	3.50558	3.52639	3.53354	3.86967	3.46965	3.61853	3.81988	3.78366	3.77736	4.22739	3.38115	3.472	3.61645	3.45271	4.14413	3.90712	3.44767	3.58265	3.43207	3.42771	3.56042	3.42357	3.36689	3.35808	3.40127	3.46012	3.46012	3.38573	3.55346	3.56422	3.499	3.53893	3.44375	3.34503	3.62174
ybgE	3.45848	3.65176	3.49975	3.35651	3.40269	3.41349	3.46795	3.45685	3.39473	3.42196	3.71335	3.37616	3.40475	3.66065	3.67598	3.57892	4.00744	3.305	3.35269	3.45531	3.34323	4.07749	3.83958	3.47262	3.60543	3.34169	3.30738	3.47575	3.3536	3.31846	3.31241	3.35572	3.44375	3.28555	3.35269	3.47769	3.53988	3.45931	3.43456	3.31584	3.27104	3.52466
ybgC	3.29809	3.25714	3.09616	3.28122	3.28987	3.25919	3.21169	3.23991	3.26457	3.18306	3.14591	3.15784	3.10413	3.23392	3.18431	3.31127	3.20199	3.22685	3.28809	3.12776	3.29116	3.18254	3.22031	3.32169	3.14695	3.29312	3.21444	3.26107	3.28682	3.14982	3.18202	3.47262	3.31184	3.09694	3.26588	3.27858	3.27386	3.22877	3.27774	3.07353	3.23518	3.25822
tolQ	3.33229	3.22736	3.05597	3.30215	3.30738	3.26107	3.10941	3.26933	3.29368	3.07794	3.16837	3.23278	3.47575	3.22369	3.21795	3.35023	3.33366	3.18431	3.34169	3.10484	3.31127	3.1543	3.20038	3.18254	3.09104	3.26029	3.23809	3.29312	3.32613	3.22991	3.12776	3.43706	3.21576	3.10484	3.21576	3.2756	3.20443	3.33422	3.3172	2.95267	3.2905	3.29935
tolR	3.15225	3.05852	2.93114	3.16504	3.23392	3.13478	2.96802	3.11444	3.15551	2.96289	3.04163	3.10054	3.38857	3.08825	3.11341	3.1533	3.20927	3.03461	3.17361	2.95819	3.21444	3.02951	3.03939	3.03461	2.97843	3.12674	3.06355	3.13595	3.13177	3.05101	2.99124	3.31184	3.09437	2.95589	3.19828	3.13631	3.07198	3.23573	3.20741	2.90929	3.1392	3.16765
tolA	3.25919	3.17648	3.06511	3.31241	3.39068	3.25233	3.05053	3.24092	3.3205	3.24389	3.27053	3.43144	3.74244	3.22813	3.2334	3.22877	3.35269	3.31063	3.47861	3.19033	3.47262	3.14416	3.17819	3.10874	3.11161	3.3439	3.30875	3.38343	3.38573	3.13595	3.06355	3.44297	3.27729	3.19069	3.33366	3.26457	3.15383	3.53254	3.53696	3.12944	3.305	3.41434
tolB	3.85418	3.89905	3.87408	3.89594	3.883	3.84077	3.78817	3.78254	3.883	3.70078	3.75189	3.78547	3.56154	3.79721	3.80645	3.88943	3.85418	3.86066	3.85418	3.6719	3.85266	3.77263	3.81853	3.74123	3.81191	3.80119	3.81744	3.86376	3.83799	3.87278	3.80888	3.96464	3.94686	3.6719	3.77096	3.76131	3.77096	3.88122	3.81191	3.43706	3.65176	3.85266
pal	4.40724	4.32653	4.26923	4.38572	4.29242	4.35876	4.59068	4.3385	4.24942	4.35876	4.33613	4.30308	4.34859	4.48655	4.28439	4.53034	4.43727	4.32653	4.44121	4.24428	4.33346	4.45769	4.47749	4.4145	4.46446	4.4145	4.43727	4.42931	4.4145	4.44421	4.25852	4.59068	4.41807	4.18007	4.39992	4.35876	4.50234	4.22437	4.49628	4.44121	4.24942	4.42931
ybgF	3.79452	3.77857	3.63064	3.6205	3.74376	3.73205	3.80645	3.74662	3.61758	3.8025	3.69368	3.65934	3.70192	3.80888	3.58159	3.75961	3.77857	3.75843	3.83456	3.71335	3.81602	3.7083	3.77263	3.79721	3.76131	3.8025	3.66171	3.82448	3.81191	3.79876	3.55938	3.83958	3.77263	3.46301	3.80119	3.72783	3.86376	3.72376	3.91654	3.78116	3.66803	3.83293
lysT	4.58182	4.38572	3.14208	4.083	4.45769	4.47749	4.39327	4.46128	4.39327	4.47385	4.16769	4.47385	4.53849	4.27911	4.54262	4.44121	4.5858	4.41807	4.54262	4.49628	4.53849	4.28173	4.3655	4.37402	4.31936	4.39992	4.45769	4.40724	3.45366	4.48134	4.41807	4.41132	4.29952	3.0301	4.23404	4.21884	4.34859	4.44121	4.40724	4.24428	4.27911	4.53849
valT	4.42931	4.2139	3.54377	3.9356	4.28439	4.31621	4.15442	4.33048	4.24428	4.24222	4.05836	4.2139	4.3385	4.11939	4.27262	4.20428	4.32297	4.14083	4.33613	4.32297	4.32297	4.05264	4.20211	4.25529	4.10342	4.22739	4.26568	4.26187	3.94065	4.3385	4.21055	4.26568	4.17047	3.60543	4.16505	4.10643	4.19581	4.26187	4.27559	4.1172	4.16233	4.3615
lysW	4.59068	4.39327	3.16232	4.10342	4.46446	4.48134	4.39557	4.44421	4.41807	4.47749	4.15922	4.46128	4.51263	4.26568	4.53034	4.43727	4.60032	4.41132	4.51263	4.46128	4.50234	4.27911	4.38981	4.3655	4.31301	4.39327	4.43296	4.41132	3.45761	4.47749	4.4145	4.43296	4.28958	3.01287	4.25529	4.24942	4.34159	4.46446	4.42931	4.24675	4.28173	4.52687
valZ	4.42589	4.22225	3.54965	3.95174	4.28958	4.30308	4.15273	4.32297	4.25529	4.23404	4.01982	4.22225	4.35455	4.12967	4.28689	4.17351	4.30983	4.16233	4.33048	4.32653	4.32653	4.05058	4.17351	4.26568	4.13798	4.23678	4.27262	4.24675	3.94878	4.34859	4.22225	4.24942	4.17351	3.61356	4.16769	4.1172	4.19887	4.28439	4.28173	4.12466	4.15922	4.36944
lysY	4.56147	4.37402	3.15488	4.09019	4.44421	4.47385	4.39992	4.44121	4.38572	4.46128	4.15442	4.46446	4.52687	4.27262	4.51263	4.4212	4.5669	4.39327	4.52687	4.46914	4.51263	4.28439	4.36944	4.3615	4.32297	4.36944	4.41807	4.4212	3.45088	4.45308	4.4212	4.4145	4.29242	3.01018	4.21884	4.25211	4.33613	4.42931	4.39557	4.23009	4.25211	4.55297
lysZ	4.5669	4.39992	3.16058	4.08847	4.46914	4.49247	4.4212	4.48134	4.40724	4.50234	4.18287	4.49247	4.55731	4.26187	4.53849	4.47385	4.59068	4.4212	4.55297	4.48655	4.53034	4.29952	4.38572	4.38186	4.33048	4.38981	4.42931	4.44914	3.46795	4.49247	4.46128	4.4212	4.31621	3.03274	4.24428	4.22225	4.35455	4.46128	4.43296	4.25852	4.28689	4.57129
lysQ	4.55731	4.37818	3.16936	4.07013	4.43727	4.46128	4.37818	4.43296	4.37818	4.45769	4.13798	4.45769	4.53034	4.25529	4.53504	4.39992	4.57129	4.39557	4.50234	4.47749	4.49247	4.27262	4.35455	4.38572	4.3385	4.35455	4.40381	4.38572	3.45685	4.44914	4.41132	4.38572	4.29602	3.00573	4.24942	4.20211	4.31621	4.4212	4.43727	4.21055	4.24428	4.54777
nadA	3.21576	2.82354	3.41434	2.96854	3.03228	2.91497	3.05497	2.96228	2.88147	3.16058	3.27255	3.29428	2.88248	3.22252	3.19388	3.31649	3.07893	3.06307	2.99375	3.18156	2.95367	3.33927	3.10147	3.11991	3.05698	3.07457	3.32613	3.11587	3.13595	3.20038	3.03509	3.11232	3.03162	3.21682	3.00402	3.00632	3.20392	3.11653	2.89048	2.94448	2.97042	3.17292
pnuC	3.20873	3.03328	3.48261	2.98234	3.05648	3.04831	3.12106	3.00115	2.98737	3.12514	3.28049	3.31514	2.93052	3.31184	3.30815	3.37088	3.24444	3.15551	3.02481	3.21852	2.9998	3.39213	3.17724	3.14369	3.16232	3.06355	3.28623	3.09694	3.14416	3.24208	3.02333	3.11753	3.12674	3.18925	2.86501	2.98234	3.21286	3.11707	2.88953	2.93912	3.04631	3.23392
zitB	2.26745	2.35685	2.59984	2.31989	2.24764	2.35751	2.38092	2.26092	2.36572	2.22683	2.26583	2.27753	2.09912	2.37345	2.34343	2.34557	2.39454	2.54658	2.24692	2.3704	2.19216	2.64124	2.5394	2.27901	2.53802	2.20038	2.34496	2.27693	2.25552	2.18335	2.29813	2.27977	2.30466	2.47052	2.22243	2.31813	2.32171	2.26911	2.35604	2.10981	2.24764	2.23851
ybgS	2.69538	3.6205	4.01354	3.61853	2.98835	3.56341	3.08006	3.11232	3.62592	2.48635	2.90101	2.89319	2.34343	2.64124	2.82515	2.87282	2.85863	4.04096	2.77599	2.8131	2.81903	4.04096	4.03874	2.87683	3.94878	2.55862	2.87154	2.87611	2.56359	3.00749	3.1111	2.78128	3.91469	3.69245	2.58303	3.21739	2.56432	3.1151	3.05497	2.98393	2.86166	2.70138
aroG	3.87981	3.77988	3.73849	3.62697	3.88811	3.61155	3.83048	3.73419	3.63828	3.65934	3.76546	3.87675	3.68012	3.88475	3.88122	3.60351	3.92357	3.84355	3.9298	3.89423	3.90099	3.79326	3.75035	3.64408	3.57374	3.73565	3.83799	3.81988	3.83958	3.67089	3.56525	3.68653	3.38655	3.62927	3.56641	3.65278	3.9298	3.64934	4.01982	3.51513	3.77857	3.8662
gpmA	4.3385	4.42931	4.48655	4.45769	4.23908	3.98798	4.38572	4.2139	4.32653	4.15922	4.36944	4.34552	3.84667	4.18007	4.24942	4.28439	3.96153	4.29952	4.21055	4.21884	4.2139	4.30983	4.32653	4.33048	4.29952	4.21884	4.3655	4.42589	4.40724	4.26187	4.38572	4.39992	4.36944	4.31936	4.15442	4.23908	4.41807	4.05645	4.24675	3.92357	4.07749	4.21055
galM	3.22201	3.29987	3.40706	3.34834	3.16709	3.20635	3.23105	3.17995	3.11048	3.13062	3.31455	3.19828	3.38709	3.20323	3.24337	3.3198	3.13987	3.30215	3.27386	3.38035	3.29368	3.34834	3.33722	3.22091	3.37449	3.16232	3.18763	3.27053	3.18714	3.12269	3.10721	3.46965	3.26457	3.22542	3.05537	2.96944	3.13595	2.98879	3.0029	3.40873	2.97304	3.18202
galK	2.83528	2.79807	2.66846	2.65564	2.87857	2.62865	2.67409	2.98835	2.62978	2.73427	3.00029	2.74889	2.85212	2.58857	2.59776	2.68923	2.71466	2.79083	2.70511	2.76582	2.92376	3.30738	3.01411	2.71316	3.26163	3.0029	2.62234	2.84146	2.75448	2.86265	2.87683	3.50644	2.90052	2.80427	2.84766	2.80995	2.58857	2.67168	2.68269	2.82676	2.76632	2.82629
galT	3.03416	3.06082	2.90175	2.88745	3.09552	2.78069	2.82676	3.14785	2.84096	2.88999	3.17187	2.96758	2.82629	2.82764	2.90052	2.90702	3.00688	3.14208	2.95267	2.99578	3.10104	3.47948	3.25636	2.88196	3.47053	3.17882	2.84766	3.08238	2.928	2.9192	3.06677	3.61853	3.06927	3.04588	2.90981	2.99578	2.77311	3.02829	2.96355	2.80549	2.99526	3.03612
galE	2.98393	2.95872	2.75262	2.7463	2.98514	2.70769	2.74146	3.03561	2.79863	2.63332	2.99923	2.81755	2.5554	2.78181	2.8017	2.78128	2.91313	2.91381	2.7771	2.83474	2.89048	3.42771	3.17424	2.85723	3.39068	3.01287	2.73612	2.88352	2.80052	2.95716	3.09317	3.51513	2.99784	2.87554	2.88441	2.89894	2.65412	2.82515	2.71963	2.6192	2.81706	2.89582
modF	3.35491	3.17187	2.9192	3.12674	3.15878	3.00523	2.96854	3.08442	2.82814	2.90229	2.83647	3.02333	2.88657	3.1222	2.76314	3.17995	2.63966	3.26808	3.1664	2.96901	3.1533	2.81968	3.05053	2.90643	2.9542	3.36122	3.24505	3.33495	3.10484	2.98393	2.99289	3.21169	2.97674	2.82515	3.00029	3.15827	3.01446	3.04536	3.46634	3.07853	3.03509	3.32346
modE	2.77196	2.7167	2.59078	2.77089	2.73288	2.64037	2.70024	2.46522	2.63801	2.78497	2.76021	2.75627	2.84312	2.81808	2.72535	2.79992	2.75012	2.68865	2.78243	2.6599	2.75378	2.46652	2.52253	2.81158	2.62457	2.84419	2.77311	2.7441	2.8031	2.65255	2.88698	2.7766	2.82466	2.70439	2.8735	2.85607	2.75378	2.87971	2.93222	2.86044	2.78607	2.75378
ybhT	3.26933	3.38494	3.32421	3.30875	3.84461	3.45088	3.33007	3.46634	3.51513	3.24907	3.28928	3.21444	3.27621	3.21852	3.24444	3.21494	3.13225	3.60034	3.24389	3.23691	3.22201	4.13798	3.54749	3.65278	4.0431	3.41047	3.58159	3.41988	3.33633	3.37398	3.46728	3.40475	3.46108	3.26857	3.21494	3.37025	3.54377	3.63704	3.60351	3.44666	3.2874	3.26808
modA	4.00744	4.09814	3.91654	3.80518	4.10881	3.95174	4.10085	3.29486	3.97814	4.19581	4.0318	4.06714	4.083	4.28439	4.08847	4.30308	3.48586	3.88943	4.15273	4.10085	4.17047	3.18156	3.43706	4.23404	3.38185	4.14083	4.08552	4.10643	4.17676	2.62108	4.50846	3.98403	4.08039	3.9298	4.15273	4.15703	4.15922	3.96885	4.07749	4.05264	4.03874	4.01768
modB	3.89594	3.84826	3.71593	3.58811	3.85266	3.74517	3.84461	3.12776	3.78116	4.01553	3.8106	3.87124	4.02786	4.08552	3.8662	4.07749	3.35491	3.6772	3.9539	3.89594	3.98798	3.0211	3.28321	4.0298	3.22424	3.87278	3.90384	3.91052	3.99687	2.49488	3.99884	3.73419	3.85418	3.71465	4.05836	3.94878	3.95747	3.81853	3.91052	3.94065	3.81602	3.8783
modC	3.43521	3.38924	3.2404	3.18254	3.40424	3.31308	3.38494	2.77196	3.32421	3.61356	3.44297	3.42357	3.72122	3.67325	3.41047	3.53254	2.95922	3.2874	3.56953	3.42702	3.65176	2.66487	2.86094	3.57275	2.81158	3.46795	3.4054	3.48667	3.57029	2.27305	3.51513	3.25526	3.37449	3.28623	3.68156	3.50306	3.55938	3.32346	3.4734	3.64934	3.41434	3.43282
ybhA	2.7296	2.63457	2.45587	2.75627	2.85788	2.488	2.64241	2.72866	2.60036	2.60639	2.59984	2.66107	2.68655	2.82629	2.75448	2.80373	2.96228	2.54739	2.60509	2.60887	2.59152	2.99427	2.80427	2.75797	3.04536	2.56873	2.69485	2.69398	2.73677	2.94142	2.75313	2.78556	2.67535	2.36282	2.7096	2.50642	2.83382	2.74146	2.8703	2.44401	2.39287	2.73956
ybhE	2.8386	2.99124	3.22473	2.88147	2.82814	2.78556	2.85661	2.75262	2.8358	2.75797	2.82254	2.78403	2.69653	2.84766	2.92156	2.94612	2.8143	3.06355	2.78662	3.04415	2.80932	3.06554	3.13478	2.72301	3.20134	2.84365	2.86501	2.91497	2.83528	2.76846	2.82466	2.85301	3.02716	3.0211	2.58857	2.83198	2.81099	2.88441	2.88196	2.56659	2.68017	2.83198
ybhD	1.04792	1.03314	1.0925	0.937102	1.07146	1.16728	1.28297	1.0619	1.0894	1.26868	1.05511	1.1651	1.05916	1.16645	1.25587	1.14738	1.07146	1.29297	1.24917	1.21934	1.15878	1.18452	1.05127	1.22781	1.34067	1.44874	1.30224	1.18856	1.22864	1.19214	1.19761	1.15966	1.22137	1.11716	1.35661	1.34365	1.16263	1.454	1.17262	1.41916	1.29657	1.04287
ybhH	0.992417	0.76255	1.0866	1.03222	1.03803	1.00265	0.881349	1.05916	1.04374	1.16861	1.08172	1.09829	1.11779	0.89338	1.1651	1.09484	1.08283	1.05596	1.06116	0.950888	0.996762	1.0545	1.13946	1.09172	1.03975	1.06276	0.90282	0.916824	1.04856	1.04287	1.25995	1.01757	1.31427	1.0802	1.32118	1.11779	1.11929	1.15785	1.05752	1.00689	1.14323	1.02007
ybhI	1.22292	1.19214	1.20473	1.10243	1.08418	1.20207	1.27845	0.883867	0.96734	1.25995	1.23368	1.21295	1.29974	1.19761	0.951754	1.23496	1.1758	1.21934	1.22707	0.927478	1.17653	1.10092	1.12709	1.22707	1.08085	1.19687	1.32478	1.15485	1.20114	1.19913	1.06695	1.1335	1.1854	1.07349	1.50945	1.27199	1.27026	1.1658	1.15878	1.25675	1.31594	1.16861
ybhJ	1.64467	1.63575	1.56303	1.5779	1.64561	1.52236	1.64232	1.45667	1.43143	1.80228	1.78098	1.67459	1.81775	1.501	1.88816	1.61993	1.74641	1.51771	1.53405	1.55849	1.61018	1.65838	1.50189	1.59736	1.60354	1.62526	1.47753	1.593	1.61228	1.4844	1.89489	1.62362	1.7741	1.57056	1.80554	1.80913	1.62292	1.65331	1.66915	1.63429	1.66461	1.65838
ybhC	3.3997	3.10874	2.97042	3.07198	3.19199	3.02	3.22031	3.24281	3.08929	3.23392	3.1111	3.22201	3.07036	3.28809	3.20813	3.31846	3.30815	3.01793	3.21286	3.23225	3.21388	3.1151	3.17995	3.17243	3.16936	3.19887	3.25775	3.34563	3.32531	3.21169	3.23392	3.53619	3.06401	2.81542	3.02333	3.17292	3.18202	3.04943	3.46012	2.84474	2.95102	3.3752
ybhB	2.84597	3.29809	3.34692	3.09258	3.12106	3.30875	3.01287	2.90463	3.20323	2.7941	3.04042	2.98583	2.85983	2.92631	3.06453	2.9126	2.9192	3.38857	3.00688	3.21029	3.09317	2.90586	3.13712	2.92422	3.08442	2.94837	3.00523	2.98179	2.88745	3.23452	2.95482	3.16837	3.26398	3.09616	2.7167	3.01933	2.9362	2.91436	2.47447	2.92422	2.81903	2.88657
bioA	2.73844	3.00905	2.73288	2.84365	3.01411	2.92272	2.96647	2.83689	2.72301	2.77311	2.7766	2.73118	2.87857	2.76143	2.86044	2.58509	2.84529	2.72535	2.89275	2.50567	2.69398	2.58857	2.88352	2.87497	2.8126	2.83031	2.84474	2.75215	2.81367	3.14263	2.74267	3.08589	2.83079	2.71389	2.99622	2.94142	2.79522	2.908	2.50363	2.87683	2.79992	2.73288
bioB	3.25349	3.54377	3.09552	3.33551	3.56738	3.3405	3.42357	3.19119	3.18254	3.08589	3.19765	3.22685	3.12776	3.19199	3.37977	3.07853	3.37319	3.20134	3.30875	2.94981	3.08766	2.92905	3.32288	3.22031	3.13595	3.29245	3.3489	3.21682	3.15613	3.59672	3.27386	3.39005	3.20199	3.09552	3.09782	3.38857	3.21969	3.22091	3.15878	3.12719	3.20038	3.24962
bioF	2.99179	3.23166	2.76314	2.99062	3.28809	3.01933	3.09317	2.88808	2.849	2.8358	2.95021	2.9114	2.89894	2.85927	3.04332	2.76249	3.07398	2.83322	3.0186	2.6373	2.85301	2.62055	2.99427	2.89582	2.81755	2.95311	2.97304	2.90929	2.88304	3.28502	2.93768	3.05852	2.84096	2.79083	2.93862	3.06453	2.92219	2.89795	2.90643	2.86978	2.92683	2.95311
bioC	2.83912	3.05379	2.62519	2.80246	3.19033	2.88147	2.92219	2.76314	2.7642	2.7167	2.80678	2.75143	2.83647	2.7167	2.94448	2.65489	2.93003	2.67228	2.93519	2.52552	2.7642	2.49119	2.874	2.71799	2.69956	2.83382	2.78761	2.76751	2.72771	3.20134	3.01564	2.88999	3.09484	2.652	2.82075	2.95764	2.78285	2.8088	2.76694	2.75067	2.80246	2.82915
bioD	3.25714	3.5417	3.08285	3.20694	3.61155	3.35863	3.38709	3.18501	3.20091	3.275	3.15827	3.1958	3.19069	3.15672	3.26163	3.09057	3.36754	3.16504	3.39129	2.96707	3.17933	2.94837	3.30046	3.19324	3.09694	3.23573	3.19933	3.20323	3.21332	3.64664	3.42122	3.31063	3.45271	3.11753	3.14591	3.35174	3.18611	3.27157	3.21739	3.11232	3.20199	3.28809
uvrB	2.71544	2.92631	3.20503	2.92376	2.88393	3.03115	2.91436	2.76143	2.9126	2.85927	2.65134	2.76371	3.08661	2.78016	2.78662	2.80246	2.83135	2.95546	2.89048	2.88953	2.80427	2.79331	2.81099	2.7441	2.8326	2.81706	2.8017	2.75516	2.7441	2.88196	2.8506	2.9542	2.912	3.08929	3.06401	3.09616	2.80427	2.99923	2.76249	3.12399	3.08111	2.76249
ybhK	2.46223	2.52058	2.32171	2.3747	2.52929	2.34622	2.36865	2.39287	2.32748	2.43382	2.34128	2.36712	2.68804	2.56359	2.45215	2.55793	2.59776	2.71544	2.58653	2.42618	2.53802	2.88441	2.70263	2.69907	2.72251	2.36359	2.45896	2.49042	2.45215	2.57465	2.39066	2.32552	2.44723	2.24001	2.52124	2.26364	2.45668	2.3704	2.53148	2.70138	2.16823	2.46591
moaA	2.73427	2.62779	2.60766	2.59222	2.57872	2.53537	2.75012	2.67168	2.61223	2.71316	2.75699	2.73731	2.71466	2.64926	2.75853	2.61451	2.82403	2.64241	2.60766	2.67097	2.56588	2.84096	2.7642	2.72587	2.57081	2.72771	2.71077	2.71544	2.6373	2.95208	2.56823	2.60099	2.61852	2.75797	2.69223	2.68383	2.74701	2.67287	2.66175	2.63588	2.69538	2.75313
moaB	3.26349	3.36828	3.16453	3.20199	3.05053	3.07301	3.31184	3.01446	3.08006	3.22813	3.27993	3.24389	3.08766	3.13712	3.2874	3.2214	3.19069	3.19991	3.03509	3.11707	3.00402	3.20392	3.2818	3.19446	2.98737	3.2123	3.27993	3.22369	3.10104	3.61155	3.12106	3.1464	3.2874	3.13416	2.9515	3.14845	3.20568	3.15488	2.92422	3.06985	3.08988	3.2481
moaC	2.86541	2.89795	2.71707	2.75853	2.64405	2.64288	2.849	2.62519	2.71707	2.78181	2.8703	2.79262	2.71963	2.71135	2.90929	2.82764	2.88248	2.73228	2.61716	2.68207	2.60639	2.74457	2.83965	2.73493	2.58653	2.78714	2.85249	2.80373	2.6599	3.1958	2.68069	2.69956	2.82978	2.68655	2.53649	2.70581	2.76846	2.75797	2.51024	2.68383	2.66419	2.84146
moaD	3.11444	3.18814	2.99676	3.05958	2.96707	2.99062	3.18714	2.90533	2.99923	3.04886	3.15551	3.07301	3.03115	3.03509	3.18763	3.09209	3.17882	3.03999	2.94037	2.98234	2.9362	3.03888	3.15935	3.04786	2.86733	3.06307	3.10147	3.10874	2.97141	3.4656	2.97192	3.01085	3.13416	2.96228	2.87449	3.00465	3.07301	3.02716	2.7993	2.97953	2.95021	3.15488
moaE	3.16577	3.25138	3.01085	3.12269	2.98636	3.01446	3.16453	2.88196	2.9998	3.0579	3.1533	3.08285	3.02951	3.10994	3.27621	3.17361	3.21739	3.06082	2.95589	3.03561	2.97674	3.08929	3.22201	2.99427	2.93912	3.08493	3.13416	3.14416	2.98687	3.48501	2.96112	3.00465	3.14477	2.96112	2.83912	2.96758	3.02333	3.0373	2.82134	3.03416	2.92043	3.13279
ybhL	2.93421	3.23278	3.44297	3.0938	3.17882	3.18044	3.09877	2.67097	3.15488	3.03228	3.14098	3.10941	2.89582	3.1151	3.18202	3.22369	3.11161	3.02653	2.98338	3.17424	2.95482	2.39997	2.60298	3.11587	2.53876	3.13062	3.18364	3.00848	3.03561	3.29745	3.79452	3.27255	3.56341	3.23809	2.88916	3.03461	3.03162	3.04786	2.74069	3.09983	3.06729	2.93567
ybhM	1.63316	1.72097	1.84754	1.62911	1.72688	1.74901	1.75871	1.5331	1.68177	1.59435	1.72876	1.63493	1.613	1.35976	1.48501	1.25995	1.57871	1.67204	1.64151	1.54056	1.64897	1.26249	1.48823	1.77606	1.34752	1.67642	1.72534	1.65457	1.64403	1.68423	1.86863	1.7731	2.16168	1.80989	1.78542	1.734	1.73341	1.65457	1.56877	2.00296	1.59817	1.56984
ybhN	2.32748	2.43382	2.96112	2.43064	2.27381	2.45362	2.42678	2.42829	2.46379	2.09584	2.44648	2.34496	2.07383	2.19919	2.16526	2.18246	2.17169	2.75143	2.33972	2.63039	2.46807	2.57983	2.72866	2.27381	2.57665	2.27468	2.33216	2.46591	2.26745	2.14519	2.13603	2.24533	2.57929	2.76522	2.13868	2.34128	2.37797	2.03428	2.00097	2.38364	2.15326	2.29077
ybhO	2.40657	2.58653	3.07301	2.59296	2.4253	2.6037	2.5971	2.58368	2.64405	2.13677	2.68318	2.51178	2.23225	2.3704	2.42972	2.38449	2.44328	2.88953	2.524	2.8143	2.67658	2.78016	2.91707	2.39454	2.74701	2.37868	2.52851	2.65302	2.41353	2.34771	2.40151	2.41423	2.66914	2.9456	2.17764	2.54809	2.45294	2.29155	2.18526	2.51472	2.34844	2.3921
ybhP	2.40071	2.62865	3.18254	2.62314	2.45834	2.60099	2.61361	2.65897	2.68923	2.15413	2.65055	2.50503	2.1573	2.38975	2.46807	2.40727	2.41179	2.96758	2.52058	2.89109	2.63661	2.88352	3.03461	2.43559	2.88196	2.36024	2.508	2.64241	2.43064	2.32263	2.3551	2.47447	2.75012	3.01411	2.11279	2.53726	2.48105	2.23332	2.25677	2.53726	2.32082	2.39587
ybhQ	2.59296	2.61361	2.4848	2.34205	2.80995	2.31228	2.40815	2.37275	2.4244	2.55666	2.67287	2.41893	2.99923	2.52058	2.57546	2.57081	2.58729	2.52124	2.47052	2.45294	2.48105	2.36102	2.45215	2.51766	2.44187	2.44797	2.45738	2.57081	2.49341	2.46299	2.65412	2.49786	2.76846	2.23782	2.51311	2.42056	2.47785	2.41118	2.26251	2.31142	2.27753	2.58783
ybhR	2.29973	2.43782	2.38449	2.47218	2.23851	2.35123	2.35604	2.26663	2.31657	2.24156	2.3525	2.31081	1.99529	2.2083	2.33287	2.41823	2.24616	2.39541	2.28734	2.25616	2.33216	2.23036	2.44482	2.24077	2.16669	2.30854	2.26092	2.34411	2.2182	2.22072	2.15648	2.28986	2.28526	2.41893	2.23932	2.23782	2.3092	2.23552	2.18906	2.19216	2.23139	2.27901
ybhS	2.39362	2.41653	2.42897	2.50427	2.25552	2.39822	2.38657	2.2867	2.33796	2.24381	2.41353	2.39454	2.15134	2.31466	2.42618	2.45078	2.32644	2.45514	2.33216	2.34343	2.38449	2.28423	2.48019	2.33216	2.19647	2.31657	2.28814	2.35891	2.27195	2.26443	2.24156	2.36787	2.37411	2.49488	2.30789	2.32748	2.34844	2.34049	2.33521	2.30218	2.30218	2.39287
ybhF	2.61581	2.75143	2.8088	2.73844	2.46223	2.72186	2.68725	2.54739	2.62519	2.66107	2.72631	2.64726	2.56823	2.56122	2.60639	2.64195	2.57546	2.70073	2.60828	2.70836	2.66419	2.55189	2.70769	2.68725	2.47876	2.62669	2.63661	2.63181	2.53323	2.52124	2.51766	2.65695	2.68441	2.88032	2.75313	2.64542	2.68383	2.58147	2.5971	2.7031	2.61852	2.61852
ybhG	2.49699	2.70138	2.75797	2.68069	2.38587	2.6599	2.60965	2.46299	2.51251	2.53244	2.66724	2.58857	2.29741	2.47946	2.50715	2.59923	2.48635	2.60509	2.53475	2.5806	2.51395	2.51609	2.64195	2.57377	2.42767	2.5394	2.55793	2.52333	2.4363	2.48416	2.45896	2.61976	2.56432	2.76371	2.55113	2.57983	2.57146	2.4848	2.5169	2.41823	2.48262	2.51894
ybiH	2.43064	2.65755	2.8703	2.69275	2.31911	2.66232	2.58998	2.48019	2.49197	2.49197	2.60705	2.56659	2.35604	2.44648	2.51831	2.55919	2.41759	2.56122	2.48886	2.76371	2.45362	2.52786	2.65489	2.61089	2.50247	2.55599	2.59078	2.5554	2.47355	2.38657	2.44328	2.5963	2.57317	2.91079	2.69538	2.56659	2.55666	2.41823	2.5359	2.52552	2.49269	2.42307
rhlE	3.07457	3.00749	3.11753	2.8692	3.15731	3.23046	3.04786	3.21576	3.28555	3.08071	2.70897	3.06453	3.18044	3.23518	3.08285	3.18364	3.47692	3.12106	3.31063	3.18925	3.31649	3.12989	3.05001	3.13542	3.02	3.00115	3.04886	2.99232	3.20981	3.20265	3.13595	3.00905	2.98583	3.25822	3.07515	3.1464	3.08006	3.02897	3.33633	3.03612	3.02781	3.10941
ybiA	1.98232	1.85263	1.80773	1.75775	1.89057	1.8217	1.88399	1.82902	1.84336	1.95626	1.96631	1.95214	2.06672	1.99459	1.99824	2.02209	2.03067	1.83061	1.95385	1.95053	1.91588	2.0421	1.89675	1.91765	1.90327	1.95053	2.03258	1.90654	2.00793	1.92123	1.98754	1.87951	1.8031	1.79584	1.77224	1.86559	1.9627	1.84754	2.02476	1.87176	1.95878	1.96936
dinG	2.52988	2.42372	2.25835	2.01821	2.57726	2.31813	2.40281	2.40367	2.42767	2.60298	2.46733	2.5247	2.73173	2.50022	2.52929	2.57317	2.75067	2.56823	2.64288	2.46807	2.62519	2.56515	2.47153	2.47785	2.5401	2.43313	2.37935	2.42829	2.44482	2.44946	2.72301	2.57726	2.36958	2.19469	2.56873	2.07306	2.6037	2.52633	2.70581	2.63396	2.28328	2.45016
ybiB	2.95102	3.08825	3.19446	2.95546	2.88999	2.80995	3.09057	2.73427	2.85122	2.74069	2.98004	2.93421	2.8639	2.92376	3.05852	2.76896	2.762	3.09484	2.92272	3.00688	2.83647	3.16577	2.98924	2.93912	3.00115	2.97953	2.9897	2.94981	2.92905	2.97674	3.09151	3.05161	2.9348	2.89365	2.63396	2.90229	2.97776	2.97549	2.88604	2.86444	2.82029	2.95367
ybiC	3.39733	3.25414	2.98879	3.34169	3.14785	2.87912	3.31514	3.22316	2.99526	3.20038	3.46965	3.36551	3.02425	3.16341	3.44516	3.11883	3.03663	3.33789	3.33789	3.31308	3.20927	3.2818	3.20091	3.33927	3.26229	3.24208	3.17819	3.29245	3.31455	3.09877	3.3405	3.43207	3.29368	3.05379	2.99179	3.18364	3.22542	3.09782	3.22091	2.89956	3.11444	3.38116
ybiJ	2.652	2.68725	2.84096	2.89537	2.79863	2.63457	2.76143	2.67337	2.68017	2.39895	2.41585	2.60828	2.45834	2.7031	2.79863	2.88248	2.78069	2.75012	2.60036	2.76522	2.52988	3.12776	2.81706	2.72351	3.08929	2.65489	2.61451	2.64794	2.61786	2.76143	2.75699	2.49699	2.7071	2.65255	2.51178	2.66724	2.72771	2.9296	2.82029	2.75012	2.74508	2.63396
ybiI	2.22683	2.60567	3.08589	2.45587	2.45078	2.65005	2.50163	2.51536	2.40367	2.42678	2.60567	2.42131	2.37199	2.21985	2.24381	2.32171	2.17955	2.6037	2.36572	2.63396	2.37623	2.42618	2.50163	2.5359	2.3921	2.33287	2.44482	2.43382	2.32748	2.34622	2.33144	2.39822	2.50503	2.75699	2.23139	2.47153	2.43313	2.28423	2.02903	2.75313	2.29155	2.31311
ybiX	1.915	1.98754	2.33368	2.07473	2.45514	2.09584	1.87612	2.51311	1.94372	2.18906	2.0448	2.04113	1.83143	1.87773	1.8987	1.93783	1.74186	1.91848	1.9015	2.0048	1.94176	1.87007	1.9627	1.84591	1.92403	1.83503	1.96428	2.06357	2.09766	1.95137	1.80913	2.06767	1.93242	2.09766	1.67001	1.83658	1.97125	2.10026	1.83933	1.79382	1.85333	1.95626
fiu	2.03708	1.75209	2.40962	2.33144	2.51024	2.07663	1.74095	2.874	1.8727	2.38092	2.32991	2.40071	1.49885	1.77866	2.06672	1.67074	1.54865	1.73016	1.85263	2.00793	1.98671	1.73768	2.01644	1.58165	1.90493	1.94544	1.87544	2.30712	2.19647	1.93523	1.83143	2.27693	1.56711	2.25616	1.6051	1.97509	1.94011	2.26364	1.96179	1.57871	2.05932	2.09766
ybiM	2.12837	2.56515	2.80246	2.43313	2.34411	2.46591	2.29398	2.07763	2.43064	1.9006	2.20276	2.21372	2.11279	2.30308	2.21372	2.92376	2.16823	2.71913	2.38449	2.48182	2.45991	2.41353	2.53323	2.06457	2.39134	2.13259	2.25835	2.27097	2.09102	2.18605	2.13526	2.27038	2.44868	2.44046	2.0421	2.24764	2.22935	2.00383	2.0577	2.41269	2.07763	2.06079
ybiN	2.77755	2.48182	2.40451	2.55666	2.70836	2.52058	2.71389	2.62108	2.57726	2.58445	2.5359	2.60509	2.79992	2.82185	2.81495	2.73844	2.70651	2.45143	2.77755	2.55862	2.70897	2.61976	2.6116	2.50865	2.47218	2.54232	2.71604	2.63527	2.76249	2.77889	2.83647	2.85723	2.39587	2.52851	2.48886	2.61361	2.62457	2.59559	2.59222	2.35805	2.46379	2.72809
ybiO	2.16903	2.49119	2.67287	2.35685	2.14965	2.34274	2.2867	2.39744	2.27977	2.02286	2.22072	2.20038	1.94176	2.0577	1.9991	2.12753	2.04009	2.85788	2.19136	2.20989	2.16903	2.82466	2.88147	2.19469	2.65255	2.10206	2.18983	2.18335	2.0212	2.03349	2.13328	2.09766	2.39822	2.60298	1.90327	2.22521	2.16093	2.03628	2.05932	2.25616	2.08679	2.17955
glnQ	3.30215	2.97192	2.90643	2.98687	3.13416	3.18979	3.12989	3.2481	3.17882	3.12944	3.29116	3.13819	3.2123	3.34756	3.25526	3.38791	3.43521	3.06729	3.23875	3.12944	3.36614	3.11048	2.93052	3.1533	3.11707	3.35269	3.10536	3.25414	3.30951	3.47262	3.1599	3.21388	3.19501	3.2888	3.29987	3.21969	3.15613	3.52154	3.275	3.20199	3.43968	3.30438
glnP	3.36828	3.02333	2.90852	2.97496	3.1464	3.19119	3.14477	3.2468	3.22991	3.16996	3.32679	3.15935	3.22201	3.31846	3.24962	3.37737	3.37826	3.07398	3.20635	3.12156	3.35572	3.11341	2.90175	3.20813	3.12458	3.41604	3.12351	3.29745	3.36462	3.51951	3.20503	3.27431	3.23875	3.32938	3.25349	3.26163	3.16837	3.56953	3.28623	3.18254	3.47861	3.3198
glnH	4.04775	3.70693	3.77988	3.71818	3.81744	3.87124	3.82153	3.85739	3.88811	4.03466	4.19581	3.95747	4.28689	4.10643	4.1137	4.19192	4.15922	3.85266	3.96464	3.91346	4.0431	3.95747	3.70192	3.93344	3.97625	4.14657	3.94505	4.05264	4.0318	4.05836	3.91654	4.03874	3.95174	4.19192	4.04096	4.07337	3.86066	4.26923	4.05264	4.3655	4.26187	4.0318
dps	3.65605	4.66381	4.77308	4.07571	3.83456	4.15442	4.30983	3.6747	4.25852	3.29935	3.883	3.8363	3.32679	3.70693	3.7083	3.6571	3.50098	4.55731	3.98798	4.05645	3.97625	4.47749	4.46128	4.00515	4.39992	3.82153	3.88943	3.95546	3.75725	3.29368	3.90245	3.92006	4.50234	4.28958	3.46216	4.04568	3.92515	3.68156	3.38924	3.99334	3.76942	3.60739
rhtA	2.69727	2.52786	2.42307	2.54739	2.46066	2.5725	2.59559	2.60298	2.49488	2.63039	2.53078	2.69907	2.71389	2.73844	2.73118	2.69275	2.86044	2.61852	2.71799	2.56122	2.6037	2.81706	2.67228	2.63332	2.67482	2.77089	2.66419	2.61089	2.72131	2.61976	2.22145	2.66487	2.12753	2.61976	2.53323	2.65412	2.60567	2.74457	2.68655	2.50247	2.62921	2.65347
ompX	4.31936	4.43296	4.62433	4.54262	4.52182	4.49628	4.68557	4.49628	4.57657	4.15442	4.33346	4.33346	3.93344	4.43296	4.13225	4.38981	4.44121	4.54777	4.41807	4.45308	4.40724	4.81298	4.67632	4.52182	4.75973	4.41807	4.47749	4.40381	4.37818	4.58182	4.87626	4.41807	4.99951	4.61922	4.52182	4.54777	4.53034	4.18552	4.42589	4.43727	4.4212	4.28173
ybiP	2.28241	1.85333	2.00296	1.9761	2.22935	2.30641	2.00296	2.24832	2.19919	2.10725	1.81417	2.07383	2.20393	2.08448	2.14965	2.07306	2.26443	1.86932	2.22145	2.14723	2.20657	1.91158	1.99254	2.12648	2.03933	2.24307	2.1524	2.06672	2.33216	2.19469	1.95708	2.2783	1.88974	2.27901	2.42226	2.30789	2.03832	2.6116	2.66614	2.09766	2.54809	2.25552
yliL	2.0212	1.99348	2.21372	1.99644	2.24616	2.17497	1.98081	2.03067	2.29741	2.19815	1.87444	1.9223	1.8987	2.04992	2.04879	2.09766	2.15413	2.13769	2.18415	2.14409	2.19469	2.03832	2.0048	2.07945	2.10633	2.10633	2.08448	2.07199	2.17764	2.2182	1.9277	1.91765	1.94544	2.39822	2.42618	2.18246	2.09331	2.30556	2.6192	2.04113	2.45016	1.99157
rybA	3.43589	3.68156	3.8363	3.57029	3.61495	3.68156	3.64408	3.36122	3.60034	3.7743	3.51239	3.46395	3.28987	3.63465	3.41199	3.52923	3.36828	3.79601	3.62292	3.61257	3.60351	3.59672	3.57374	3.6747	3.52923	3.58265	3.60239	3.55069	3.5315	3.80745	3.50644	3.305	3.62927	3.83293	3.48261	3.53354	3.66958	3.44516	3.82448	3.54858	3.68947	3.37912
mntR	3.21029	3.19446	3.14728	3.13631	3.0373	3.11921	3.2404	3.09616	3.10484	3.32877	3.21682	3.20927	3.20443	3.20813	3.1543	3.10941	3.04943	3.24337	3.28321	3.14982	3.24337	2.93912	3.18202	3.2888	3.10536	3.31788	3.25822	3.2597	3.31063	3.22424	3.29865	3.22031	3.27311	3.18814	3.58265	3.23105	3.24092	3.23991	3.27858	3.37171	3.20635	3.20927
ybiR	2.85983	2.69783	2.56073	2.64241	2.65005	2.73956	2.7441	2.82629	2.72066	2.99734	2.76249	2.8084	2.82515	2.75067	2.77089	2.67596	2.78761	2.67482	2.84766	2.762	2.88393	2.5401	2.65347	2.84945	2.68865	2.87799	2.71389	2.79764	2.92751	2.83031	2.78556	2.73677	2.73493	2.74767	3.2214	2.84312	2.79764	2.95716	2.88248	2.94037	2.91658	2.849
ybiS	3.52923	3.61953	3.60239	3.45531	3.48586	3.6429	3.47507	3.60739	3.68653	3.499	3.39401	3.50742	3.4656	3.53551	3.42998	3.42433	3.66171	3.73066	3.50558	3.4388	3.55525	3.66803	3.64782	3.53988	3.78959	3.53551	3.48667	3.58718	3.57463	3.46881	3.50098	3.72254	3.64782	3.3604	3.68403	3.56836	3.46216	3.5778	3.44666	3.54377	3.40628	3.52848
ybiT	3.03369	2.81495	2.72771	2.86265	2.99475	2.89632	2.93373	2.98879	2.99427	2.90463	2.94037	2.94508	3.11297	3.07568	2.9813	2.98636	3.01018	2.91658	3.07853	2.94508	3.02951	2.94665	2.8985	2.57872	2.87683	3.03328	3.00905	2.94094	3.02	3.20503	3.3172	3.06985	2.77807	2.98393	3.45088	3.06082	2.83423	3.16577	3.0186	3.09317	3.10348	3.01693
ybiU	2.42372	2.43889	2.64926	2.0212	2.19469	2.18042	2.28044	2.49567	2.29905	2.04992	2.54739	2.49861	1.82653	2.28423	2.34049	2.18906	2.03523	2.68132	2.16168	2.7119	2.41179	2.17002	2.61852	2.22145	2.44127	2.56073	2.42618	2.63801	2.29155	2.21268	2.22521	2.33448	2.64654	2.34343	2.07663	2.77599	2.15916	2.38168	2.39587	2.17002	2.28902	2.43236
ybiV	3.24389	3.29609	3.52923	3.05001	3.06927	3.16765	3.18814	3.321	3.23809	3.10484	3.35808	3.29935	3.23936	3.40962	3.34442	3.41785	3.2597	3.75465	3.24337	3.48437	3.34692	3.23637	3.56525	3.38655	3.58159	3.2481	3.31455	3.30644	3.23166	3.29116	3.25349	3.09104	3.33366	3.39822	3.17589	3.45931	3.21388	3.45602	3.5417	3.44044	3.41047	3.2597
ybiW	1.84165	1.80554	1.91274	1.78955	1.83822	1.77768	1.72039	1.79838	1.84165	1.77056	1.85029	1.90654	1.915	1.93588	1.82408	1.94176	1.86932	1.81503	1.82325	1.8813	1.87951	1.90235	1.91055	1.91588	1.87176	1.78409	1.7974	1.84668	1.7552	1.79584	1.85408	1.8987	1.85029	1.83933	1.92883	1.78184	1.76993	1.82967	1.91346	1.90973	1.83143	1.85993
ybiY	1.44874	1.45489	1.47229	1.38952	1.35898	1.51118	1.39043	1.42403	1.49465	1.32303	1.36387	1.37013	1.44185	1.38396	1.34931	1.46246	1.42403	1.44874	1.40798	1.50866	1.37882	1.74434	1.67074	1.52045	1.55273	1.36656	1.36656	1.32478	1.31086	1.26249	1.44456	1.51976	1.5077	1.52753	1.5077	1.44383	1.39563	1.31342	1.27668	1.4844	1.22467	1.52931
fsaA	1.97211	2.10468	2.24001	2.24533	2.10725	1.99157	2.11459	1.98318	2.00198	1.75451	2.06767	1.98588	1.78542	2.13011	2.09584	2.18983	2.06079	2.14251	1.91274	2.11835	1.88311	2.20913	2.16334	2.05454	2.20657	2.044	2.0507	2.04798	1.89489	2.22935	2.37345	2.2146	2.34049	2.03832	1.88311	1.99157	2.01203	1.80913	1.84842	1.90654	1.81149	1.96741
moeB	2.66053	2.66675	2.51178	2.76632	2.67535	2.54573	2.67596	2.55862	2.56823	2.71707	2.77311	2.7201	2.92751	2.87282	2.81755	2.85433	2.83965	2.60146	2.68923	2.60639	2.65255	2.48222	2.53475	2.76021	2.61654	2.74344	2.68655	2.59484	2.64542	2.66175	2.88604	2.74344	2.59152	2.60887	3.00965	2.77311	2.73677	2.82185	2.54532	2.84146	2.77196	2.67287
moeA	2.94721	2.9348	2.85301	3.03068	2.94928	2.88698	2.98583	2.85122	2.90533	2.99923	3.04728	3.02542	3.08929	3.11444	3.06677	3.09317	3.16936	2.89466	2.9813	2.9709	2.93222	2.7941	2.88094	3.06863	2.86816	3.04943	3.00573	2.928	2.98234	3.05053	3.17933	3.03833	2.93972	2.96707	3.17058	3.10819	3.01138	3.09104	2.90349	2.99622	3.05001	2.99232
iaaA	3.55433	3.37025	3.26933	3.36907	3.37826	3.2818	3.54459	3.36828	3.16936	3.49567	3.47948	3.54548	3.52466	3.43379	3.3198	3.52848	3.499	3.53254	3.58359	3.44767	3.50306	3.35491	3.47861	3.22369	3.33229	3.52267	3.54858	3.51821	3.42998	3.08766	3.40188	3.4734	3.42771	3.45366	3.63828	3.5208	3.47575	3.30579	3.6239	3.57999	3.47262	3.56154
yliA	3.3316	2.702	2.95482	3.08884	3.14535	3.0029	3.20927	3.12156	2.88441	3.17106	3.23278	3.25636	3.17243	3.09552	3.01085	3.25296	3.21444	3.21682	3.21739	3.10413	3.275	3.06248	3.17759	2.94037	3.03416	3.19765	3.18611	3.17589	3.11753	2.82868	3.09616	3.10147	3.08285	3.12894	3.26029	3.23166	3.23225	3.0301	3.33282	3.25472	3.20443	3.31014
yliB	3.38655	2.49632	3.01793	3.14322	3.20981	3.08071	3.26296	3.10874	2.95061	3.2874	3.25233	3.3205	3.11921	3.18611	3.06985	3.29312	3.24092	3.32877	3.23392	3.17106	3.32169	3.15383	3.26107	3.06927	3.06927	3.26808	3.33366	3.24281	3.13712	3.01138	3.25138	3.16058	3.18864	3.14845	3.19501	3.28122	3.24962	3.16295	3.34323	3.21388	3.21388	3.4113
yliC	3.13416	2.35184	2.78556	2.94837	3.06401	2.93052	3.00029	2.95872	2.8639	3.00077	3.08172	3.09104	2.84831	3.0186	2.87971	3.05648	3.07621	3.10536	3.03939	2.89632	3.1151	2.87971	2.97625	2.72688	2.8084	3.08988	3.09694	3.10147	2.97549	2.9348	3.00688	2.97953	3.03328	2.87912	2.98234	3.04225	3.06511	3.03162	3.05958	3.04282	2.99923	3.14208
yliD	3.08766	2.26583	2.66772	2.82764	2.95996	2.75012	2.91863	2.86094	2.71389	2.90052	2.98338	2.97549	2.74457	2.84029	2.79992	2.93567	2.95267	2.88393	2.8703	2.7993	3.01085	2.75751	2.86816	2.66297	2.68383	2.96112	2.93862	2.94928	2.84029	2.80617	2.84029	2.83749	2.82075	2.69841	2.86044	2.89275	2.96592	2.86778	2.92575	2.9192	2.91028	3.03939
yliE	2.49632	2.13603	1.9991	2.39997	2.31466	2.18838	2.19919	2.34557	1.9141	2.45215	2.44723	2.40529	2.12648	2.20913	2.27693	2.39454	2.37997	1.88025	2.17679	1.97893	2.35123	1.82011	2.044	1.9223	1.95508	2.45514	2.28044	2.33735	2.34928	2.07846	2.38808	2.18335	1.9761	1.78409	2.08679	2.39287	2.28603	2.24001	2.07306	2.30308	2.27097	2.51536
yliF	2.49119	2.0089	1.91588	2.27977	2.25935	1.88225	2.1524	2.28044	1.79224	2.42131	2.2783	2.27305	1.99644	2.10468	2.13175	2.33972	2.25292	1.72944	2.16093	1.91686	2.25748	1.69592	1.915	1.79838	1.65457	2.42372	2.24832	2.26443	2.35058	2.07945	2.25748	2.04798	1.76688	1.84019	1.98978	2.34705	2.25552	2.17169	1.9477	2.23612	2.21093	2.42972
yliG	2.95764	2.75262	2.60447	2.51766	2.88808	2.78016	2.82629	2.9348	2.8692	2.81158	2.57929	2.82915	2.83689	2.99526	2.90754	2.93828	2.88393	2.76694	2.8735	2.92683	2.91707	2.79262	2.84212	2.80052	2.77371	2.78903	2.90301	2.90349	3.00632	2.8326	2.86265	2.80052	2.53649	2.54481	2.62978	2.76694	2.8692	2.66724	2.94612	2.4253	2.61029	2.97625
yliH	1.79031	3.02	2.72688	2.17679	2.40727	2.63332	2.56122	1.77866	2.21268	2.31736	2.1573	2.18692	2.22683	2.44187	2.05843	2.8131	1.85126	3.03509	2.27305	2.33368	2.50567	2.97843	2.40962	2.41585	2.42131	1.89144	2.08679	2.11928	2.03523	1.89236	1.98874	1.84511	2.63257	2.28423	2.30712	2.17169	2.36282	1.48192	2.19136	2.85367	2.08363	1.84668
yliI	1.98671	2.70439	2.8985	2.32748	2.29813	2.522	2.31228	2.16334	2.43889	2.32438	2.26443	2.28902	2.02023	2.43465	2.09912	2.83528	2.36205	2.56359	2.22342	2.39066	2.37935	2.20657	2.50642	2.26826	2.2783	2.07566	2.25453	2.24692	2.04992	2.07114	2.32171	2.17267	2.6771	2.53244	1.78329	2.13259	2.25677	1.82011	1.90896	2.38808	1.95214	2.00793
yliJ	3.19446	3.30951	3.08006	3.24208	3.09057	3.04375	3.29428	2.97953	3.11707	3.11653	3.12458	3.12041	3.02542	3.28928	3.12106	3.24559	3.12989	3.34103	3.16058	3.09437	3.06082	3.31184	3.21332	3.27203	3.17058	3.15784	3.23875	3.21916	3.1404	3.27386	3.16936	3.20265	3.14893	2.99923	2.91028	3.12719	3.21739	3.15111	3.18202	3.02607	3.00632	3.17882
dacC	2.92219	2.98004	3.19069	2.90463	3.09782	2.87683	2.97896	2.74267	3.08661	2.98924	2.93373	2.96901	2.6771	3.07742	2.93862	3.27053	2.93222	2.95102	2.85212	3.11161	2.89173	2.89426	2.89426	2.90175	2.81903	2.94721	2.95643	2.94875	2.92376	2.89537	3.55841	2.72066	3.59917	3.23691	2.82629	2.95311	2.90852	2.88953	2.92043	2.93172	3.08713	2.88352
deoR	2.80617	2.80617	2.53078	2.70511	3.00029	2.66297	2.75313	2.6917	2.83423	2.72587	2.70511	2.76077	3.04042	2.89632	2.82134	2.84766	2.89109	2.7186	2.8031	2.65134	2.89537	2.76846	2.68598	2.88441	2.71466	2.78285	2.81158	2.73677	2.82676	2.92751	3.00573	2.80119	3.19828	2.50642	2.88147	2.7246	2.78069	2.79522	2.78453	3.11587	2.65755	2.79694
ybjG	3.01746	3.12156	2.86733	2.72809	3.56641	2.91542	3.05001	2.90981	3.45187	2.37715	2.90754	2.99526	3.02	3.01446	3.03461	2.81367	3.09741	2.81706	2.82915	2.84831	2.92483	2.90101	2.83079	2.98879	2.72186	3.00965	2.99375	2.93669	3.03228	3.51239	3.84959	2.87799	4.16769	2.78556	3.01793	2.98636	2.98835	3.15174	2.80119	3.13124	3.02481	2.98069
cmr	2.58653	2.40962	2.5725	2.13769	2.6911	2.56659	2.57609	2.59296	2.55113	2.43782	2.46154	2.60223	2.68923	2.5554	2.67953	2.37411	2.67535	2.44127	2.44046	2.44868	2.54074	2.50163	2.6771	2.55919	2.69275	2.58368	2.58303	2.61716	2.7296	2.80995	2.80617	2.64726	2.84146	2.44946	2.82814	2.52929	2.53475	2.78453	2.75378	2.65302	2.49632	2.57024
ybjH	2.41118	2.34049	2.24892	2.34844	2.47447	2.22521	2.32552	2.29813	2.26583	2.44187	2.22683	2.39287	2.48552	2.38304	2.41653	2.48416	2.44946	2.34622	2.32914	2.33216	2.30556	2.33735	2.29973	2.40962	2.38587	2.41653	2.41653	2.34496	2.37715	2.48262	2.24892	2.40151	2.34705	2.19741	2.56359	2.39362	2.36415	2.52253	2.46066	2.42678	2.29905	2.40962
ybjI	2.8358	2.71466	2.66053	2.81047	2.78243	2.59296	2.78607	2.65755	2.65347	2.81099	2.62729	2.762	2.762	2.84365	2.91381	2.91863	2.92324	2.77599	2.72918	2.79463	2.72587	2.87683	2.79624	2.71389	2.72771	2.8326	2.84029	2.7993	2.77089	2.94665	2.57983	2.83079	2.71707	2.57726	2.56725	2.78285	2.74457	2.9126	2.79463	2.75962	2.702	2.8031
ybjJ	2.43313	2.3005	2.28241	2.38745	2.4244	2.28526	2.37275	2.39587	2.32838	2.30789	2.15564	2.35328	2.14409	2.33368	2.42056	2.45429	2.45362	2.37275	2.28902	2.28328	2.31228	2.37623	2.32263	2.29315	2.34622	2.39587	2.40367	2.41976	2.3704	2.5359	2.05141	2.49404	2.31911	2.25203	2.20099	2.34928	2.35418	2.40592	2.45016	2.11201	2.3747	2.42056
ybjK	2.22521	2.14791	2.13769	2.14333	2.14603	2.05338	2.1939	2.24381	2.07763	2.22072	2.18335	2.18246	2.2083	2.15326	2.2083	2.22683	2.23932	2.23612	2.15996	2.25145	2.16168	2.26663	2.24077	2.17083	2.14333	2.27901	2.21186	2.25145	2.2146	2.1627	2.13944	2.29077	2.12648	2.10206	2.11648	2.21738	2.24238	2.15134	2.15564	2.1939	2.20657	2.22847
rybB	2.32357	2.23695	2.12027	2.3704	2.45896	2.13677	2.18605	1.96353	2.19216	2.34496	2.29905	2.37715	2.59923	2.43889	2.51766	2.36205	2.36102	2.35123	2.28526	2.32838	2.28328	2.11648	2.13434	2.24238	2.12027	2.52253	2.39822	2.34343	2.3966	2.25203	2.41893	2.23612	2.47785	2.29398	2.3367	2.25145	2.23332	2.63588	2.31402	2.40281	2.4398	2.28902
ybjL	2.50567	2.50363	2.45668	2.47686	2.39134	2.43465	2.55189	2.49861	2.42131	2.5401	2.57146	2.62779	2.45896	2.51894	2.64542	2.45215	2.72301	2.50305	2.46892	2.46652	2.53726	2.31081	2.40657	2.60828	2.39587	2.5985	2.54391	2.57146	2.64195	2.51024	2.39454	2.42678	2.43064	2.41423	2.92324	2.64338	2.57726	2.69223	2.5247	2.52253	2.51395	2.44046
ybjM	2.62669	2.76846	2.86094	2.67596	2.69783	2.73677	2.75262	2.51472	2.49786	2.97141	2.80246	2.81099	3.03888	2.874	2.77889	2.77431	3.1543	2.83647	2.81706	2.68655	2.80052	3.06927	2.71077	2.84419	2.74767	2.68804	2.82185	2.73731	2.72251	2.72351	2.58933	2.59427	2.78903	2.49786	3.2485	2.83689	2.71258	2.63457	2.75215	3.08589	2.52633	2.63801
grxA	2.37623	2.28044	2.40367	2.18605	2.55396	2.25552	2.48635	2.29155	2.14603	2.05227	2.16823	2.31001	2.30641	2.58303	2.40208	2.49269	2.25616	2.37559	2.27977	2.36865	2.10725	2.63127	2.46379	2.41893	2.40151	2.48968	2.55396	2.39066	2.41976	3.18814	2.488	2.3525	2.49949	2.38238	2.28902	2.29813	2.51766	2.49404	2.41179	2.21268	2.40962	2.39895
ybjC	3.84461	3.68537	3.72616	3.91193	5.04672	3.75351	3.68737	3.80888	4.12206	3.79073	3.79326	3.883	3.90099	3.87278	3.95051	3.8863	3.91654	3.91052	3.84355	3.91052	3.69478	5.23476	4.09019	4.53034	5.11749	3.87408	4.66381	4.18007	3.77096	3.62592	3.59917	3.88811	3.72887	4.23404	3.6239	3.73205	4.45769	4.44914	4.45308	3.79326	4.0238	3.81744
nfsA	2.99853	2.76371	2.7941	2.90052	3.93734	2.75262	2.8692	2.88657	3.13279	2.80932	2.89224	2.95922	2.96758	2.89466	2.98636	2.9456	2.94448	2.91979	2.8165	2.92156	2.67535	4.10085	3.07398	3.41277	3.91469	2.96406	3.61012	3.24746	2.86733	2.823	2.78128	2.94142	2.89537	3.14982	2.68923	2.89632	3.45531	3.48842	3.45271	2.82764	2.99734	2.96355
rimK	2.8126	2.68655	2.61852	2.68865	3.65404	2.68069	2.7119	2.73547	2.89173	2.77807	2.76077	2.8126	2.98687	2.79624	2.805	2.7246	2.86328	2.76582	2.76482	2.73677	2.72186	3.76822	2.85863	3.1464	3.5564	2.82515	3.30046	2.96228	2.7642	2.67596	2.61786	2.72587	2.73341	2.8471	2.75576	2.73677	3.17759	3.22542	3.14369	2.85927	2.77889	2.82354
ybjN	3.30815	3.23691	3.11587	3.33007	3.87675	3.25414	3.24208	3.22685	3.33422	3.24962	3.24559	3.25873	3.30353	3.40706	3.36122	3.45848	3.40048	3.31184	3.31514	3.24092	3.28428	3.97266	3.39733	3.55147	3.93156	3.27311	3.57999	3.35715	3.22685	3.29486	3.32877	3.34103	3.27157	3.14369	3.11819	3.23761	3.5315	3.53354	3.51031	3.27858	3.1958	3.28428
potF	3.44452	3.48842	3.68156	3.49567	3.38709	3.47861	3.46216	3.27932	3.38857	3.45366	3.42066	3.32812	3.33007	3.5564	3.40873	3.44593	3.17292	3.56836	3.36689	3.50412	3.46108	3.28555	3.40269	3.6086	3.27311	3.45685	3.50842	3.55525	3.4836	3.33366	3.3997	3.46795	3.62174	3.56341	3.20038	3.51513	3.40127	3.35715	3.31127	3.43207	3.14416	3.43379
potG	2.89224	2.84146	2.9542	2.89173	2.84263	2.88304	2.79694	2.75448	2.77599	2.93669	2.85122	2.78903	2.81158	2.87912	2.85122	2.83912	2.67168	2.88808	2.74824	2.823	2.88094	2.56659	2.67168	2.93317	2.5963	2.83689	2.88808	2.9362	2.87799	2.74701	2.74508	2.88352	2.93222	2.84029	2.74007	2.92631	2.82254	2.79624	2.84146	2.77089	2.55666	2.91313
potH	2.92683	2.88745	2.94785	2.92751	2.86816	2.89048	2.76451	2.72587	2.6599	2.93003	2.8326	2.81367	2.68547	2.82868	2.93519	2.81099	2.66487	2.83423	2.66614	2.81367	2.88953	2.60298	2.65412	2.91596	2.58998	2.79024	2.8326	2.93972	2.84312	2.7246	2.76249	2.85607	2.9515	2.75962	2.62519	2.8703	2.805	2.73173	2.78181	2.58857	2.50305	2.9114
potI	2.90981	2.90463	2.94837	2.93912	2.85494	2.88489	2.72351	2.77311	2.59776	2.95643	2.83749	2.80617	2.78714	2.8358	2.90417	2.80119	2.68318	2.80549	2.66419	2.79204	2.88441	2.5963	2.6373	2.90754	2.61786	2.79204	2.79083	2.90175	2.83423	2.67228	2.71748	2.81099	2.93172	2.74267	2.78181	2.8326	2.7771	2.72688	2.69841	2.65134	2.52058	2.89319
ybjO	2.67337	2.66232	2.94318	2.57929	2.6217	2.7246	2.5554	2.67596	2.65412	2.77254	2.54311	2.59776	2.73844	2.52124	2.59361	2.56192	2.60705	2.5806	2.61451	2.74824	2.75962	2.47876	2.61089	2.76482	2.58933	2.60447	2.59984	2.68207	2.6771	2.58445	2.42372	2.66724	2.72688	2.64654	2.92536	2.61716	2.57024	2.6911	2.53726	2.71544	2.44046	2.69593
rumB	2.59559	2.25064	2.38092	2.25935	2.42226	2.35891	2.29229	2.43313	2.39362	2.39587	2.21372	2.34844	2.61786	2.47052	2.36102	2.43064	2.45078	2.30308	2.50363	2.45834	2.52124	2.35	2.40281	2.44328	2.32082	2.42307	2.47686	2.44046	2.57665	2.49341	2.36865	2.50088	2.20038	2.16597	2.46733	2.32644	2.30466	2.42972	2.37275	2.45215	2.28241	2.49568
artJ	4.25852	3.64782	3.58265	4.04096	4.00515	3.8133	4.10881	4.03874	3.71705	4.19192	4.14956	3.96672	3.8106	4.23404	3.93344	4.24942	3.98003	3.83456	3.91346	4.15703	4.09019	4.25529	4.17676	3.73962	3.89264	4.011	4.15922	4.30308	4.29602	4.16505	3.87278	4.14956	3.66424	3.65176	3.69828	3.81744	4.083	3.75961	3.89126	3.51821	3.50558	4.20211
artM	3.24092	3.27729	3.26658	3.472	3.3316	3.40269	3.23518	3.20134	3.41988	3.18431	3.32346	3.15672	3.20091	3.40269	3.44044	3.42066	3.56525	3.11653	3.31184	3.15731	3.321	3.23225	3.11444	3.40778	3.4734	3.18101	3.25714	3.26229	3.41785	3.58159	3.44767	3.1066	3.25714	3.38115	3.36828	3.26933	3.31127	3.43144	3.46965	3.17106	3.31308	3.20199
artQ	3.38411	3.38267	3.44211	3.57892	3.43144	3.55841	3.42122	3.33422	3.53	3.38035	3.44117	3.36462	3.33985	3.44044	3.49053	3.51031	3.59917	3.23105	3.41903	3.2756	3.38924	3.31127	3.25873	3.60543	3.64934	3.27431	3.39637	3.37088	3.50923	3.71091	3.6571	3.23518	3.41199	3.50742	3.47507	3.46216	3.4388	3.51239	3.58359	3.25636	3.38267	3.37088
artI	3.43456	3.49224	3.62809	3.75351	3.50644	3.68653	3.57668	3.39327	3.63064	3.45187	3.55525	3.46881	3.54965	3.61853	3.61853	3.73301	3.76822	3.37826	3.4656	3.36754	3.43706	3.45761	3.41047	3.76266	3.81602	3.38791	3.54749	3.48168	3.59582	3.85739	3.8363	3.33789	3.54271	3.65278	3.59917	3.55525	3.56042	3.61155	3.68737	3.45531	3.49975	3.44516
artP	3.51951	3.59917	3.73962	3.90384	3.64664	3.79721	3.65278	3.58811	3.79452	3.48925	3.56525	3.49224	3.6429	3.64408	3.70192	3.76546	3.84959	3.50742	3.64179	3.53893	3.61645	3.57999	3.63317	3.81602	3.98003	3.40343	3.58078	3.53893	3.65176	3.83958	3.75351	3.41604	3.6205	3.77263	3.60135	3.66065	3.6205	3.66803	3.8263	3.49975	3.60135	3.48842
ybjP	3.08442	3.27431	3.49224	3.30353	3.06511	3.11587	3.29368	3.04588	3.11161	2.97725	3.37171	3.18925	2.81593	3.10721	3.20199	3.22201	3.18979	3.26588	3.00796	3.37025	3.0162	3.21088	3.42515	3.04677	3.26457	3.18864	3.32812	3.25349	3.06355	3.00632	3.16402	3.13542	3.21286	3.36202	2.86978	3.33927	3.09983	3.17292	2.89319	3.09104	3.05915	3.05915
ybjQ	2.61786	2.64241	2.87213	2.58147	2.54658	2.62314	2.74267	2.55666	2.52552	2.62457	2.72688	2.60639	2.45143	2.64542	2.64405	2.70024	2.68804	2.67337	2.59776	2.74267	2.54809	2.81755	2.71913	2.73228	2.72688	2.68441	2.70367	2.66772	2.66107	2.74824	2.77545	2.72186	2.71316	2.82718	2.63181	2.76021	2.67287	2.58509	2.61361	2.51894	2.7296	2.61976
ybjR	2.84651	2.82764	3.07036	2.77545	2.74146	2.80427	2.96061	2.77807	2.77371	2.85661	2.98179	2.8143	2.68865	2.86978	2.84312	2.90643	2.91028	2.88916	2.849	2.95311	2.80726	2.9736	2.9456	2.94875	2.88393	2.83079	2.86094	2.85249	2.8386	2.81755	2.90702	2.88953	2.88808	3.02333	2.90301	2.94612	2.84365	2.80995	2.80549	2.77147	2.88248	2.83689
ybjS	2.82814	2.76077	2.61089	2.82134	2.84945	2.58147	2.68923	2.66487	2.76632	2.70769	2.63457	2.63588	2.88352	2.80794	2.62519	3.01564	2.80678	2.60223	2.82676	2.6192	2.81968	2.58445	2.76077	2.78181	2.70367	2.67596	2.73173	2.77147	2.80995	2.56515	2.8084	2.74767	2.88032	2.51609	2.68547	2.60099	2.73228	2.5394	2.70073	2.67097	2.47785	2.81903
ybjT	2.80052	2.8084	2.70439	2.72301	2.88657	2.65134	2.79204	2.65564	2.68804	2.76896	2.65412	2.67228	2.81706	2.77022	2.63457	2.88304	2.75576	2.81856	2.85983	2.69275	2.8703	2.73844	2.77807	2.74267	2.805	2.70024	2.73844	2.77755	2.66914	2.64037	2.67228	2.53649	2.63039	2.74007	2.61451	2.63588	2.84419	2.55726	2.75962	2.82515	2.52253	2.79522
ltaE	2.912	3.08884	3.18611	3.02156	3.19446	2.98282	2.96289	2.85171	3.04786	2.91707	3.02716	2.91079	2.82354	2.92848	2.89173	3.02653	2.96289	3.14591	2.9998	3.10536	3.0211	3.17933	3.14322	2.92751	3.27255	2.89224	3.03663	2.98879	2.84945	2.79152	2.81047	2.72866	2.86602	3.28122	2.8017	2.81593	3.15111	2.99022	2.9709	3.01348	2.73173	2.9296
poxB	2.71604	3.31184	3.66171	3.21916	3.47575	3.21029	3.03509	2.96944	3.26933	2.56939	3.14416	2.91313	2.61223	2.85723	2.93972	2.84312	2.84419	3.47262	3.04728	3.4054	3.15225	3.69828	3.5208	2.98451	3.9298	2.92043	3.19119	3.09822	2.81542	2.78069	2.68017	2.81593	2.92751	3.76266	2.48635	2.90175	3.40873	3.29245	3.12621	3.13868	2.86209	2.73493
hcr	1.63209	1.5915	1.65036	1.66394	1.73016	1.5744	1.58165	1.69049	1.68109	1.62655	1.58569	1.52308	1.74344	1.74095	1.69509	1.75209	1.69128	1.63575	1.72748	1.68739	1.66142	1.98754	1.726	1.63939	1.66915	1.58502	1.69358	1.59227	1.56077	1.78783	1.7094	1.69276	1.593	1.57296	1.75373	1.57652	1.69276	1.74963	1.6851	1.73187	1.65838	1.57056
hcp	1.54056	1.43945	1.48121	1.35809	1.55909	1.48053	1.38855	1.66059	1.57577	1.60206	1.33527	1.43059	1.68604	1.45667	1.48355	1.51118	1.57577	1.48192	1.64971	1.58844	1.64789	1.71975	1.62081	1.53919	1.49885	1.51611	1.45489	1.4338	1.57652	1.69422	1.62911	1.57093	1.45667	1.48756	1.82902	1.56226	1.5382	1.51976	1.72814	1.54305	1.37443	1.57225
ybjE	2.94381	2.64794	2.46892	2.53244	2.80678	2.81158	2.76582	2.92536	2.70511	2.78453	2.67953	2.83749	2.75448	2.95367	3.04415	2.71748	2.96707	2.76077	2.91542	2.74199	2.86673	2.70138	2.80119	2.85661	2.76371	2.79807	2.88532	2.86816	2.94612	3.01287	2.55919	2.79573	2.64195	2.43382	2.76143	2.81047	2.82515	2.87683	3.07254	2.652	2.50943	2.89795
aqpZ	2.10387	2.24892	2.4253	2.00699	2.29648	2.28328	2.13259	2.23552	2.11103	2.06587	2.12118	2.14024	2.32838	2.20585	2.18335	1.97023	2.17345	2.50715	2.20276	2.23139	2.24764	2.82814	2.39287	2.18246	2.32748	2.1643	2.11928	2.25389	2.18246	2.17588	1.8169	2.09912	2.17267	2.06193	2.27195	2.17764	2.1643	2.18605	2.33144	2.55666	1.99824	2.10468
ybjD	2.45514	2.28603	2.29741	2.12921	2.20038	2.17855	2.59361	2.36415	2.16669	2.53726	2.43382	2.39362	2.54532	2.41179	2.43382	2.26251	2.35184	2.40367	2.21372	2.24307	2.20759	2.74069	2.54532	2.45294	2.52711	2.52988	2.50567	2.38892	2.43889	2.44127	2.46522	2.34622	2.37199	2.16736	2.53876	2.53475	2.45215	2.41179	2.39362	2.43382	2.38449	2.43559
ybjX	3.58928	3.50558	3.5778	3.30951	3.95947	3.48765	3.63199	3.34442	3.86066	2.43313	3.29428	3.48261	3.55241	3.66171	3.47948	3.51335	3.50412	3.40778	3.52923	3.55069	3.45761	3.52365	3.4054	3.56422	3.57668	3.3752	3.47692	3.29987	3.49157	3.97625	4.10643	3.48437	4.30669	3.86792	3.69368	3.56154	3.59183	3.77736	3.56422	3.65934	3.74662	3.54549
macA	2.68655	2.58933	2.60146	2.69783	2.33216	2.61293	2.63127	2.50022	2.4398	2.71748	2.5401	2.65347	2.41893	2.64195	2.63966	2.62669	2.70138	2.70651	2.71963	2.62389	2.66675	2.65005	2.57377	2.6771	2.57465	2.71913	2.7167	2.68132	2.64867	2.71799	2.43236	2.71135	2.24001	2.5963	2.65302	2.66614	2.59296	2.6373	2.94195	2.5725	2.53802	2.6898
macB	2.37935	2.27305	2.23612	2.29813	2.09912	2.25935	2.32357	2.26364	2.14965	2.3921	2.31466	2.33521	2.3704	2.31142	2.32644	2.30126	2.3966	2.32263	2.34928	2.30308	2.31311	2.26443	2.22342	2.35058	2.26826	2.40882	2.37275	2.39362	2.35805	2.32914	2.22425	2.44482	2.12212	2.27305	2.38808	2.3005	2.29648	2.29077	2.508	2.34844	2.18042	2.38975
cspD	3.32169	3.48501	3.18979	3.21286	3.18925	3.2955	3.53988	3.10104	3.18763	3.48667	3.6772	3.3595	3.56738	3.28364	3.26808	3.26398	3.08543	3.37912	3.16453	3.12674	3.2123	3.27157	3.39473	3.44666	3.20568	3.38115	3.36689	3.42846	3.31014	3.42846	2.92106	3.36754	3.79601	3.12269	3.08006	3.24337	3.2874	3.14728	3.08172	3.64782	3.10213	3.32288
clpS	3.25138	3.37826	3.31455	3.27774	3.2767	3.28049	3.42433	3.14933	3.25714	3.38343	3.09782	3.30046	3.29245	3.32288	3.28928	3.29368	3.27311	3.45848	3.37171	3.28261	3.32421	3.35023	3.29428	3.33851	3.25178	3.25822	3.30644	3.25296	3.25714	3.34834	3.32288	3.31514	3.37977	3.38343	3.30875	3.37088	3.33851	3.34563	3.44593	3.45848	3.33495	3.22369
clpA	3.60239	3.70192	3.74517	3.58462	3.55069	3.66308	3.69245	3.41988	3.65404	3.66171	3.50486	3.61356	3.61645	3.64545	3.51434	3.51434	3.36614	3.83958	3.70078	3.44593	3.64179	3.6994	3.53254	3.61012	3.56525	3.57999	3.64069	3.56245	3.56525	3.71335	3.69245	3.61645	3.84077	3.76389	3.63704	3.71958	3.59672	3.70333	3.72122	3.81191	3.77561	3.54667
serW	3.69245	3.34503	3.09782	3.06612	3.43521	3.28809	3.26457	3.42357	3.22369	3.20813	3.22685	3.69737	3.4734	3.31788	3.36754	3.21576	2.99622	3.20927	3.29987	3.45931	3.38267	3.27053	3.37826	3.08493	3.22369	3.53988	3.48842	3.63584	3.68537	3.40962	3.22685	3.65278	3.31788	3.20199	3.03115	3.26029	3.30046	3.3752	3.32613	2.97304	3.35491	3.6395
infA	3.8662	3.68653	3.8106	3.75725	3.84239	3.84667	3.74376	3.84667	3.81744	3.71818	3.69478	3.96885	4.00926	3.87675	3.86967	3.80518	3.91794	3.81602	3.93344	4.03706	4.07571	3.73565	3.86967	3.89905	3.89126	3.84355	3.84355	3.91346	3.93156	3.88943	3.67325	3.76661	3.68854	3.86496	3.95174	3.73419	3.7743	3.86066	3.83958	3.88122	3.80888	3.81602
aat	2.8703	2.84831	2.85367	2.61293	2.82676	2.7642	2.75962	2.70836	2.74146	2.78821	2.72351	2.9998	2.86733	2.849	2.73731	2.99676	2.99784	2.76896	2.82814	2.67839	2.84474	2.77147	2.77147	2.75215	2.67097	2.81047	2.77889	2.80246	2.73003	2.69223	2.72771	2.93003	2.74824	2.68804	2.94318	2.8084	2.77755	2.73901	2.73677	2.912	2.65564	2.83749
cydC	2.89426	2.86872	2.68598	2.75215	2.92219	2.72301	2.77962	2.73341	2.72866	2.76522	2.77147	3.03461	2.71748	2.98282	2.87683	3.19991	3.21388	2.73844	2.81903	2.68132	2.8131	2.89632	2.79024	2.80617	2.73956	2.85212	2.8031	2.83423	2.78285	2.63039	2.84766	2.92751	2.67953	2.5401	2.9998	2.88441	2.85301	2.81542	2.84419	2.78181	2.78903	2.87799
cydD	2.84029	2.84029	2.61786	2.69398	2.83965	2.67168	2.74957	2.67903	2.67658	2.76249	2.78181	2.94448	2.75516	2.89319	2.78903	3.10213	3.14933	2.69485	2.76371	2.7296	2.77962	2.83031	2.70836	2.75067	2.67596	2.80119	2.77431	2.762	2.76846	2.59559	2.80052	2.84029	2.62669	2.53876	2.9192	2.8143	2.78016	2.75448	2.78903	2.81968	2.79573	2.82075
trxB	3.66308	3.65831	3.46301	3.8263	3.62174	3.52365	3.60351	3.58265	3.55752	3.54548	3.61155	3.89264	3.57892	3.71958	3.71705	3.70693	3.56341	3.71465	3.73066	3.66065	3.72616	3.50742	3.60135	3.58811	3.70465	3.73301	3.68537	3.71958	3.68403	3.74662	3.93734	3.74517	3.57029	3.39213	3.70584	3.63317	3.5778	3.67089	3.59055	3.55241	3.6205	3.65831
lrp	4.44914	4.24942	4.3385	4.31301	4.27911	4.21884	4.3655	4.24675	4.30669	4.29952	4.38572	4.55297	4.35159	4.4212	4.39327	4.34859	4.39557	4.46446	4.38572	4.3385	4.31621	4.50234	4.49628	4.30308	4.3615	4.40381	4.44121	4.38981	4.37402	4.39992	4.45769	4.42931	4.5669	4.39557	4.40724	4.43727	4.28689	4.38186	4.55731	4.48655	4.41132	4.41132
ftsK	3.23573	3.20392	3.13987	3.07893	3.20323	3.12458	3.18364	3.18101	3.12514	3.2214	3.14208	3.43968	3.05958	3.06985	3.15274	3.20323	3.10994	3.27621	3.15878	3.09983	3.26163	3.24208	3.20694	3.10413	3.11587	3.16892	3.17589	3.16402	3.14845	3.20694	3.17589	3.14208	3.13759	3.18651	3.21852	3.12269	3.1664	3.10536	3.21169	3.04112	3.24962	3.24151
lolA	3.4836	3.48075	3.51709	3.44666	3.50201	3.46301	3.47692	3.48075	3.45007	3.59405	3.38573	3.72497	3.40424	3.4388	3.44946	3.56042	3.57275	3.59582	3.47053	3.42771	3.50842	3.70078	3.69126	3.49224	3.6549	3.41785	3.42846	3.43521	3.42846	3.50306	3.5208	3.44211	3.54459	3.52923	3.57567	3.50742	3.45366	3.54271	3.57163	3.42846	3.51121	3.52365
ycaJ	2.97625	2.94928	2.90349	2.83965	2.97625	2.93373	2.88745	2.96289	2.9515	3.01564	2.88916	3.09258	2.96647	2.88489	2.79624	2.9709	3.01085	3.00465	3.00749	2.94381	3.08661	3.03068	2.97192	2.92848	3.02781	2.88147	2.8692	2.88094	2.88393	2.97434	2.89582	2.849	2.94721	2.94721	3.12041	2.84831	2.91028	3.01446	2.98451	2.94837	2.96707	2.96228
serS	3.86496	3.8783	3.86066	3.73565	3.80518	3.85266	3.9356	3.7083	3.86496	3.91193	3.94686	4.06204	4.00515	3.94505	4.06714	4.12967	4.12466	3.79721	3.8025	3.9298	3.85574	3.86792	3.79876	3.99884	3.94291	3.76131	3.89423	3.77736	3.83048	3.90245	3.83293	3.8025	3.92515	3.85739	3.96328	3.90712	3.86239	3.94878	4.02584	3.94505	3.95546	3.81853
dmsA	2.02023	1.8125	1.80079	1.81063	1.87444	1.79031	2.00383	1.80773	1.80913	1.92049	1.81851	2.21565	1.86863	1.99348	1.96353	2.00586	1.94372	1.86293	1.87444	1.94894	1.81417	2.24238	1.93523	2.0269	1.92883	1.91686	2.01385	2.00097	1.93783	1.86559	2.07199	1.9528	1.96631	1.77523	1.91346	2.11562	1.93337	1.98156	2.03628	1.78329	1.915	2.12921
dmsB	2.26364	2.00586	2.01914	1.95508	2.0577	1.88476	2.14603	1.99157	1.97125	2.09668	2.01203	2.37623	2.11648	2.15472	2.12575	2.18335	2.06932	2.04798	2.03933	2.08525	2.03708	2.22243	2.07114	2.09427	2.04879	2.08185	2.11382	2.1573	2.11459	2.03067	2.18765	2.15814	2.17002	1.91958	1.99644	2.2867	2.16669	2.14519	2.23552	1.8813	2.04671	2.33796
dmsC	2.36415	2.17764	2.14251	2.12753	2.24972	2.09831	2.21738	2.10026	2.11648	2.25552	2.18152	2.51251	2.29229	2.39997	2.27539	2.38168	2.26826	2.26501	2.27753	2.14877	2.19306	2.33216	2.21985	2.19647	2.26663	2.14603	2.19741	2.30308	2.23552	2.13944	2.20657	2.24972	2.29648	2.06457	2.29648	2.29648	2.20099	2.27305	2.3525	2.08874	2.15564	2.37997
ycaC	3.34169	4.33048	4.25529	4.01982	3.8363	3.75961	3.78366	3.30215	3.79073	2.99179	3.66958	3.80374	3.33495	3.43968	3.64545	3.70465	3.08238	4.29242	3.71091	3.62487	3.81191	3.56525	3.96464	3.34692	3.46795	3.50742	3.59405	3.84239	3.31921	3.21852	3.60239	3.76131	4.56147	3.53619	2.35891	3.49694	3.40188	3.32938	2.62584	3.79601	3.0162	3.32877
ycaD	2.71466	2.64195	2.37935	2.7119	2.63396	2.66675	2.55464	2.44946	2.63396	2.52633	2.34705	2.84831	2.9296	2.72631	2.71963	2.68804	2.86673	2.49042	2.58783	2.58509	2.66107	2.52333	2.50022	2.6898	2.60965	2.56659	2.53802	2.6116	2.69653	2.38238	2.2867	2.82029	2.5971	2.18152	2.91979	2.67048	2.63457	2.68655	2.71748	2.91079	2.47355	2.67048
ycaM	1.56226	1.57727	1.54613	1.42265	1.45844	1.56394	1.62081	1.55273	1.53988	1.51708	1.55849	1.79917	1.66772	1.52236	1.59227	1.42003	1.56783	1.51204	1.42403	1.48355	1.54374	1.50415	1.54305	1.56573	1.36582	1.42403	1.57652	1.51708	1.54865	1.30306	1.38758	1.65702	1.47905	1.49614	1.69858	1.57225	1.48289	1.53483	1.52538	1.57225	1.51708	1.56077
ycaN	1.82653	1.7676	1.80832	1.87176	1.85924	1.72748	1.94894	1.70484	1.7094	1.85333	1.87107	2.10548	1.94372	1.80632	1.8031	1.76235	1.81851	1.93588	1.86932	1.79319	1.85755	1.93242	1.92123	1.75589	1.68423	1.95137	2.04992	1.92049	2.01821	1.88399	1.65091	1.75119	1.78329	1.74963	2.05843	1.98156	1.9477	1.83321	1.92883	1.9528	1.81417	1.84917
ycaK	2.24307	2.02286	1.75698	2.07846	2.02286	1.70235	2.23036	2.13259	1.72944	2.27305	2.05227	2.56823	2.044	2.33796	2.28176	2.10548	2.13526	2.08448	2.14965	2.01083	2.01644	2.4398	2.41179	2.17588	1.92684	2.26745	2.1643	2.39541	2.46892	2.40367	1.92123	2.44187	2.23851	1.83321	1.9627	2.20393	2.25203	2.00013	2.42056	1.87612	1.70793	2.23552
pflA	3.12106	3.26658	3.23392	3.15383	3.22926	3.20694	3.11232	2.96995	3.23875	3.09057	3.14728	3.43706	2.92905	3.39637	3.38924	3.54548	3.50923	3.32531	3.18925	3.19887	3.12944	3.49488	3.24092	3.20981	3.24092	3.2334	3.25096	3.12458	3.15551	3.24505	3.13987	3.09983	3.18101	3.25873	3.24092	3.28555	3.15827	3.4388	3.05698	3.22991	3.22252	3.06729
pflB	3.84077	4.05449	4.1172	4.00313	4.01768	3.76546	4.00313	3.89737	3.75843	3.75351	3.91469	4.09245	3.62174	3.91193	3.92006	4.49247	4.18007	4.08552	3.98003	4.0238	3.95947	4.4212	4.13225	3.80645	4.07337	3.76661	3.64545	3.89737	3.80888	3.53354	3.85418	3.85418	3.92357	3.78547	3.5778	3.80745	3.94065	3.76266	3.80518	3.56042	3.5778	3.82781
focA	3.06677	3.34323	3.54459	3.11991	3.37025	3.24907	3.29809	3.05537	3.15174	2.86094	3.09923	3.41703	3.18864	3.2767	3.08379	3.56738	3.38655	3.21444	3.06554	3.41434	3.16837	4.17351	3.38115	3.09983	2.98636	3.00235	3.06307	3.09057	3.10147	2.94094	2.98338	3.08006	3.11392	3.03888	2.95996	3.13225	3.1533	2.85788	2.92631	3.05915	2.84029	3.02607
ycaO	3.27053	2.98879	2.91436	3.07398	3.23991	3.04631	3.05101	3.31014	3.10147	2.95922	2.88489	3.40269	3.09258	3.3405	3.14933	3.2334	3.28623	3.02214	3.30094	3.18501	3.28555	3.15613	3.14477	2.83031	3.04631	3.40475	3.14208	3.22542	3.33079	3.24281	3.20873	3.28364	2.78354	3.10054	3.21916	3.34169	3.04886	3.2485	3.41604	3.00348	3.24389	3.24746
ycaP	2.88849	3.10484	3.53696	2.99335	2.88147	3.04677	3.00749	3.1111	3.07962	2.7441	2.94785	3.14151	2.66297	2.8143	2.85661	2.86541	2.77599	3.71216	2.90349	3.22473	2.94264	3.81602	3.71705	2.96995	3.69245	2.87282	2.94875	2.98687	2.84263	2.76482	3.25096	2.79694	3.52466	3.4656	2.81495	3.02653	2.81808	2.83805	2.93003	3.12836	2.84996	2.86541
serC	4.15442	4.15703	3.96885	3.79326	4.07337	3.95051	4.14413	3.90099	3.98175	4.02196	3.9897	4.28958	3.91193	4.2139	4.08039	4.2139	4.10881	4.24222	4.16505	4.07337	4.15922	4.0431	4.07013	4.01553	3.9539	4.19581	4.16505	4.11939	4.03466	3.9897	3.76131	3.8863	3.76661	3.96464	3.97085	4.08847	4.09814	4.083	4.19887	4.27262	4.02196	4.11939
aroA	3.92687	3.75843	3.56525	3.35491	3.75843	3.60739	3.74244	3.61645	3.62697	3.69126	3.62592	3.93734	3.40127	3.92006	3.61257	3.8662	3.76266	3.76389	3.87408	3.75576	3.883	3.71091	3.69737	3.69245	3.66065	3.89737	3.81853	3.85739	3.79452	3.69828	3.52365	3.64179	3.49804	3.55525	3.5315	3.77263	3.65278	3.86496	3.88943	3.84355	3.62292	3.89423
ycaL	2.31989	2.13769	1.95781	1.90406	2.22425	2.00793	2.05227	2.09234	2.03832	2.07763	2.08525	2.25389	2.00198	2.24533	2.04113	2.17855	2.2083	2.14603	2.32508	2.17764	2.31911	2.11835	2.07199	1.99724	2.12648	2.21643	2.16669	2.18526	2.21985	2.0316	1.99348	2.00699	1.96845	1.93588	2.29473	2.11459	2.12212	2.26172	2.28902	2.38449	1.9528	2.25064
cmk	3.2597	3.12041	3.35491	3.10536	3.2123	3.16232	3.11341	3.33985	3.19933	3.14535	3.21332	3.48667	3.43379	3.25138	3.17648	3.26658	3.22736	3.1222	3.2968	3.23452	3.35491	3.13279	3.29486	3.01348	3.35863	3.27157	3.19501	3.22991	3.27774	3.21029	3.12269	3.30738	3.26857	3.27858	3.36122	3.26398	3.19501	3.37737	3.30353	3.11297	3.22201	3.26588
rpsA	4.57657	4.54777	4.60988	4.60032	4.61448	4.59548	4.60032	4.64822	4.60988	4.51647	4.60032	4.70624	4.66381	4.62433	4.60988	4.65843	4.63372	4.5858	4.5858	4.62925	4.63828	4.60568	4.62433	4.61448	4.63372	4.60988	4.59548	4.60988	4.59068	4.63372	4.55731	4.57657	4.6537	4.5669	4.64822	4.62433	4.60568	4.5669	4.61448	4.66381	4.58182	4.58182
ihfB	4.0238	4.04568	4.24942	3.99519	3.94065	4.15273	4.12466	3.93156	4.09019	3.93156	4.00515	4.20764	3.90552	4.15922	4.05264	4.19887	4.08552	4.06204	4.03874	4.07749	3.99519	4.15703	4.083	4.20211	4.14956	4.01553	4.15442	4.00926	4.02584	4.17676	4.03706	4.04568	4.25529	4.14413	4.011	3.89594	4.03466	4.19192	4.13477	3.91654	4.04775	4.0298
ycaI	1.82011	1.70699	1.69509	1.68827	1.79838	1.74186	1.734	1.72688	1.74434	1.85838	1.72039	1.91274	1.93155	1.82081	1.55849	1.84591	1.84668	1.84265	1.93427	1.8169	1.85924	1.79382	1.71805	1.84336	1.73187	1.74514	1.73768	1.78184	1.75451	1.74514	1.74582	1.89236	1.88225	1.77124	2.06255	1.76305	1.73187	1.75298	1.85667	1.89144	1.80832	1.78255
msbA	3.18651	3.08172	2.91863	3.16341	3.21494	3.12894	3.15613	3.20091	3.17995	3.03369	3.12836	3.34169	2.98338	3.14416	3.19069	3.17424	3.21286	3.12674	3.18044	3.03328	3.21916	3.09782	3.1151	3.15827	3.22813	3.16837	3.17106	3.19644	3.21494	3.33722	3.14477	3.2468	3.13712	2.93421	3.20443	3.09782	3.04481	3.25233	3.06927	2.874	3.12894	3.14098
lpxK	3.00848	2.93567	2.81706	2.96944	3.08379	2.98789	2.87799	3.0579	3.04332	3.04943	3.11392	3.23761	3.08442	3.02214	2.98282	2.93222	3.1111	3.00848	3.11883	2.91436	3.18552	2.86978	2.89365	3.00029	3.01018	3.04831	2.9736	3.05497	3.07683	3.15174	2.98924	3.10104	2.98514	2.82629	3.26933	2.92683	2.9126	3.14263	2.92106	3.01189	2.98069	3.06082
ycaQ	2.23036	2.28814	2.05141	2.09234	2.30218	2.17002	2.28986	2.17409	2.16903	2.23332	2.18692	2.27901	2.40962	2.32838	1.95708	2.24444	2.34557	2.28112	2.31989	2.05591	2.36102	2.2083	2.15326	2.25064	2.12753	2.16168	2.14965	2.21372	2.25835	2.15814	2.25835	2.16093	2.1573	2.04671	2.41653	2.11279	2.3704	2.33885	2.0802	2.47686	2.12648	2.18415
ycaR	3.22031	3.22991	3.1333	3.05161	3.22201	3.08442	3.21286	3.14728	3.17106	3.16577	3.20503	3.46473	3.29189	3.21638	3.29809	3.26107	3.24208	3.13868	3.20694	3.29609	3.22926	3.17819	3.16295	3.21739	3.2334	3.27386	3.18925	3.19199	3.19828	3.16402	3.34253	3.36614	3.11883	3.02829	3.36907	3.21682	3.17483	3.27386	3.09209	3.29486	3.15274	3.19828
kdsB	3.54271	3.56422	3.472	3.39213	3.52365	3.42941	3.48765	3.43589	3.51239	3.46634	3.5345	3.74906	3.66567	3.61495	3.62927	3.64664	3.64408	3.47769	3.58462	3.62809	3.58928	3.49157	3.53893	3.51951	3.59478	3.58359	3.52466	3.53988	3.5564	3.44044	3.65176	3.70693	3.42276	3.36754	3.75189	3.54667	3.50201	3.63317	3.43797	3.73066	3.44044	3.5208
ycbJ	2.22145	2.26911	2.12648	2.16903	2.23695	2.18335	2.40657	2.09331	2.20989	2.37345	2.20475	2.41269	2.39895	2.32644	2.26172	2.42767	2.33735	2.34274	2.20657	2.24444	2.29077	2.46963	2.17409	2.45215	2.26251	2.19052	2.26443	2.12837	2.18335	2.29229	2.38587	2.15564	2.62978	2.41179	2.71466	2.33521	2.34557	2.34411	2.30789	2.38657	2.29473	2.20393
ycbC	2.52058	2.37935	2.22243	2.36205	2.44401	2.24533	2.33368	2.45514	2.36712	2.37935	2.28814	2.68441	2.46733	2.511	2.5401	2.508	2.56263	2.70263	2.43382	2.33796	2.41585	3.13124	2.79807	2.40451	2.92106	2.42897	2.39066	2.39134	2.38304	2.45016	2.33796	2.31557	2.43782	2.19306	2.37868	2.33587	2.33521	2.45016	2.56432	2.31911	2.3005	2.53726
smtA	3.2905	3.19388	3.15731	3.25296	3.23809	3.15613	3.30294	3.16058	3.13595	3.3275	3.27157	3.55841	3.53619	3.2818	3.21444	3.17933	3.17995	3.28428	3.4113	3.27386	3.33422	3.17483	3.20927	3.31514	3.17933	3.39129	3.29368	3.29935	3.28049	3.1664	3.28928	3.321	3.2888	3.28364	3.42433	3.31386	3.25296	3.36551	3.2905	3.29116	3.27203	3.28261
mukF	3.02333	2.90301	2.92422	2.99923	2.96289	2.93716	3.01348	2.94037	2.85863	2.96466	3.00173	3.23225	3.23105	2.95819	2.94837	2.86328	2.93567	2.92156	3.10721	2.99232	3.01411	2.86044	2.87213	2.97496	2.88304	3.07794	2.9998	2.97953	2.96901	2.93272	3.00796	3.07138	2.96171	2.96406	2.99427	3.07301	2.9736	3.06003	3.00905	3.04375	3.04282	3.02829
mukE	3.20981	3.08493	3.05211	3.22091	3.17361	3.10054	3.13062	3.15672	3.08238	3.18864	3.12106	3.46634	3.40343	3.15784	3.15672	3.14263	3.17483	3.18979	3.26524	3.17759	3.22877	3.21444	3.14695	3.1222	3.18044	3.27993	3.18044	3.19991	3.16341	3.07515	3.14535	3.17243	3.15613	3.15111	3.18364	3.23278	3.14477	3.2468	3.23452	3.16837	3.23809	3.21388
mukB	3.09616	2.928	2.86673	3.02781	3.0211	2.92751	2.99622	2.97141	2.88304	3.02156	3.0162	3.31184	3.37826	3.03939	3.0373	2.96758	3.00632	3.01693	3.10348	3.05537	3.07962	3.05497	2.97141	2.94318	3.00905	3.12621	3.00749	3.02333	3.00965	2.96228	2.97304	3.06677	2.98179	2.95367	3.09694	3.06401	3.01235	3.10819	3.09057	3.09741	3.04886	3.10721
ycbB	2.52929	2.58588	2.88916	2.61786	2.50247	2.79522	2.60509	2.58445	2.66724	2.76077	2.61089	2.8735	2.60447	2.60447	2.53537	3.27157	2.71799	2.7167	2.51178	2.78016	2.60887	2.86328	2.72186	2.66419	2.73288	2.47946	2.54232	2.50163	2.48416	2.51472	2.49341	2.56359	2.66973	2.84312	2.57726	2.65489	2.5806	2.50088	2.45587	2.79807	2.63257	2.511
ycbK	3.52639	3.82153	3.72887	3.66567	3.81602	3.85574	3.66424	3.38035	3.89594	3.78254	3.37671	3.83456	4.00107	3.78116	3.60739	3.87124	3.70078	3.92687	3.79204	3.58359	3.87124	3.47861	3.53	3.71216	3.60739	3.275	3.56422	3.51434	3.49567	3.54667	3.56422	3.39889	3.75961	3.37449	3.07093	3.27431	3.66171	3.41785	3.5315	3.35863	3.2818	3.49488
ycbL	3.45531	3.72783	3.59582	3.55241	3.73419	3.80888	3.57029	3.36907	3.82305	3.70584	3.33282	3.78116	3.95051	3.71465	3.54377	3.75576	3.6781	3.80888	3.7743	3.56525	3.84077	3.43379	3.47692	3.68947	3.55433	3.2968	3.53807	3.47692	3.44117	3.53619	3.55147	3.38035	3.69737	3.36689	3.29116	3.30579	3.59287	3.43456	3.50558	3.41988	3.29609	3.4836
aspC	3.91052	3.74244	3.50923	3.57275	3.72887	3.59805	3.9539	3.94065	3.7083	3.9897	4.02786	4.13798	4.05058	3.96672	3.79073	3.98003	3.83048	3.96328	3.97438	3.84077	3.92515	3.84239	3.91052	3.85739	3.89737	3.85266	3.87408	3.9298	3.87536	3.72254	3.71465	4.05264	3.84959	3.33633	3.85739	3.82153	3.85266	3.78817	3.86792	4.02584	3.50306	3.90099
ompF	4.86521	3.62927	2.94264	3.53354	2.7748	3.62487	3.65058	2.39362	3.46395	4.30308	4.47385	4.74929	2.78761	4.51647	4.35159	3.74906	4.09019	3.07683	3.89594	3.60642	4.23678	4.083	2.56588	3.52848	3.06355	4.64822	4.30308	4.71581	4.72564	4.10085	4.37402	4.672	4.26187	3.33422	2.72351	3.79995	4.03706	3.37671	4.34552	2.43782	3.48925	4.84745
asnS	3.86239	3.65058	3.5315	3.41199	3.61356	3.60351	3.61953	3.63828	3.57275	3.78366	3.75725	3.98175	3.97085	3.90099	3.80374	3.68737	3.8025	3.63317	3.72887	3.74517	3.72376	3.61257	3.62809	3.86376	3.69368	3.77263	3.74123	3.80518	3.73703	3.6205	3.71335	3.8291	3.6395	3.68653	3.74517	3.76389	3.63704	3.85574	3.70192	3.87278	3.74906	3.87124
pncB	3.70465	3.62292	3.60135	3.90245	3.73066	3.76822	3.6994	3.62809	3.78817	3.68947	3.71818	3.91346	4.18879	3.89264	3.72887	3.8783	3.88122	3.76942	3.84239	3.66171	3.82781	3.77857	3.75576	4.01354	4.20211	3.71465	3.80645	3.71335	3.76266	3.83162	3.74906	3.49804	3.81853	3.79601	3.92813	3.78366	3.86792	3.97625	3.99143	4.33048	3.74244	3.67325
pepN	3.25472	3.2123	3.39278	3.39733	3.27621	3.12399	3.37912	3.24151	3.25178	3.27157	3.43797	3.58265	3.16837	3.35651	3.39637	3.44375	3.28502	3.31455	3.32812	3.40188	3.28928	3.34756	3.3316	3.41199	3.61953	3.31584	3.2597	3.3405	3.29486	3.2955	3.35572	3.26808	3.39278	3.4836	3.3997	3.47861	3.40343	3.43064	3.54459	3.17819	3.35808	3.25919
ssuB	2.13085	2.27468	2.37411	2.21985	2.21643	2.71799	2.09912	2.06845	2.17764	2.07383	2.07763	2.37797	2.33735	2.28734	2.14519	2.36572	2.2182	2.29473	2.29315	2.27195	2.30308	2.13328	2.58653	2.11279	2.16526	2.1415	2.18906	2.15648	2.14251	2.13259	2.09584	2.11103	2.27605	2.23851	2.16334	2.06845	2.10118	2.1524	3.15225	2.69398	2.01644	2.07663
ssuC	2.25748	2.11928	1.93523	2.11382	2.05338	2.5169	2.02589	2.01454	2.0316	2.02378	2.18906	2.19052	1.9627	2.19469	2.11648	2.1415	2.12118	1.98156	2.0577	2.06004	2.07945	2.10725	2.30126	2.02023	1.99157	2.08525	2.12575	2.19547	2.04317	2.02903	2.16093	2.0316	1.97973	2.01644	1.95781	2.13944	2.01083	2.21186	2.99335	2.15916	2.13868	2.24832
ssuD	1.80913	1.62292	1.68366	1.99724	1.79659	2.53649	1.61842	1.70388	1.65838	1.82011	1.78955	1.93337	1.71487	1.95385	1.82902	2.01644	1.80832	1.73257	1.71202	1.77866	1.7134	1.82408	2.4253	1.54218	1.67279	1.73257	1.79031	1.75209	1.64897	1.81851	1.73545	1.74901	1.74434	1.67129	1.7552	1.88816	1.71928	1.90654	3.1404	2.13328	1.72814	1.87444
ssuA	1.54708	1.72944	1.58928	1.89144	1.65398	2.65302	1.47482	1.69128	1.6051	1.67329	1.65641	1.80481	1.50027	1.82251	1.55757	1.86863	1.5382	1.64151	1.6277	1.60133	1.65457	1.63878	2.43703	1.61587	1.68604	1.50476	1.63136	1.60883	1.52852	1.35809	1.60206	1.6432	1.63493	1.57942	1.74031	1.82408	1.60438	1.76596	3.24559	2.14723	1.49302	1.60206
ssuE	1.54305	1.46246	1.47547	1.7731	1.5744	2.51609	1.48973	1.45063	1.54948	1.63429	1.54514	1.67074	1.42898	1.61228	1.42003	1.69509	1.57379	1.47823	1.51204	1.54865	1.52372	1.5261	2.25064	1.51035	1.47229	1.47229	1.454	1.54948	1.40074	1.29446	1.6215	1.48893	1.55101	1.54374	1.69193	1.73545	1.46752	1.56573	3.03274	2.00699	1.3797	1.55036
ycbQ	1.50476	1.65702	1.46005	1.70484	1.51771	1.55909	1.64843	1.48679	1.59502	1.70235	1.71805	1.92883	1.61912	1.61018	1.81336	1.50945	1.66697	1.62655	1.49821	1.45489	1.48121	1.72097	1.64232	1.88311	1.74641	1.66697	1.66915	1.53919	1.66553	1.82011	1.93702	1.57379	1.77124	1.55492	1.55356	1.67388	1.64692	1.74095	1.51976	1.80228	1.68312	1.49675
ycbR	1.20291	1.19051	1.19371	1.1358	1.21226	1.18144	1.30857	1.24917	1.10868	1.30857	1.1335	1.48053	1.2264	1.29375	1.17906	1.1854	1.20114	1.17329	1.22403	1.09405	1.19302	1.03075	1.10331	1.42265	1.20714	0.911899	1.15646	1.05752	1.39657	1.32739	1.31427	1.25587	1.37533	1.10943	1.31256	1.26329	1.25287	1.15554	1.39401	1.3376	1.20473	1.20626
ycbS	1.53749	1.52681	1.68902	1.49229	1.613	1.63261	1.75119	1.51435	1.54056	1.66142	1.47063	1.734	1.58928	1.49766	1.58372	1.454	1.61764	1.62202	1.60438	1.65702	1.68986	1.50945	1.5261	1.6972	1.51708	1.6051	1.64232	1.64692	1.66772	1.64633	1.65518	1.47547	1.73016	1.58297	1.60656	1.61164	1.69858	1.61164	1.76993	1.62292	1.48585	1.51204
ycbT	1.90813	1.8987	2.04879	1.88565	1.94653	1.93155	2.03708	1.87358	1.94443	2.0089	1.8169	2.13328	1.83561	1.98671	1.9277	1.80632	1.93242	2.06932	2.05338	2.01557	2.00013	1.82081	1.88025	2.05591	1.82251	1.94894	2.04592	2.02023	2.01714	2.06079	1.93858	1.93523	2.06357	2.01385	1.86125	1.94275	1.9991	2.0048	2.1231	1.91588	1.79997	1.90896
ycbU	1.61912	1.56984	1.72944	1.58502	1.67743	1.61587	1.73629	1.5877	1.55578	1.74344	1.46831	1.83658	1.62362	1.57871	1.47382	1.48679	1.64403	1.71076	1.69592	1.63998	1.67279	1.39314	1.61508	1.6851	1.45236	1.57871	1.73701	1.63136	1.65838	1.78255	1.67388	1.6215	1.80396	1.65767	1.73701	1.73187	1.74095	1.6277	1.76162	1.68312	1.60354	1.60354
ycbV	1.71975	1.66697	1.74031	1.65331	1.71975	1.73101	1.79997	1.67129	1.66772	1.81063	1.46005	1.81503	1.63493	1.62081	1.64897	1.64467	1.69049	1.75209	1.7014	1.65965	1.59072	1.5324	1.6432	1.76235	1.52681	1.63378	1.76921	1.7165	1.726	1.79382	1.75775	1.6051	1.85755	1.64151	1.73768	1.81851	1.78255	1.76447	1.80773	1.71136	1.59227	1.65518
ycbF	1.83933	1.82081	1.9015	1.77694	1.89489	1.83658	1.94544	1.82408	1.77694	1.9528	1.83503	2.04009	1.87773	1.7741	1.69358	1.88025	1.86559	1.94011	1.93858	1.74582	1.91274	1.78019	1.82568	2.01286	1.75451	1.83933	1.87951	1.93005	1.86932	1.85924	1.86713	1.86932	1.94984	1.74344	2.08363	1.93155	1.92503	1.85029	1.90493	1.89959	1.67388	1.85029
pyrD	3.32531	3.10994	3.02481	3.12989	3.21969	3.12106	3.17882	3.09694	3.17759	3.03115	2.97192	3.50842	3.31386	3.27993	3.33633	3.25636	3.08589	3.09983	3.1958	3.18044	3.30438	3.25714	3.2334	2.79624	2.8703	3.34442	3.29245	3.32346	3.41988	3.28261	3.0301	3.39733	2.91707	2.88094	2.98879	3.2468	3.25822	3.28928	3.17424	3.2468	3.08766	3.31921
ycbW	3.12514	3.18364	3.06985	3.06082	3.04282	3.10994	3.34103	3.15731	3.0373	3.42998	3.13225	3.52466	3.25414	3.22201	3.20873	2.94264	2.95819	3.22612	3.25822	3.1066	3.24907	3.19199	3.23809	3.58928	2.95311	3.22685	3.24208	3.27932	3.2767	3.12674	2.84831	2.81208	3.15827	3.22473	3.65831	3.19259	3.3439	3.01348	3.39129	3.23225	3.08825	3.16453
ycbX	2.81208	2.52988	2.52633	2.71544	2.70581	2.63181	2.76021	2.53537	2.66297	2.69335	2.51766	2.93567	2.71604	2.84945	2.66558	2.90852	2.8506	2.79463	2.79083	2.68383	2.64195	2.912	2.7441	2.80678	2.75262	2.8386	2.86733	2.70581	2.74199	2.86444	2.74824	2.73547	2.76314	2.65564	2.85723	2.84096	2.68547	2.8017	2.88916	2.78662	2.72251	2.72186
ycbY	3.21332	2.96228	3.03509	3.08988	3.10277	3.07353	3.15111	3.15827	3.08327	3.19765	3.07893	3.44452	3.38411	3.15827	3.10819	3.08543	3.21638	3.00632	3.21638	3.22369	3.22091	2.99022	3.06453	3.13062	3.04112	3.16996	3.13279	3.14322	3.25096	3.18925	3.13759	3.24559	3.19388	3.01189	3.28502	3.20927	3.14591	3.13416	3.12989	3.10104	3.06985	3.21795
uup	2.97434	2.84474	2.84419	2.8703	2.96944	2.90463	2.96355	2.96647	2.88698	3.06796	2.90229	3.19199	3.38115	3.04728	2.94381	2.93114	3.00573	2.8358	3.04163	2.98835	2.99232	2.83749	2.88304	2.99676	2.83912	2.95764	2.93272	2.96406	3.00848	2.99179	2.93972	3.02781	2.98835	2.8386	3.11297	3.03561	3.00749	2.92043	2.96406	3.06532	2.86541	3.00905
pqiA	2.66724	2.64926	2.77431	2.72631	2.89956	2.77254	2.61089	2.76482	2.76751	2.77196	2.59923	2.88352	2.90643	2.63396	2.62314	2.56359	2.75699	2.63039	2.73547	2.67535	2.70581	2.71963	2.64469	2.71466	3.11921	2.68923	2.68318	2.64037	2.71913	2.77962	2.64338	2.71077	2.71544	2.74344	2.87971	2.75797	2.72809	2.86328	2.94721	2.72587	2.74457	2.652
pqiB	2.78453	2.82515	2.96406	2.84212	3.02653	2.89426	2.74824	2.83322	2.84365	2.89109	2.66614	3.03833	2.74267	2.70511	2.74199	2.70581	2.82718	2.7771	2.81495	2.71389	2.78128	2.8692	2.73677	2.83749	3.16188	2.82403	2.82764	2.79807	2.86541	2.98179	2.82814	2.83912	2.94448	2.77089	2.84597	2.87103	2.78903	3.02781	3.02252	2.55464	2.77089	2.77807
ymbA	2.90463	2.92751	2.96944	3.00465	3.11392	2.93421	2.80617	2.81706	2.9709	2.93272	2.80427	3.11819	2.87611	2.82581	2.86265	2.81968	2.92272	2.88147	2.75751	2.79083	2.85171	2.97042	2.81593	2.93172	3.27104	2.98234	2.99622	2.93768	3.00173	3.08071	2.89537	2.85494	3.1151	2.91596	2.93716	2.93172	2.93716	3.12674	3.11753	2.93052	2.77022	2.84651
rmf	3.30738	4.05836	3.57892	3.37912	3.60739	3.39473	3.70333	2.84529	3.68537	3.57163	3.6205	3.52154	3.31649	3.69828	3.43589	4.1172	3.26658	4.20764	3.95546	3.23278	4.011	3.79721	3.68537	3.51335	3.52154	3.07962	3.55241	3.472	3.2905	3.80645	3.34442	3.00402	4.13798	2.9296	3.12674	2.98583	3.51709	3.05275	3.41434	3.48437	3.01085	3.36614
fabA	3.6994	3.40962	3.42623	3.55346	3.6781	3.51239	3.55752	3.66424	3.57163	3.53551	3.62809	3.87536	3.83958	3.77988	3.51335	3.6772	3.90099	3.56641	3.88475	3.60239	3.71091	3.66065	3.63199	3.42771	3.55752	3.48586	3.63064	3.66958	3.68947	3.95051	3.82305	3.97085	3.40188	3.2905	3.68854	3.42998	3.46301	3.53988	3.47948	3.52923	3.43064	3.68403
ycbZ	2.99923	2.92483	2.94981	2.91313	2.95872	2.93114	2.97953	3.01189	2.92324	2.93317	3.00688	3.16341	3.17724	2.99734	2.94612	3.07683	3.10941	2.90533	3.01564	3.00573	3.07036	2.89537	2.95872	2.85122	2.98583	2.72535	2.40529	2.97434	2.87213	2.94264	3.03228	2.94508	2.89224	2.96758	3.2888	3.16709	3.00029	3.05852	2.99289	3.36828	3.16765	2.97243
ycbG	3.03663	2.8506	2.97243	2.86541	2.86044	2.8326	3.02897	2.80995	2.76582	3.10536	3.02781	3.25178	3.24746	3.02829	3.05275	3.03162	2.87611	3.0301	2.96647	3.06355	2.84597	3.08238	3.01348	3.12776	2.92848	3.06985	3.14098	3.07683	3.04943	3.06453	2.92219	3.15225	3.04886	3.03461	3.22252	3.18864	2.98234	3.41349	3.18431	3.16232	3.17187	3.07036
ompA	5.01405	4.84745	5.03026	5.04672	4.76819	4.95845	5.10197	4.99951	4.98832	4.91187	4.8989	5.04672	4.34552	5.04672	4.6537	5.04672	4.94401	5.19707	5.06034	4.98832	4.97149	5.04672	5.23476	5.11749	5.18212	5.04672	5.10197	5.18212	5.04672	4.98832	5.10197	4.95845	5.25937	5.11749	5.03026	5.14996	5.06034	4.8989	5.01405	5.22307	4.86521	4.97149
sulA	2.85863	2.96802	2.908	3.04112	2.91436	2.90349	2.86778	2.78662	2.76314	3.02951	2.9296	3.65176	2.84419	2.74889	2.9897	2.7941	2.95208	2.84146	2.81968	2.82403	2.83474	2.98636	2.759	2.90702	2.92683	2.84029	2.83382	2.84263	2.8017	3.07853	3.43379	2.8084	2.86501	2.96535	2.84529	3.24628	2.823	2.91542	2.82629	2.93768	2.28176	2.79863
yccR	2.33287	2.34343	2.41118	2.15564	2.34128	2.31402	2.39454	2.24764	2.28603	2.56725	2.38892	2.58783	2.50247	2.37715	2.31402	2.3551	2.42131	2.43465	2.41976	2.46892	2.39454	2.40367	2.39541	2.46066	2.37935	2.39895	2.36102	2.35685	2.35685	2.25552	2.30466	2.51977	2.34622	2.40151	2.64598	2.50865	2.36647	2.31813	2.57465	2.66558	2.31466	2.31402
yccS	2.78903	2.60705	2.52124	2.48552	2.73228	2.56122	2.74344	2.69653	2.65637	2.57465	2.6116	2.9456	2.51894	2.76846	2.77196	2.78761	2.66846	2.62457	2.72535	2.57609	2.70439	2.66558	2.67287	2.73901	2.63396	2.79624	2.67903	2.73173	2.79522	2.8126	2.62234	2.91028	2.78069	2.66175	2.69653	2.76371	2.65489	2.84529	2.64241	2.52058	2.73956	2.77254
yccF	2.99622	2.82466	2.76582	2.62108	2.88698	2.80119	2.94264	2.86209	2.82868	2.82868	2.75962	3.13177	2.65255	2.96228	2.93768	2.97549	2.85983	2.84312	2.89319	2.76632	2.82581	2.90929	2.90463	2.98179	2.76249	3.01138	2.91979	2.90301	2.99475	3.00905	2.70024	3.15613	2.82029	2.87213	2.7642	2.98687	2.83965	2.99427	2.79024	2.61361	2.87154	2.95643
helD	2.72351	2.72351	2.7071	2.58445	2.65818	2.5394	2.76846	2.56515	2.59078	2.66914	2.74567	3.00796	2.79262	2.69275	2.69335	2.69841	2.64867	2.72771	2.69653	2.67903	2.66614	2.66107	2.62729	2.74767	2.66724	2.73003	2.70581	2.72918	2.66772	2.64867	2.90011	2.66297	2.70024	2.5823	2.86778	2.77022	2.74508	2.71544	2.65055	2.83689	2.63966	2.75262
mgsA	3.12156	3.02481	2.94448	3.13279	3.00173	2.84831	3.21852	3.09317	2.82354	3.11991	3.15613	3.43521	2.94981	3.20091	3.20265	3.29809	3.16577	3.04375	3.03999	3.11232	2.95922	3.25636	3.2481	3.09552	3.18979	3.09104	3.05698	3.07893	3.08327	3.35572	3.22369	3.09552	2.96061	2.95102	3.12458	3.11048	3.22424	3.00965	3.14728	2.90852	3.00688	3.18714
yccT	1.94443	2.0577	2.55323	2.0577	1.77224	1.88734	2.19136	2.15041	1.86388	1.78019	2.15814	2.24764	2.17588	1.93005	2.03428	1.87176	1.85408	1.94544	2.02798	2.13769	1.74095	2.1643	2.31989	2.17855	2.00977	2.00296	2.10807	2.16168	2.00097	1.76993	1.9761	1.98754	1.9309	2.39997	2.09102	2.0421	2.08525	1.93783	1.96353	2.46733	1.89489	1.9477
yccU	3.03461	3.26296	3.3997	3.25919	3.04728	3.07893	3.07568	3.02333	3.13542	3.02375	3.19119	3.40706	2.83749	3.19887	3.26993	3.28364	3.13595	3.39889	3.10277	3.26738	3.14695	3.27203	3.31649	3.14933	3.28987	3.15274	3.11707	3.15174	3.09616	3.30579	3.19765	3.13416	3.18431	3.29609	2.93972	3.07036	3.06729	3.18306	2.95643	3.10277	2.93716	2.99335
yccV	3.23875	3.46012	3.61257	3.43379	3.26398	3.42122	3.56953	3.3205	3.2597	3.15731	3.27311	3.51031	3.38494	3.36828	3.35491	3.35269	3.19828	3.56042	3.28049	3.34103	3.28809	3.29486	3.38494	3.40706	3.36413	3.26993	3.2955	3.3595	3.29865	3.52738	3.14098	3.30438	3.48925	3.44452	3.30815	3.30951	3.32877	3.35421	3.18925	3.69368	3.18364	3.21444
yccW	3.22612	2.99289	2.85212	3.11161	3.1151	2.97725	3.10213	3.08172	3.06248	3.04225	3.04886	3.41434	3.28122	3.24746	3.22685	3.06082	3.13478	3.14728	3.22201	3.13062	3.18101	3.09104	3.07457	3.17536	3.06796	3.16341	3.16188	3.19388	3.22877	3.16577	3.12621	3.21286	2.87683	3.01693	3.28928	3.14322	3.07568	3.18431	3.20635	2.99289	3.00465	3.17995
yccX	2.58509	2.73677	2.95311	2.63588	2.54739	2.77311	2.68494	2.488	2.64037	2.54809	2.65489	2.88849	2.57929	2.62389	2.7119	2.62921	2.69335	2.78821	2.57546	2.82185	2.56939	2.72587	2.73493	2.66846	2.68441	2.6771	2.74824	2.63332	2.6037	2.76896	2.61451	2.57872	2.60223	2.96647	2.50363	2.70263	2.60828	2.70138	2.55189	2.78556	2.60639	2.54809
yccK	3.05053	3.04886	2.85661	3.02829	3.08929	2.92043	3.01138	2.97776	2.94142	3.09741	2.9362	3.33007	3.12719	3.31921	3.04112	3.38924	3.27993	3.09258	3.20265	3.02	3.19828	2.98234	3.03416	3.15613	3.09741	3.09057	3.05101	3.11753	3.14151	3.02716	3.4113	3.10277	3.35269	2.97496	3.18611	2.95021	3.02214	3.11883	3.0938	3.05444	2.98636	3.08884
yccA	3.54965	3.71091	3.59055	2.95996	3.72376	3.56154	3.61758	3.47769	3.66308	3.92813	3.42941	3.94065	3.13177	4.04568	3.40628	4.33613	4.07013	3.63199	3.61012	3.5417	3.71335	3.63704	3.67901	3.71958	3.74244	3.56953	3.57892	3.55147	3.48586	3.53807	4.14083	3.55241	4.24428	3.44117	3.48667	3.50644	3.61012	3.49567	3.58718	3.26738	3.43797	3.52639
serT	2.45896	2.05227	2.06004	2.11648	2.32748	2.30218	2.08976	2.41353	2.29155	2.11103	2.12212	2.51395	2.40815	2.34205	2.17955	2.10725	2.34928	1.92684	2.29398	2.38092	2.36647	1.98318	2.09102	2.05932	1.96353	2.46591	2.36787	2.28734	2.48019	2.39895	2.49699	2.42618	2.07473	2.27605	2.30641	2.22847	2.12027	2.62234	2.45143	2.07114	2.43236	2.5401
hyaA	1.80832	1.91346	1.86125	1.68423	1.71487	1.6966	1.78255	1.68423	2.25748	1.61842	1.87358	1.79838	1.67809	1.81775	1.69276	1.85408	1.75871	1.8125	1.74641	1.79382	1.79382	1.78608	1.86293	1.70388	1.6851	1.7676	1.7731	1.67001	1.7173	1.54948	1.7062	1.65965	1.70315	3.52267	1.64692	1.75589	1.7676	1.71076	1.65641	1.73545	1.7676	1.78865
hyaB	1.2838	1.69358	1.51918	1.25824	1.38952	1.34654	1.51204	1.17025	2.01083	1.31741	1.45844	1.52681	1.37013	1.30999	1.29888	1.36656	1.41097	1.58502	1.30932	1.3257	1.3238	1.27373	1.45588	1.27373	1.31256	0.818542	1.08732	1.26056	1.26167	1.22137	1.14799	1.20809	1.35027	3.25138	1.37807	1.29657	1.46246	1.17725	1.31427	1.44456	1.11929	1.2838
hyaC	1.72876	2.05591	1.84019	1.59227	1.73701	1.7676	1.86125	1.73341	2.24832	1.73545	1.80989	1.93242	1.92123	1.78098	1.68253	1.7731	1.79838	1.94275	1.75698	1.70863	1.75944	1.72748	1.80228	1.82251	1.81775	1.69128	1.58569	1.58088	1.68253	1.55273	1.71284	1.69858	1.80167	3.52466	1.69358	1.60354	1.8411	1.50565	1.73701	1.7676	1.7014	1.67001
hyaD	1.72381	2.02209	1.9006	1.8813	1.78329	1.75298	1.87858	1.68986	2.19469	1.78255	1.87699	1.98156	2.07018	1.90813	1.79131	1.89236	1.8322	1.98318	1.91686	1.82408	1.93242	1.83561	1.83735	1.95214	1.82011	1.79319	1.79997	1.79319	1.78865	1.67204	1.89959	1.87176	1.92403	3.35119	1.96535	1.72455	1.88734	1.67743	1.76305	1.96428	1.73187	1.726
hyaE	1.64692	1.95708	1.81336	1.70863	1.82081	1.7219	1.82011	1.62526	2.0802	1.70557	1.73954	1.86293	2.03258	1.77124	1.76596	1.8169	1.81063	1.87544	1.77939	1.72534	1.80913	1.72814	1.74582	1.7974	1.726	1.61993	1.71805	1.6624	1.64232	1.53483	1.73341	1.70793	1.76305	3.2123	1.75944	1.65518	1.79319	1.68024	1.71928	1.85263	1.58227	1.68312
hyaF	1.40153	1.79917	1.67204	1.41767	1.53405	1.48823	1.49465	1.39219	1.95626	1.54449	1.45926	1.66553	1.65331	1.46005	1.30524	1.56783	1.55678	1.69858	1.49961	1.501	1.4616	1.46705	1.51771	1.56077	1.44709	1.20809	1.4429	1.49229	1.42898	1.4297	1.49465	1.44807	1.59662	3.06796	1.54218	1.44539	1.57577	1.3376	1.42403	1.66394	1.3069	1.37013
appC	1.85667	2.17409	2.37797	1.92503	1.89144	2.00977	1.87358	1.88025	3.90552	1.91055	1.75944	2.03832	1.72455	1.79917	1.96631	1.90235	1.97023	1.97125	1.90743	1.86713	1.98588	1.74031	1.94176	1.96353	1.9141	1.85592	1.81775	1.87773	1.8411	1.87007	2.47153	1.89389	2.56588	2.85788	2.09234	1.83933	1.77866	2.06845	1.82011	1.93337	1.6966	1.76921
appB	2.00198	2.31657	2.508	2.06457	2.03349	2.1643	1.9528	1.98588	3.95546	2.03258	1.91274	2.27693	2.0089	1.98081	1.96845	2.01557	2.1643	2.10206	2.01914	2.02209	2.05669	1.95708	2.06845	2.02987	2.13677	2.03933	2.01714	1.95708	1.99459	1.93702	2.511	1.99459	2.60509	2.94665	2.12753	2.00793	1.98393	2.1175	1.90743	2.08525	1.92503	1.99644
appA	2.08787	2.25203	2.34274	2.13603	2.06587	2.12921	2.1573	2.06457	3.40475	2.16903	2.00793	2.27605	2.10387	2.10633	2.05338	2.26172	2.12212	2.22425	2.10468	2.01385	2.13434	2.11459	2.18838	2.10725	2.13434	2.0316	2.16334	2.12118	2.07846	2.08679	2.26364	2.09831	2.42056	2.53148	2.18042	2.16669	2.10893	2.13677	2.12027	2.22847	2.00586	2.09912
yccC	1.13419	1.07718	1.13946	1.1758	1.21141	1.0498	1.27199	1.29031	1.18627	1.08884	1.18856	1.18709	1.09405	1.14397	1.31086	1.15138	1.19302	1.16645	1.16645	1.01106	1.05596	1.10331	1.11033	1.31427	1.1049	1.04589	1.04721	1.12073	1.05752	1.17906	1.17492	1.18709	1.0692	1.20038	1.14799	0.930896	1.0779	1.07864	1.0692	1.21226	0.990734	1.29509
etp	0.836882	0.824081	0.801311	0.889517	0.761487	0.786228	0.776847	0.745462	0.687696	0.880371	0.747706	0.839749	0.800443	0.850294	0.807679	0.870714	0.856689	0.910683	0.823048	0.733535	0.770789	0.715413	0.766369	0.898157	0.734584	0.861993	0.719354	0.850294	0.888693	0.796251	0.810712	0.765464	0.723826	0.903819	0.763602	0.876266	0.721055	0.860738	0.856689	0.744744	0.737348	0.807679
yccZ	0.987816	0.89894	1.09405	1.05127	0.982736	1.03975	0.900153	1.08215	1.05127	0.965495	1.00111	0.92664	0.974456	0.960246	1.03975	1.10092	1.06792	1.03521	1.03521	1.13946	1.1349	1.01839	0.908613	1.088	0.978469	0.862556	1.03019	0.890273	0.989583	1.09999	0.892524	0.966558	1.07944	1.08494	1.14738	1.01106	0.912922	0.949975	1.08215	0.956868	1.10682	0.982736
ymcA	0.997454	1.02933	1.01531	1.07062	1.15646	1.01757	1.0421	0.964174	1.05511	1.06634	1.03019	1.08732	1.01197	0.837855	0.929195	0.99847	1.1349	1.09757	0.938012	1.11998	0.941971	1.20291	1.09829	0.957788	1.06276	0.994015	0.83436	0.909643	0.969155	0.732328	0.922549	1.02216	1.16861	1.06395	0.963334	0.996762	1.10775	1.11264	0.958684	1.02849	1.0925	1.07595
ymcB	1.1111	1.08356	0.954201	1.1223	0.961176	1.01106	1.0498	1.02445	0.961176	1.1694	1.16861	1.1156	1.06998	1.04653	0.867987	1.18709	1.15966	1.19214	1.10551	0.9834	1.18288	1.03593	1.0584	1.11331	0.951754	1.22292	0.917751	1.13205	1.2661	0.975282	1.23283	1.11716	1.13658	1.17025	1.06019	1.12396	0.944857	1.18983	0.974456	1.13658	1.1335	1.1372
ymcC	0.75656	1.01361	0.820585	0.808774	1.0992	0.739453	1.05511	0.882226	0.848206	0.76255	0.930081	0.754285	0.811482	0.874719	0.880371	0.925649	0.90754	0.786228	0.755283	0.872614	1.1111	1.11998	0.738541	0.909643	0.906643	0.96734	0.787336	0.938942	1.01197	0.872614	1.01361	1.06329	0.843536	0.800443	0.91939	0.789308	0.804496	0.737348	0.948146	0.941971	0.858714	0.837855
ymcD	1.57727	1.51771	1.49384	1.52681	1.53075	1.52538	1.51525	1.53988	1.43786	1.29031	1.32917	1.4409	1.37533	1.57727	1.70557	1.53483	1.58697	1.47063	1.61684	1.72748	1.70004	1.63378	1.55997	1.5863	1.58165	1.58165	1.61367	1.63493	1.55492	1.63878	1.65965	1.55678	1.46005	1.61993	1.5314	1.49675	1.37882	1.74255	1.6966	1.46463	1.53483	1.63316
cspH	1.97893	1.77224	1.65091	1.44017	1.35724	1.90327	1.82902	2.06672	2.06845	1.91686	1.83425	2.05227	2.13944	1.86049	1.88652	1.60206	2.19815	1.64633	1.99824	1.78542	2.15041	1.87699	1.77056	1.61164	1.5301	1.98318	1.961	1.93523	2.08679	1.89308	1.61993	1.89959	1.58844	1.6277	2.16093	1.81336	1.87007	1.79464	2.14603	1.73855	2.06767	1.84265
cspG	2.70897	2.78128	2.98234	2.41269	2.21186	3.2767	2.85548	3.18364	3.14933	3.35421	2.64598	3.22877	3.31514	2.79863	2.89365	2.50943	3.46473	2.55793	3.06003	2.8126	3.26457	3.21286	2.76896	2.99475	2.70769	2.70439	2.87103	2.75751	2.96802	3.16837	2.68207	2.68655	2.67168	3.21795	3.2874	3.05001	2.94318	2.9736	3.79721	2.94875	3.79326	2.77196
ymcE	1.3069	1.20291	1.36582	1.16728	0.878642	1.3116	1.34067	1.45145	1.42169	1.3238	1.34267	1.38675	1.36237	1.30932	0.999462	1.07349	1.61228	1.03655	1.13205	1.1156	1.85333	1.2363	1.29792	1.37727	1.11998	1.36387	1.19835	1.03593	1.15785	1.088	1.20473	1.29031	1.10243	1.24741	1.30363	1.28022	1.5077	1.0545	1.51362	1.30764	1.63493	1.23894
gnsA	3.11297	2.78243	2.93828	3.04481	2.82403	2.82676	3.02055	2.81367	2.65005	3.1066	2.88393	3.3955	3.11048	3.14263	3.06401	2.8084	3.04225	2.75313	3.08929	3.00523	2.93421	3.10054	3.00632	2.99375	2.6898	3.18979	3.3439	3.18925	3.24746	3.26588	2.79152	3.08071	2.84529	3.20873	3.08988	3.12156	3.07515	3.35572	3.37025	2.96592	3.15488	3.11653
yccM	1.62362	1.60746	1.49961	1.5382	1.56226	1.51362	1.65641	1.56394	1.54218	1.71004	1.62911	1.86388	1.85408	1.76073	1.60575	1.46897	1.65262	1.62292	1.66319	1.56077	1.62655	1.9015	1.61367	1.6966	1.593	1.58697	1.67329	1.66319	1.61164	1.69193	1.42829	1.63792	1.57871	1.74434	1.85263	1.56573	1.55273	1.48973	1.69786	1.75944	1.48756	1.59817
torS	1.77124	1.76993	1.79319	1.71284	1.77939	1.75373	1.89959	1.82011	1.83321	1.96845	1.80079	1.94011	1.961	1.84511	1.83822	1.87007	1.84019	1.7676	1.84917	1.85993	1.86049	1.78865	1.71424	1.98393	1.78677	1.69276	1.84265	1.75944	1.86125	1.7552	1.76305	1.82653	1.77768	2.08185	2.07945	1.91055	1.89588	1.78098	2.00296	1.87773	1.75373	1.79131
torT	1.86049	1.8411	1.75119	1.64561	1.91765	1.67743	1.9477	1.64971	1.76515	1.73954	1.80773	1.95626	1.94275	1.90896	1.81417	1.96741	1.86635	1.83561	1.89588	1.76162	1.82653	1.90813	1.74186	2.03349	1.77224	1.6972	1.79584	1.77768	1.80632	1.71136	1.87176	1.74514	1.73187	2.09528	2.13328	1.71874	1.89057	1.74641	1.92403	1.84917	1.78783	1.8322
torR	2.29229	2.15648	2.10206	2.26583	2.17345	2.06079	2.22847	2.15413	2.09102	2.27693	2.25748	2.44328	2.27195	2.28526	2.20099	2.35945	2.32357	2.1643	2.23139	2.19647	2.14409	2.25552	2.22935	2.31657	2.27097	2.28526	2.27901	2.22615	2.23782	2.23552	2.33521	2.40962	2.2146	2.10468	2.54151	2.28044	2.19919	2.30712	2.18246	2.22072	2.15413	2.28734
torC	1.50674	1.5246	1.52132	1.5744	1.60746	1.48973	1.55492	1.25227	1.4035	1.58569	1.51976	1.57379	1.63644	1.72325	1.67642	1.52852	1.71874	1.63136	1.48192	1.59662	1.49961	1.45145	1.47229	1.50355	1.5382	1.25995	1.53671	1.45063	1.37204	1.40153	1.63998	1.57296	1.4844	1.63429	1.43449	1.37443	1.46897	1.58165	1.5877	1.5382	1.49821	1.52372
torA	1.51918	1.5779	1.62835	1.55356	1.54865	1.49885	1.613	1.55415	1.56303	1.58026	1.51918	1.70388	1.70699	1.57225	1.47823	1.56573	1.67001	1.59227	1.53483	1.51284	1.55849	1.65398	1.61454	1.71284	1.63136	1.48893	1.58297	1.4409	1.51611	1.55202	1.51918	1.55909	1.4387	1.71571	1.72039	1.43706	1.58088	1.5877	1.48585	1.63792	1.56711	1.61075
torD	1.67809	1.79319	1.76596	1.78184	1.78608	1.7974	1.72944	1.71571	1.80079	1.76596	1.85667	1.90743	2.40281	2.00296	1.78865	1.74095	1.93702	1.8987	2.02987	1.70315	1.92883	1.85198	1.81931	1.78865	2.08787	1.74722	1.66059	1.7134	1.73954	1.74031	1.85333	1.80632	1.75044	1.75119	2.10725	1.72876	1.77224	1.7731	1.75209	2.28902	1.77224	1.68902
cbpM	2.53394	3.18651	3.10054	2.73956	2.56122	2.71135	2.7031	2.40151	3.0211	2.5394	2.95922	2.94981	2.56873	2.64726	2.85494	2.71913	2.5985	2.8326	2.65637	2.78903	2.6771	2.41759	2.70024	2.60223	2.52333	2.57317	2.73547	2.69275	2.61509	2.46652	2.59152	2.55726	2.67097	2.762	2.4871	2.59984	2.67228	2.47355	2.39822	2.78821	2.4871	2.51609
cbpA	2.78285	3.43521	3.37171	3.00402	2.77755	2.94612	2.99022	2.59776	3.2485	2.81903	3.22612	3.2404	2.75751	2.81593	3.07515	2.93519	2.78714	3.11297	2.88032	3.01348	2.89275	2.60965	2.90533	2.83647	2.73003	2.77254	2.96355	2.90417	2.84365	2.69593	2.84212	2.84146	2.92043	3.02425	2.61786	2.83749	2.90981	2.7201	2.59923	2.90533	2.66356	2.77089
yccE	0.999462	1.32739	1.152	0.925649	1.28297	1.18983	1.26494	1.10623	1.0992	1.416	1.21295	1.14397	1.12314	0.872614	0.782574	0.80654	0.979335	1.19687	1.18144	1.07213	0.962294	0.99847	1.1223	1.40604	1.0584	0.951754	0.844721	1.19687	1.0237	1.35443	1.2661	1.18209	1.42327	0.974456	0.776088	1.08283	1.28213	1.09094	1.02282	1.11929	1.04721	0.903819
agp	2.38892	2.74889	2.84996	2.57665	2.43559	2.40529	2.72771	2.50503	2.46223	2.47218	2.78453	2.84597	2.22145	2.34705	2.64469	2.43703	2.22772	2.97896	2.30308	2.66558	2.35945	2.68207	2.78607	2.54481	2.54573	2.61716	2.44401	2.56192	2.49197	2.13769	2.56725	2.58653	2.77311	2.72809	2.04879	2.61293	2.55113	2.28603	2.0448	2.28986	2.3525	2.41269
yccJ	3.05161	3.73962	3.95947	3.55841	3.26457	3.48437	3.41434	3.06927	3.49295	2.88147	3.56641	3.60543	2.68318	3.21682	3.43521	3.26933	3.02214	3.77857	3.29609	3.49694	3.33985	3.57463	3.63828	3.09877	3.40269	3.12989	3.35491	3.36551	3.1533	3.3172	3.13631	3.22877	3.47692	3.6205	2.29558	3.3595	3.17058	3.10413	2.70367	2.86501	3.17483	3.0575
wrbA	3.35651	3.97814	4.18552	3.80745	3.4734	3.6781	3.6781	3.3439	3.7743	3.13759	3.84826	3.84667	2.90101	3.43797	3.64782	3.48501	3.23046	4.0431	3.56042	3.78817	3.58811	3.72376	3.8363	3.32679	3.58811	3.40269	3.58718	3.62927	3.42771	3.54965	3.38343	3.52466	3.71593	3.88122	2.66297	3.58603	3.46965	3.34632	2.94094	3.13595	3.38857	3.32227
ymdF	2.42972	4.02196	3.71958	3.29609	3.29809	3.96885	2.92536	2.00097	3.40962	2.39362	2.84597	3.15827	2.50865	2.56432	2.55113	2.61716	2.43889	4.37402	3.06248	3.22813	3.68653	2.16334	2.34411	2.39895	2.84766	2.6217	2.86816	2.71077	2.42678	3.29935	2.55263	2.76751	3.54749	3.39889	2.14877	2.70511	2.32838	2.59484	2.34844	2.43064	2.55919	2.51977
ycdG	1.94176	1.97023	1.97509	1.85592	1.9223	1.82568	1.81503	1.74817	1.84019	1.86388	1.95973	2.08113	2.12118	1.92308	1.8322	1.97125	1.95137	1.94443	1.93242	1.89782	1.89675	1.94653	1.87176	1.90896	1.85263	1.9761	1.93427	1.92308	1.95626	1.88816	1.93783	1.92403	1.87544	1.97893	2.02798	1.84842	1.88565	1.95878	1.88816	1.93427	1.9627	1.98874
ycdH	1.63878	1.56573	1.62362	1.57296	1.60883	1.56645	1.56645	1.50027	1.56503	1.56141	1.54787	1.69049	1.55036	1.65518	1.47482	1.68366	1.60133	1.58165	1.63209	1.40256	1.51708	1.64403	1.5744	1.44631	1.6215	1.72325	1.59736	1.42085	1.57727	1.68902	1.48893	1.50866	1.54514	1.62597	1.51918	1.56077	1.5324	1.67388	1.50355	1.51204	1.61454	1.56141
ycdI	1.5077	1.53405	1.51708	1.54613	1.47823	1.4954	1.49229	1.34166	1.41263	1.56877	1.3238	1.64897	1.56877	1.44631	1.60656	1.52931	1.47618	1.50674	1.5246	1.50674	1.39974	1.55356	1.45145	1.43143	1.49614	1.69422	1.46545	1.50674	1.49885	1.60206	1.40692	1.43786	1.35575	1.50264	1.50866	1.49384	1.39492	1.52236	1.47694	1.45772	1.45667	1.49229
rarA	1.73954	1.58435	1.67388	1.74817	1.69938	1.5999	1.68739	1.74963	1.65331	1.67001	1.78255	1.77606	1.64897	1.75775	1.78542	1.78409	1.75698	1.63316	1.726	1.82325	1.68312	1.77124	1.72097	1.62081	1.79131	1.80632	1.78608	1.71076	1.6408	1.66059	1.78019	1.63261	1.54146	1.6851	1.69592	1.65965	1.67204	1.78329	1.73187	1.65398	1.76921	1.81336
ycdK	1.39314	1.48192	1.45236	1.48756	1.35661	1.38952	1.36143	1.44017	1.4338	1.49885	1.37443	1.59502	1.36054	1.39974	1.26775	1.52753	1.44631	1.44539	1.40074	1.62719	1.47298	1.43059	1.46705	1.37013	1.50415	1.49885	1.46984	1.37807	1.47905	1.4035	1.51525	1.40153	1.43143	1.53749	1.46831	1.50355	1.50674	1.22403	1.35192	1.40074	1.46545	1.38855
ycdL	1.7094	1.64789	2.08595	1.61842	1.59008	1.65331	1.71805	1.73483	1.6966	1.64151	1.76073	1.6966	1.55415	1.70235	1.734	1.66461	1.56711	1.62911	1.63136	2.10387	1.74186	1.62597	1.67388	1.55997	1.65965	1.72381	1.66616	1.6298	1.67001	1.70235	1.71487	1.54948	1.54708	1.63792	1.62362	1.63575	1.63711	1.84413	1.94105	1.5999	1.80079	1.72876
ycdM	1.4429	1.45145	1.41263	1.54218	1.51118	1.46984	1.52681	1.50565	1.43059	1.47063	1.69592	1.5877	1.44874	1.64561	1.53483	1.59008	1.54708	1.43206	1.52681	1.57225	1.47547	1.66772	1.44631	1.47694	1.59817	1.53988	1.56077	1.54056	1.48679	1.60746	1.613	1.53483	1.45926	1.51204	1.41097	1.37882	1.46984	1.62911	1.50674	1.52308	1.59912	1.61912
ycdC	2.20393	2.22145	2.35123	2.33972	2.28112	2.2146	2.28902	2.22145	2.15564	2.27195	2.28734	2.63181	2.34705	2.25145	2.30556	2.33144	2.21985	2.30854	2.31466	2.24001	2.29229	2.23851	2.19469	2.33885	2.33735	2.42226	2.36282	2.25677	2.32263	2.42767	2.57377	2.20585	2.50088	2.23932	2.28814	2.21565	2.23612	2.39997	2.22072	2.27901	2.26007	2.31081
putA	2.55464	2.25453	2.27038	2.26663	2.2146	2.1939	2.40727	2.29741	2.25835	2.29648	2.37559	2.53394	2.36282	2.63257	2.45143	2.38518	2.06255	2.26251	2.39895	2.38518	2.40208	2.32171	2.32914	2.2783	2.28902	2.48416	2.47946	2.41519	2.41423	2.32838	2.20989	2.44401	2.18906	2.36865	2.41179	2.57726	2.41179	2.43313	2.90052	2.39822	2.60887	2.50363
putP	3.38115	3.26163	3.16996	2.84996	3.33007	2.96647	3.17724	3.08493	2.96406	3.11297	3.20694	3.61012	3.00348	3.23225	3.56953	2.88393	2.85927	3.11883	3.32169	3.10874	3.3205	2.93052	3.11161	3.21638	2.92156	3.34253	3.30154	3.39005	3.40269	3.43797	3.12836	3.13759	3.2968	2.95996	2.96802	3.14785	3.12399	3.13987	3.14535	2.84312	3.04831	3.33851
ycdN_1	2.42131	2.44723	2.68069	2.57146	2.70073	2.48182	2.31557	2.82075	2.39541	2.01286	2.49119	2.76314	1.93783	1.72534	2.365	0.887918	1.40153	2.43236	2.27195	2.42678	2.32357	1.54865	2.26007	2.00198	2.12489	2.57081	2.40281	2.72186	2.54943	2.47946	2.01714	2.53394	1.68986	2.40882	2.64405	2.42678	2.37345	2.63661	2.42767	2.17764	2.41893	2.43382
ycdN_2	2.60965	2.61716	2.82978	2.74824	2.85212	2.6898	2.46807	2.99526	2.54232	2.22521	2.65897	2.87103	2.23036	2.06587	2.56873	1.62292	1.86049	2.50865	2.49404	2.57317	2.50247	1.93916	2.47052	2.14603	2.3092	2.67535	2.57081	2.8084	2.67228	2.7096	2.26745	2.64598	1.9006	2.58509	2.87497	2.63181	2.55323	2.84474	2.64926	2.35604	2.61293	2.62314
ycdN	2.70651	2.73427	2.94875	2.83031	2.9456	2.74567	2.57665	3.06863	2.60766	2.28902	2.75262	3.02	2.27977	2.04009	2.65005	1.34005	1.8217	2.67535	2.54311	2.71913	2.60509	1.86049	2.53244	2.26251	2.38168	2.8084	2.65818	2.92272	2.77545	2.75448	2.30556	2.75962	1.93523	2.69398	2.95546	2.7096	2.63661	2.86872	2.72131	2.42972	2.67903	2.6911
ycdO	2.759	2.73612	2.95589	2.9296	3.07457	2.8143	2.61509	3.14416	2.60509	2.34771	2.8386	3.10213	2.44482	2.21565	2.84096	1.71805	2.00793	2.50943	2.59078	2.71135	2.61029	2.22425	2.61029	2.29229	2.43559	2.849	2.70511	2.95589	2.90981	3.04112	2.39997	2.77807	2.10893	2.67287	2.85863	2.83912	2.65818	3.13631	2.74508	2.508	2.77311	2.76021
ycdB	2.57081	2.58303	2.81495	2.7167	2.912	2.59222	2.36787	2.95589	2.44946	2.24616	2.63039	2.89956	2.37117	2.06255	2.60298	1.8813	1.9761	2.39895	2.488	2.58729	2.50427	2.08448	2.40727	2.12753	2.20393	2.65897	2.49404	2.76694	2.68269	2.77147	2.2346	2.58509	1.92503	2.5554	2.79764	2.66558	2.54311	2.9114	2.67097	2.3747	2.58933	2.60447
phoH	2.28044	2.8985	2.99232	2.50163	2.32644	2.74069	2.81903	2.26501	2.28734	2.55263	2.43782	3.14933	1.95781	2.20657	2.45514	1.96936	1.28213	3.38791	2.42618	1.85493	2.61852	2.48105	2.24533	2.66914	2.43782	2.60298	2.64926	2.57726	2.72866	3.07353	2.89466	2.50567	2.7771	2.03708	2.36415	2.90852	2.58933	2.76846	2.17002	2.81099	2.60223	2.35184
ycdP	0.918484	1.07668	0.847054	1.1349	0.820585	0.903819	1.04137	0.846092	0.975282	0.837855	0.789308	0.881349	0.779227	0.993207	0.811482	0.822064	0.913897	1.12314	0.804496	0.951754	0.855324	0.930081	0.764399	1.00599	1.10868	0.989583	0.874719	0.904764	0.970807	0.991723	0.824081	0.878642	0.794098	0.867987	0.86496	0.888693	0.924713	1.01261	0.904764	0.832188	0.909643	0.761487
ycdQ	0.965495	0.757351	0.712495	0.776847	1.06395	0.794098	1.05385	0.687696	0.812942	0.839749	0.910683	0.838711	0.972591	0.909643	0.720067	0.977521	0.868982	0.791912	0.715413	0.839749	0.737348	0.862556	0.767486	0.810712	0.850294	0.858714	0.832188	0.797914	0.711139	0.981069	0.848206	0.755283	0.742543	0.885782	0.89633	0.732328	0.89338	0.81553	0.763602	0.713564	0.730408	0.905714
ycdS	1.24741	1.36237	1.08215	1.42327	1.10243	1.24662	1.29792	1.27264	1.34584	1.10868	1.24155	1.18452	1.20291	1.36387	1.3536	1.25013	1.24741	1.29216	1.29888	1.454	1.22864	1.22781	1.25514	1.29792	1.3712	1.46246	1.28124	0.777712	1.23197	1.48585	1.1215	1.14176	1.34931	1.19302	1.10092	1.3238	1.2168	1.34931	1.1658	1.19371	1.25287	1.22952
ycdT	0.761487	0.89338	0.83436	0.724577	0.732328	0.695706	0.741201	0.724577	0.734584	0.706385	0.787336	0.820585	0.754285	0.704249	0.754285	0.725422	0.727705	0.75656	0.747004	0.755283	0.796251	0.743715	0.727086	0.846092	0.761487	0.933894	0.889517	0.81954	0.85778	0.785493	0.77194	0.687696	0.748619	0.741201	0.730408	0.722864	0.80654	0.705324	0.717458	0.800443	0.790129	0.7315
ymdE	0.746305	0.943782	0.844721	0.954955	0.846092	0.759494	0.868982	0.982736	0.972591	0.830966	0.774254	0.887918	0.765464	0.875439	0.859627	0.962294	0.85778	1.01614	0.852663	0.90282	1.01361	0.874719	0.928344	1.02771	1.3069	1.03882	1.03222	1.02144	1.00018	0.849271	0.754285	1.0237	0.937102	0.824081	0.938942	0.867987	1.01691	0.940004	1.03521	0.969155	1.00265	0.780099
ycdU	0.725422	0.785493	0.720067	0.693813	0.692696	0.647657	0.679318	0.675806	0.715413	0.724577	0.725949	0.700561	0.713564	0.690569	0.67838	0.662953	0.687696	0.679318	0.670566	0.680923	0.666575	0.675806	0.662953	0.723826	0.666575	0.886781	0.750377	0.847054	0.741201	0.714469	0.701652	0.675806	0.680923	0.729739	0.679318	0.662953	0.702617	0.666575	0.718408	0.692696	0.694566	0.69649
serX	3.70333	3.37616	3.10413	3.07621	3.45454	3.29368	3.26993	3.44854	3.25028	3.21169	3.2404	3.70465	3.48667	3.321	3.38411	3.22813	3.00848	3.22369	3.30951	3.45366	3.39822	3.27932	3.38035	3.09616	3.21969	3.55525	3.48765	3.65278	3.68156	3.42702	3.24559	3.65605	3.31127	3.21388	3.0373	3.26658	3.33079	3.38494	3.33079	2.97625	3.36413	3.64934
ycdW	3.28261	3.04282	3.01693	3.17292	3.14263	2.91028	3.25296	3.04481	2.96802	3.24628	3.14893	3.19119	3.06729	3.27311	3.14845	3.20981	3.18763	3.15784	3.23518	3.15174	3.09258	3.21969	3.19388	3.2468	3.11392	3.24389	3.25526	3.24151	3.18763	3.21576	3.42771	3.41434	3.47053	3.11707	3.24907	3.31921	3.20635	3.21088	3.26524	3.04728	3.19069	3.27774
ycdX	3.49488	3.41199	3.43379	3.50306	3.3752	3.37671	3.56341	3.38573	3.33495	3.46795	3.38494	3.45366	3.44666	3.52365	3.43282	3.48261	3.47507	3.42357	3.47692	3.47575	3.44297	3.44117	3.47138	3.63317	3.54271	3.45007	3.44117	3.4656	3.45531	3.51619	3.62592	3.50923	3.67598	3.4388	3.43456	3.50923	3.49804	3.43589	3.44452	3.40343	3.34103	3.50842
ycdY	3.31184	3.16504	3.21286	3.27386	3.21795	3.18814	3.29189	3.26296	3.20199	3.2905	3.2214	3.24281	3.22991	3.3752	3.2767	3.34253	3.39637	3.17243	3.2597	3.2955	3.25414	3.23875	3.27203	3.39278	3.35269	3.28049	3.27932	3.24962	3.25472	3.30875	3.40962	3.31014	3.47507	3.19828	3.41903	3.35651	3.28682	3.32812	3.26857	3.21969	3.18979	3.32169
ycdZ	3.22736	3.01085	3.10721	3.25714	3.17058	3.16453	3.15174	3.22813	3.23166	3.23991	3.17424	3.12674	3.23452	3.34103	3.20503	3.25873	3.4388	3.2214	3.25775	3.31584	3.27932	3.13416	3.14416	3.47861	3.35715	3.23991	3.21739	3.21088	3.2888	3.321	3.43282	3.20392	3.43968	3.1543	3.50558	3.28809	3.13759	3.40424	3.26398	3.27774	3.18202	3.2468
csgG	2.28734	2.39541	2.20475	2.08787	2.25292	2.08787	2.04009	1.71136	1.85493	2.22772	2.10206	2.25292	1.96428	2.37868	2.28328	2.1939	2.02209	2.30218	2.60887	1.9528	2.2346	1.81149	1.76688	2.06357	1.94011	2.11382	2.33521	2.10633	2.13085	2.26826	1.76515	1.93155	1.84265	1.82081	2.02476	1.97425	2.36572	2.16903	2.10548	2.0507	1.86049	2.24972
csgF	2.24381	2.42618	2.26979	2.04009	2.18415	2.01821	1.86863	0.76255	1.53749	2.2867	2.10468	2.30308	1.50476	2.16334	2.26443	2.06767	1.83503	2.25145	2.58857	1.57513	2.04317	0.984252	0.727705	1.85493	1.37269	2.03523	2.27381	1.99348	1.90896	2.20759	1.02771	1.50355	1.37727	1.36745	0.933894	1.72944	2.39895	1.91765	1.89489	0.957788	1.47905	2.24238
csgE	2.25145	2.47052	2.37117	2.10893	2.25145	2.15134	1.94011	0.747004	1.63939	2.47052	2.17267	2.41519	1.6432	2.31657	2.3525	2.16736	1.86488	2.37797	2.72186	1.80832	2.21372	0.742543	0.721055	1.99644	1.45667	2.07383	2.39587	2.02987	2.04879	2.07566	1.1049	1.51771	1.24492	1.45321	0.817584	1.84165	2.47542	1.91274	2.06079	0.779227	1.55036	2.32082
csgD	2.26007	2.58857	2.61654	2.27468	2.30126	2.26007	2.07663	0.984252	1.84511	2.45078	2.24616	2.44723	1.80832	2.34411	2.40071	2.31657	1.96179	2.46807	2.68132	2.06672	2.29558	1.09332	1.07718	2.27539	1.83503	2.09766	2.44046	2.08363	2.14409	2.13011	1.25439	1.67951	1.56141	1.76921	1.03882	1.95137	2.55396	2.03832	2.15041	1.1539	1.72039	2.27753
csgB	1.22403	1.31741	1.48973	1.40074	1.32826	1.21073	1.33675	1.19214	1.29297	1.3069	1.2264	1.30932	1.26868	1.37882	1.4387	1.19051	1.25013	1.39829	1.34267	1.23111	1.28527	1.28782	1.32118	1.29657	1.38952	1.21525	1.24413	1.43786	1.25995	1.59072	1.36843	1.37204	1.57652	1.34166	1.16441	1.23691	1.29888	1.3202	1.27474	1.31086	1.17167	1.11264
csgA	2.50642	2.32644	2.49119	2.58588	2.44127	2.01914	2.47447	2.13011	2.22521	2.30854	2.27539	2.38364	2.06079	2.55726	2.62389	2.41179	2.50567	2.18246	2.39134	2.19919	2.17679	2.64794	2.51766	2.34128	2.49197	2.26251	2.47153	2.56873	2.49949	2.849	2.52633	2.63039	2.61089	2.31142	1.84165	2.30393	2.39066	2.49567	2.33735	2.05141	2.11459	2.47946
csgC	1.09024	1.18072	1.54374	1.1658	1.23761	1.33869	1.42656	1.22033	1.3712	1.33266	1.11929	1.13811	1.26775	1.20986	0.979335	0.987187	0.921642	1.56077	1.39401	1.16132	1.35575	1.07062	1.29375	1.24241	1.25287	1.17086	1.35661	1.25675	1.31504	1.36469	1.15485	1.35125	1.48501	1.37882	1.31657	1.20626	1.20207	1.30133	1.48501	1.3257	1.06276	1.11033
ymdA	1.73483	1.67743	2.01644	1.7219	1.7676	1.78019	1.94443	1.79319	1.84265	1.69509	1.54613	1.71975	1.6972	1.88565	1.74901	1.57727	1.63493	2.11382	1.87773	1.82826	1.81063	1.85333	2.02476	1.85408	1.86863	1.78783	1.87176	1.89236	1.89675	1.95214	1.80167	1.93242	1.93155	2.06767	1.734	1.86635	1.78783	1.96936	1.98671	1.78783	1.68986	1.74582
ymdB	2.57801	2.80427	2.98338	2.55263	2.61852	2.73288	2.76077	2.59427	2.75962	2.58933	2.72587	2.62865	2.51311	2.68318	2.65255	2.66558	2.69275	2.96355	2.69593	2.77311	2.71604	2.85548	2.86541	2.805	2.83423	2.60639	2.6898	2.66175	2.63127	2.66487	2.66558	2.57929	2.79522	2.85863	2.68804	2.68494	2.759	2.56873	2.68017	2.75448	2.55189	2.59078
ymdC	2.30393	2.50305	2.7246	2.38168	2.37797	2.38657	2.43465	2.41519	2.38518	2.20657	2.46892	2.26172	2.37868	2.38587	2.19052	2.28112	2.3525	2.702	2.46451	2.38238	2.51609	2.60223	2.62584	2.45362	2.47279	2.35418	2.31466	2.41118	2.31813	2.20989	2.34771	2.38892	2.44401	2.53078	2.43889	2.33216	2.41585	2.25935	2.35685	2.73612	2.27468	2.33368
mdoC	2.5394	2.07383	2.22072	2.43236	2.92422	2.37275	2.39134	2.63588	2.49269	2.40151	2.32082	2.38657	2.57983	2.45016	2.52988	2.26364	2.41893	2.36205	2.53323	2.27468	2.54481	2.42307	2.46652	2.50088	2.67535	2.48182	2.54481	2.50943	2.50022	2.49861	2.28176	2.74957	2.60705	2.18765	2.46299	2.54481	2.41823	2.8358	2.83689	2.29813	2.28423	2.47279
mdoG	3.59287	3.5208	3.54548	3.44117	3.69828	3.42196	3.55938	3.44767	3.48925	3.5778	3.48261	3.57668	3.85739	3.58159	3.59582	3.55525	3.47262	3.65176	3.53893	3.56738	3.50558	3.65176	3.59582	3.68277	3.50742	3.63199	3.5778	3.54548	3.59183	3.39733	3.52848	3.59183	3.57567	3.68947	3.72122	3.68012	3.53551	3.75035	3.63584	3.62487	3.5345	3.58603
mdoH	2.25064	2.20276	2.18605	2.22615	2.44482	2.20585	2.13677	2.365	2.24001	2.39134	2.24764	2.15916	2.74007	2.25292	2.31311	2.24001	2.32438	2.24533	2.13085	2.21565	2.34622	2.21372	2.24381	2.38518	2.14723	2.35945	2.12212	2.17497	2.18605	2.36282	2.09234	2.1573	2.13868	2.32357	2.79331	2.33144	2.32438	2.60223	2.31228	2.62779	2.53394	2.23612
yceK	2.78243	3.16188	3.3536	2.94785	2.702	3.07962	2.82075	2.58303	2.99179	2.68804	3.06985	2.86209	2.74199	2.67168	2.90702	2.76371	2.7119	2.9998	2.75143	3.17058	2.86328	2.81903	2.90011	2.908	2.849	2.81968	3.05275	3.0162	2.87611	2.85661	2.79083	2.85367	3.2756	3.03369	2.45215	2.79083	2.63396	2.7246	2.58933	2.93317	2.53649	2.7201
msyB	3.27386	3.90384	4.15273	3.63584	3.26107	3.83048	3.54067	3.34563	3.57668	3.31846	3.74123	3.499	3.31184	3.25589	3.58718	3.4152	3.31241	3.78959	3.29865	3.87675	3.48437	3.55241	3.72122	3.60351	3.55147	3.36202	3.60351	3.59917	3.38655	3.41604	3.40873	3.45685	3.91794	3.72122	2.86166	3.40188	3.29935	3.18202	3.07198	3.59405	3.12836	3.32421
mdtG	1.83658	1.84019	2.00793	1.9477	2.32171	1.94894	2.04992	1.79584	2.05141	1.89959	1.79659	1.76385	1.77224	1.88734	1.80167	1.94443	1.99724	1.78471	1.7741	1.79584	1.86488	2.05141	1.85029	2.30789	2.40208	1.77124	1.93242	1.7684	1.79382	1.79997	2.08874	1.75589	2.04879	2.23695	1.87951	1.83321	2.20393	2.37868	2.67409	1.82967	2.15041	1.7974
lpxL	2.849	2.57546	2.60639	2.76951	3.69628	2.66053	2.66232	2.82581	3.07893	2.65755	2.652	2.652	2.68598	2.91497	2.74007	2.77807	2.98234	2.72918	2.78181	2.72587	2.77089	3.61645	2.82354	2.94665	3.05053	2.75012	3.37398	3.01138	2.82075	2.874	2.86602	2.82254	2.79694	2.67337	3.00688	2.74457	3.14695	2.89737	2.93172	2.52929	2.82134	2.8165
yceA	3.53807	3.36689	3.10348	3.23046	3.46795	3.29116	3.2874	3.51335	3.30738	3.32812	3.22091	3.3275	3.24444	3.48765	3.35863	3.26993	3.08327	3.28555	3.41349	3.43144	3.50201	3.10104	3.43589	3.49053	3.29428	3.41988	3.45454	3.41703	3.55433	3.40269	3.31649	3.46728	3.3595	2.62457	3.1464	3.2481	3.42515	3.2818	3.33366	2.93421	3.12458	3.51335
yceI	3.32613	3.12989	2.78243	2.88999	3.36907	2.85212	3.30579	3.23105	3.00402	3.87124	3.02607	3.33985	2.60639	3.51239	3.1664	4.03706	3.12041	3.30738	3.34323	3.05597	3.30046	3.40188	3.47262	3.06511	3.10104	3.2888	3.24628	3.39068	3.27104	2.91497	3.10147	3.39473	3.35863	2.71316	2.59222	3.12989	3.14322	3.02425	3.03509	2.48262	2.78761	3.2485
yceJ	2.47686	2.29973	2.04992	2.04317	2.61089	2.30712	2.41269	2.49404	2.40592	2.97304	2.17855	2.61654	1.98978	2.86094	2.39744	3.1232	2.56823	2.68494	2.65055	2.19052	2.61786	2.44401	2.58368	2.22072	2.35123	2.55029	2.56359	2.55029	2.46299	2.52253	1.978	2.49861	2.52711	2.01557	2.02987	2.3092	2.37275	2.35328	2.51894	2.01454	2.16334	2.43889
yceO	1.9991	2.10026	1.84165	1.72097	2.13085	1.85667	2.15413	1.83321	1.86293	2.16168	1.69422	1.87951	1.77694	2.17764	1.77768	2.20585	2.17855	2.16168	2.09668	1.87612	2.08525	1.98978	2.03628	2.15648	2.05141	1.97893	1.9627	2.0212	1.94894	1.98978	1.89308	1.89675	1.99058	1.5744	1.80079	1.83061	2.12489	1.82325	2.09528	1.98588	1.69938	1.94105
solA	2.98924	2.95764	2.79764	2.86872	3.03162	2.71707	3.01235	2.75143	2.75012	2.84212	2.80549	2.96854	2.89632	3.10536	3.09741	3.09616	2.9114	3.21029	3.01693	2.88248	2.93317	2.96112	2.96171	2.87912	2.81808	2.97896	3.02829	3.00402	2.85171	3.0579	2.92683	2.90011	2.78128	2.61581	2.51472	2.84474	2.93222	2.96758	2.89632	2.81047	2.76582	3.00348
yceP	2.89319	3.16765	3.13062	2.7246	3.08713	2.97843	3.17058	2.88489	2.95872	2.82629	3.04588	2.94612	3.64545	2.94875	2.94264	2.67287	2.73787	3.45271	3.13595	2.93768	3.08929	3.82781	3.30438	2.78016	3.37977	3.04282	2.95589	2.95872	2.95872	3.40706	2.81808	2.98393	3.01348	3.40343	3.30738	3.11883	2.98179	3.31241	3.16892	3.90384	3.21576	2.89365
dinI	3.31584	3.2767	3.01235	2.93373	3.31846	3.13416	3.2905	3.21682	3.09923	3.34442	3.12269	3.27774	3.49804	3.27858	3.44211	3.27932	3.05211	3.30815	3.28122	3.27255	3.32531	3.25349	3.2756	2.95367	3.18101	3.33985	3.26296	3.32531	3.34503	3.33551	3.42433	3.32227	3.14263	3.01793	3.11341	3.40962	3.29486	3.39005	3.25526	3.24281	3.38655	3.27311
pyrC	3.57668	3.66424	3.40343	2.94508	3.52738	3.43207	3.6719	3.45531	3.4656	3.56422	3.48501	3.61155	3.64664	3.73565	3.73703	3.78366	3.41199	3.77096	3.66567	3.472	3.62809	3.53551	3.65058	3.22424	3.43521	3.54858	3.57029	3.60135	3.6086	3.50644	3.27255	3.56738	3.54965	3.20694	3.25296	3.49053	3.6772	3.61495	3.40343	3.40048	3.19033	3.60239
yceB	2.95872	3.3489	3.32613	3.29987	3.23761	3.22031	3.22877	3.22031	3.43144	3.16936	3.02375	3.06554	2.79573	3.19501	3.26658	3.3205	3.37171	3.35651	3.14982	3.03228	3.07398	3.2756	3.34692	3.24907	3.2968	3.14933	3.17648	3.04831	3.05852	3.31184	3.22877	2.98687	3.37319	3.23991	3.18202	3.21029	3.05161	3.49224	3.31063	2.87799	3.15044	2.9362
grxB	3.09151	3.55147	3.51513	3.40188	3.24962	3.20873	3.40188	3.06355	3.21576	3.07621	3.27774	3.09057	2.8386	3.31514	3.15383	3.49379	3.04677	3.61645	3.23991	3.06927	3.17361	3.40962	3.44946	3.27104	3.27053	3.17724	3.22991	3.14893	3.02653	3.06796	3.44516	3.20199	3.36689	3.23573	2.72631	3.16837	3.17187	3.22316	2.89582	2.99232	3.09616	3.10147
mdtH	1.87444	2.01454	1.76447	1.94544	1.93702	1.84413	1.88476	1.76073	1.88652	2.03933	2.0269	1.88565	2.07199	1.92883	2.07306	1.96845	2.04879	1.86216	1.96845	1.82568	1.97509	1.82902	1.69786	2.02589	1.69509	1.90743	1.85993	1.80228	1.88908	1.67074	1.73483	1.80773	1.78865	1.81503	2.26911	2.02476	2.07114	1.88974	2.15916	2.18335	1.89389	1.88816
rimJ	3.08589	2.96171	2.97549	3.02542	2.98179	2.95061	3.12458	2.96112	2.85661	3.06927	2.95367	3.04886	3.02481	3.0373	3.01348	2.99923	3.00465	3.07568	3.01446	2.98451	2.92848	3.14933	3.03509	3.12836	3.20091	3.13712	3.11392	3.05852	3.0579	3.00796	3.11341	3.10536	3.21638	2.99427	2.98789	3.15174	3.08071	3.06612	3.15488	3.00749	3.03115	3.09258
yceH	2.89737	2.76482	2.75516	2.86978	2.79024	2.68865	2.88489	2.74007	2.69275	2.86978	2.73787	2.85249	2.8358	2.88196	2.85301	2.82515	2.88745	2.88032	2.8326	2.82075	2.759	2.92536	2.84146	2.90463	2.9897	2.96535	2.9709	2.88441	2.8143	2.89426	2.9114	2.9114	2.96802	2.84766	2.8386	2.98004	2.90417	2.96647	2.9813	2.83198	2.84651	2.88808
mviM	2.87799	2.70511	2.62779	2.72251	2.71604	2.59923	2.82254	2.63801	2.64726	2.80052	2.73844	2.7642	2.89319	2.84996	2.77371	2.77755	2.84597	2.7642	2.81099	2.67337	2.77022	2.8084	2.74767	2.77599	2.8386	2.85788	2.83474	2.78556	2.77807	2.70581	2.80678	2.77431	2.90417	2.71258	2.87912	2.87611	2.79331	2.85212	2.89466	2.88999	2.74344	2.87683
mviN	2.86673	2.64469	2.43559	2.57546	2.77962	2.67903	2.66772	2.75516	2.76021	2.65637	2.60146	2.7186	2.87282	2.86602	2.76021	2.7096	2.74199	2.62584	2.75853	2.60828	2.71316	2.79807	2.6905	2.68655	2.71799	2.78821	2.75215	2.71466	2.88441	2.85171	2.71077	2.71466	2.55029	2.57983	2.73901	2.73118	2.65134	2.85433	2.90101	2.69335	2.75262	2.84096
flgN	1.11634	1.15785	1.31504	1.17086	1.27199	1.38216	1.26249	1.3536	1.23283	1.10092	1.28868	1.1358	1.13658	1.23691	1.27668	1.35192	1.13419	1.19835	1.36745	1.36582	1.33182	1.36843	1.39492	1.3257	1.35898	1.20473	1.35575	1.37533	1.29297	1.28022	1.42169	1.29509	1.30932	1.29792	1.13419	1.3116	1.25995	1.42829	1.28297	1.28699	1.32478	1.18144
flgM	1.15138	1.47694	1.24073	1.47063	1.10331	1.28964	1.1604	1.21622	1.2264	1.22209	1.46984	1.1215	1.03803	1.36054	1.40256	1.3393	1.1854	1.27474	1.35443	1.50476	1.46984	1.35809	1.30037	1.39563	1.34931	1.04287	1.35809	1.26329	1.30609	1.50476	1.37443	1.27928	1.28022	1.38299	1.39131	1.37807	1.25739	1.56783	1.34166	1.25093	1.24327	1.18709
flgA	0.867987	0.739453	1.12635	0.871608	0.969155	0.776847	0.685004	0.761487	0.721913	0.959523	0.894336	0.791912	0.830966	0.809766	0.97624	0.986527	0.75159	0.7104	0.846092	0.843536	1.05752	0.887918	0.979335	0.732328	0.872614	0.88311	0.959523	0.805342	1.03882	0.902156	0.987187	0.776088	0.711935	0.959523	0.895328	0.75339	0.790129	0.745462	0.891474	0.790129	0.729739	0.749402
flgB	0.874719	1.05596	0.97624	1.0343	0.947313	0.885782	1.04287	0.84217	0.935601	0.8357	0.940983	0.828564	0.916824	1.01911	1.1358	1.16191	0.89338	0.964174	0.981069	0.958684	1.04287	0.97624	0.997454	0.981739	0.961176	1.10092	1.12785	1.0779	1.02933	0.890273	1.12954	1.11331	1.07062	1.17409	1.0992	1.03075	0.88311	1.25093	1.08085	0.92664	0.96734	0.97624
flgC	0.870714	1.03521	1.08085	0.987187	0.910683	0.932984	0.929195	1.07944	0.863883	0.861993	1.04792	0.935601	0.912922	0.963334	1.0894	1.06116	1.088	1.12709	0.884659	1.11189	0.886781	1.00514	1.11929	1.0545	0.823048	1.05752	0.780099	0.985759	1.06998	0.884659	1.0692	0.826077	0.922549	1.03521	0.951754	1.03222	0.839749	1.04856	1.00834	0.7315	1.04374	0.936428
flgD	1.29594	1.36656	1.31427	1.45145	1.41693	1.36237	1.38492	1.38855	1.25995	1.19761	1.34005	1.33098	1.29216	1.43143	1.42085	1.49384	1.34752	1.30363	1.37204	1.31427	1.44874	1.47063	1.40521	1.3069	1.42543	1.31741	1.22403	1.49821	1.19214	1.28782	1.50945	1.42003	1.30857	1.51771	1.39657	1.36919	1.28964	1.27928	1.31256	1.30932	1.19051	1.41857
flgE	1.00599	1.13658	1.09332	1.1539	1.20372	0.981739	1.13658	1.01531	1.1651	1.06695	1.05596	0.976901	1.05596	1.08085	0.920377	1.33182	0.898157	1.09024	1.01614	1.0866	1.0545	0.846092	1.04653	0.928344	1.08172	0.810712	1.00599	0.816628	0.776847	1.0237	1.07864	1.08085	0.982736	0.86496	0.950888	0.985759	1.02144	1.08085	0.993207	1.03655	0.979335	1.00414
flgF	1.31914	1.33437	1.26705	1.23368	1.23894	1.24241	1.29719	1.16794	1.209	1.17492	1.2859	1.24662	1.19371	1.2255	1.14176	1.35809	1.32118	1.24662	1.13877	1.24327	1.26329	1.23197	1.20545	1.08418	1.00111	1.10243	1.14397	1.23434	1.16341	1.16728	1.20809	1.27114	1.15138	1.27264	1.21934	1.24241	1.21439	1.01455	1.06852	1.20038	1.22707	1.28213
flgG	1.24073	1.20809	1.1215	1.20473	1.18288	1.16794	1.19214	1.18072	1.18452	1.10551	1.24917	1.20714	1.17167	1.322	1.29792	1.3116	1.15554	1.12861	1.19835	1.19761	1.33266	1.3116	1.22467	1.21622	1.13811	1.12464	1.22292	1.19761	1.06852	1.08085	1.22292	1.15554	1.08356	1.33182	1.31427	1.1758	1.11403	1.18072	1.25368	1.10551	1.19967	1.14397
flgH	1.05596	1.17988	1.16132	1.11998	1.12709	1.00918	1.06276	1.1758	1.12539	0.890273	1.09172	1.13877	1.09484	1.03882	1.00997	1.10243	1.17025	1.21762	1.08884	1.17025	0.914836	1.0866	1.04374	1.08215	1.19967	1.10174	0.747004	0.980243	1.15554	0.950888	0.962294	0.867098	0.904764	1.11264	1.19515	1.10331	1.08571	0.993207	1.09829	1.0584	0.89894	1.01455
flgI	0.916824	0.727086	0.993207	1.04589	0.868982	0.900153	0.867098	0.966558	0.876266	0.933894	1.10092	1.01106	0.951754	0.9834	0.818542	0.955848	1.01614	1.08085	0.911899	0.971544	0.987187	0.875439	0.758135	0.69649	1.03655	0.686668	0.735706	0.747706	0.703459	0.912922	0.711935	0.964174	0.850294	1.01106	1.01614	0.961176	0.729739	0.934621	0.808774	0.903819	0.89338	0.991723
flgJ	1.22707	1.29792	1.24662	1.26249	1.35125	1.19687	1.20473	1.25514	1.16132	1.00834	1.10331	1.25824	1.13419	1.19142	1.57225	1.24073	1.17906	1.04287	1.28213	1.34843	1.37204	1.29657	1.38492	1.29974	1.40908	1.24662	1.23368	1.34584	1.19051	1.25287	1.2838	1.26167	0.950888	1.33266	1.26705	1.37533	1.41447	1.19761	1.3393	1.22403	1.08571	1.17025
flgK	1.03975	1.14577	1.02445	1.16794	1.1604	1.15485	1.12073	1.23894	1.23559	1.09757	1.11634	1.17025	1.1215	1.19214	1.04287	1.12314	1.10243	1.08884	1.16132	1.17835	1.29594	1.1049	1.26945	1.0619	1.16341	1.13286	1.11929	1.25368	1.12396	1.20114	1.25514	1.08356	1.17409	1.26868	1.22707	1.12539	1.08215	1.25587	1.13946	1.22781	1.1694	1.09631
flgL	0.944857	1.18983	1.18288	1.06276	1.11716	0.940004	1.03157	0.957788	1.12396	0.860738	0.837855	1.05681	0.984937	1.07213	1.14738	1.03019	0.956868	1.01361	0.968114	1.12314	0.940983	0.960246	1.02445	1.18144	1.16263	0.828564	0.918484	0.921642	0.83436	1.16441	1.1572	1.0498	1.14652	0.889517	0.969155	1.07864	1.11189	1.02071	0.940004	0.873541	0.828564	1.11716
rne	3.50306	3.33282	3.28122	3.25178	3.38035	3.37449	3.48168	3.46881	3.36202	3.51335	3.45761	3.47053	3.43589	3.56422	3.43144	3.40475	3.45088	3.43064	3.42276	3.44666	3.46795	3.37319	3.38185	3.59183	3.275	3.51335	3.53	3.48586	3.52639	3.32812	3.46301	3.42623	3.39327	3.47262	3.70078	3.5315	3.47948	3.50742	3.59183	3.50842	3.46216	3.49804
yceQ	2.65489	2.54391	2.73173	2.53726	2.69398	2.62457	2.63257	2.55263	2.62234	2.55189	2.71799	2.62234	2.42678	2.71389	2.68069	2.61654	2.7186	2.73612	2.55666	2.73493	2.5401	2.62978	2.63801	2.88604	2.64542	2.78761	2.80794	2.67658	2.70897	2.60099	2.63966	2.63801	2.78662	2.8639	2.78761	2.65055	2.62108	2.75313	2.78662	2.58653	2.75448	2.58998
rluC	3.27431	3.1392	2.98179	2.73677	3.29935	3.11991	3.15935	3.25414	3.1664	3.1464	3.21088	3.21795	3.34103	3.24208	3.2968	3.19501	3.36413	3.13124	3.32938	3.18364	3.32346	3.02214	3.18814	3.17819	3.01287	3.40706	3.26163	3.33927	3.34632	3.21739	3.33722	3.29312	3.24281	2.9897	3.49804	3.23875	3.14845	3.275	3.31386	3.24337	3.20873	3.28321
yceF	2.89894	3.06131	3.34503	3.05379	2.9114	2.97434	3.07853	2.87857	2.93222	2.91815	2.94981	2.95311	2.76371	3.01933	3.04631	3.02716	2.92483	3.1958	2.98924	3.14208	2.98282	2.95996	3.14535	2.95922	2.99676	2.95102	3.01235	3.06207	2.91755	3.00848	3.00115	2.97776	3.10772	3.20927	2.94665	3.01793	2.97434	2.88196	2.92905	3.03999	2.82075	2.89109
sraB	3.02653	2.92422	2.91542	2.99427	3.00077	2.97896	2.96707	3.03115	2.88196	2.92483	2.91596	2.96647	2.9456	3.07683	3.06729	2.84597	3.06677	3.02716	3.02781	3.04042	2.94875	2.95102	2.89795	2.79573	2.94264	3.14208	3.00796	3.0579	3.12944	3.02	3.01138	3.07198	2.99853	2.94508	3.13177	3.10054	2.92536	3.21444	3.14845	3.08766	3.00402	3.03369
yceD	4.51647	4.41132	4.4212	4.48134	4.52687	4.60032	4.53034	4.58182	4.50846	4.51263	4.43296	4.52182	4.47749	4.60032	4.59068	4.50234	4.672	4.49247	4.53849	4.48134	4.46914	4.57129	4.55297	4.47385	4.53034	4.58182	4.49628	4.49628	4.54262	4.61448	4.44421	4.62925	4.47385	4.51263	4.60032	4.61922	4.41132	4.6537	4.57657	4.5858	4.52687	4.51263
rpmF	4.22739	4.16769	4.17351	4.15273	4.22437	4.3615	4.28958	4.29952	4.18287	4.29242	4.16233	4.21055	4.17676	4.35455	4.28958	4.20764	4.31621	4.13798	4.30308	4.19581	4.21545	4.34552	4.28173	4.19887	4.21055	4.3385	4.28439	4.17676	4.28958	4.42931	4.24675	4.33048	4.10342	4.27262	4.33048	4.39327	4.14413	4.44421	4.3615	4.24942	4.32653	4.26568
plsX	3.64545	3.53551	3.45931	3.33985	3.58265	3.5208	3.56836	3.6086	3.57463	3.62592	3.35119	3.49975	3.51335	3.45007	3.33079	3.40269	3.40873	3.5208	3.71705	3.46108	3.67325	3.37737	3.54067	3.36689	3.29809	3.54965	3.47262	3.57892	3.63828	3.63704	3.50201	3.52639	3.42846	3.57029	3.61758	3.56341	3.53254	3.59183	3.59405	3.43064	3.56341	3.64069
fabH	3.76822	3.66691	3.65176	3.60239	3.76266	3.75189	3.66691	3.79073	3.72122	3.69737	3.61356	3.68854	3.86967	3.71091	3.61495	3.60135	3.69126	3.67325	3.87124	3.65934	3.84667	3.57892	3.63584	3.54067	3.48168	3.71958	3.62487	3.71593	3.75035	3.78817	3.63064	3.81988	3.55346	3.6747	3.77263	3.74244	3.6747	3.78366	3.68653	3.6781	3.68653	3.76131
fabD	4.05836	4.0298	3.97438	4.01768	4.11939	3.99143	4.02584	3.98403	4.00515	4.09245	4.01768	4.09579	4.22739	4.09245	4.02786	4.00107	4.05058	4.10643	4.22437	4.01768	4.20764	3.8863	3.96885	3.85418	3.81988	4.09579	4.02584	4.10342	4.06714	4.21884	3.96328	4.14413	3.92813	4.04096	4.07571	4.01982	3.96464	4.14413	3.99687	4.06714	3.95747	4.10085
fabG	3.99884	3.95174	3.90384	3.83958	3.96885	3.97625	3.99884	3.97085	3.87278	4.02786	3.84461	3.91654	3.93734	3.93914	3.92206	3.83456	3.94878	3.84239	3.99334	3.86239	3.95051	3.89905	3.92206	3.88122	3.75465	3.97085	3.91346	3.95747	3.9539	4.15922	3.92006	4.07571	3.8783	3.86066	3.92357	4.00515	3.93344	4.00107	3.82305	3.89594	3.87124	4.00107
acpP	4.64822	4.64822	4.70184	4.60568	4.62433	4.69038	4.70624	4.63372	4.59068	4.73075	4.58182	4.60032	4.5669	4.69038	4.60568	4.76819	4.73867	4.72048	4.6537	4.66743	4.62433	4.72048	4.72564	4.74363	4.73538	4.69637	4.64346	4.65843	4.60988	4.73538	4.77308	4.60568	4.77772	4.59548	4.672	4.72048	4.64346	4.73538	4.59548	4.69038	4.57657	4.69038
fabF	3.59917	3.59287	3.51434	3.38115	3.54965	3.60239	3.50201	3.6239	3.47053	3.92687	3.36828	3.56953	3.53988	3.66958	3.52154	3.46634	3.75725	3.51619	3.63828	3.71216	3.62292	3.51951	3.499	3.42515	3.51709	3.6239	3.52639	3.54459	3.64545	3.66424	3.56154	3.54459	3.46216	3.41277	3.82305	3.72497	3.52565	3.79073	3.5208	3.57275	3.50486	3.63704
pabC	2.88489	2.78016	2.79083	2.74701	2.79204	2.82868	2.82029	2.77371	2.82075	3.01287	2.62669	2.74146	2.823	2.86872	2.75378	2.82676	2.98789	2.8084	2.86872	2.82254	2.8506	2.82185	2.76632	2.88953	2.81495	2.8126	2.849	2.79204	2.85863	2.90349	2.83912	2.93567	2.83423	2.77599	2.94785	2.80932	2.78497	2.90702	2.83528	2.89632	2.80726	2.8126
yceG	2.81593	2.74457	2.75448	2.78903	2.85661	2.84529	2.73173	2.79992	2.82915	2.88953	2.56263	2.73901	2.88532	2.86265	2.76143	2.762	3.00077	2.85661	2.87971	2.78354	2.86444	2.70024	2.71316	2.73118	2.77889	2.74824	2.84096	2.79624	2.81706	2.95311	2.76632	2.92422	2.79331	2.74146	2.83805	2.79331	2.70024	2.92376	2.92751	2.8131	2.76021	2.81968
tmk	3.17819	3.14982	3.12399	3.16892	3.23452	3.15174	3.17106	3.10772	3.23761	3.33851	3.1333	3.14416	3.3316	3.23166	3.14369	3.1958	3.25822	3.24281	3.30738	3.16709	3.2767	3.12514	3.17106	3.18651	3.20323	3.12156	3.19388	3.18156	3.21444	3.22473	3.20265	3.24337	3.21388	3.14208	3.26398	3.09437	3.13631	3.21388	3.24281	3.17724	3.09484	3.23518
holB	2.9813	2.90175	2.79807	2.90175	2.99526	2.94837	2.89426	2.928	2.96535	2.98069	2.84263	2.88147	3.09209	2.94037	2.87154	2.91381	3.06453	2.86541	3.04042	2.85723	3.02781	2.80617	2.83031	2.89956	2.88953	2.84212	2.89737	2.89048	2.91815	3.04481	2.93567	2.95872	2.88352	2.76143	3.02055	2.85548	2.86602	2.94094	2.94264	2.96944	2.86778	3.00688
ycfH	3.08661	3.06003	3.1222	3.07457	3.19887	3.12719	2.94195	3.09151	3.14728	3.15784	2.85607	3.01018	2.9998	3.12719	3.07036	3.12458	3.22369	3.01085	3.15613	3.06003	3.14098	2.96592	3.01235	2.94448	3.07301	3.04677	3.08661	3.04588	3.09822	3.29865	3.10819	3.10721	3.05161	2.93317	2.99335	3.00749	2.94785	3.21286	3.08238	2.89683	2.96802	3.07198
ptsG	3.98798	3.72254	3.66567	3.56154	3.90099	3.63317	3.89126	3.78959	3.66171	3.90384	3.85574	3.89126	3.57275	3.8363	3.90891	3.74376	3.79876	3.01189	3.71465	3.90891	3.74517	4.04568	3.90099	3.92006	4.04096	4.0431	3.92357	3.86496	3.98628	3.73419	3.48168	3.79073	3.51619	3.75465	3.63584	3.83456	3.90384	3.8263	3.68403	3.55346	3.82781	3.94878
fhuE	1.68109	1.76162	2.02209	2.38518	2.56515	1.84511	1.63998	2.25453	1.73341	1.87951	1.74641	1.78255	1.61684	1.7014	1.65091	1.88816	1.59912	1.70315	1.68366	1.71202	1.77866	1.71928	1.8411	1.68312	1.85838	1.66772	1.65518	1.88476	1.7014	1.88734	1.65767	1.93005	1.65589	2.13259	1.76162	1.67743	1.72039	2.07566	1.74901	1.62655	1.82826	1.66553
hinT	3.21969	3.20134	3.35119	3.19199	3.01138	3.10277	3.19033	3.01348	3.05648	3.1151	3.18202	3.12836	3.06511	3.14098	3.10721	3.16577	3.07093	3.23573	3.13062	3.275	3.05852	3.19933	3.11921	3.19704	3.10819	3.27104	3.26658	3.2404	3.17536	3.16115	3.12458	3.20813	3.16709	3.32679	2.91079	3.25714	3.2214	3.03888	3.07683	3.22542	3.07198	3.16188
ycfL	3.4656	3.51434	3.62927	3.44044	3.3198	3.42515	3.499	3.29609	3.33722	3.43064	3.50742	3.46795	3.40962	3.43521	3.37088	3.40343	3.39401	3.52738	3.52267	3.57374	3.49053	3.42846	3.40048	3.43797	3.3275	3.59405	3.57374	3.55433	3.48925	3.42941	3.40127	3.51821	3.43797	3.65934	3.26808	3.56042	3.48075	3.36689	3.40475	3.6239	3.37826	3.49379
ycfM	3.25822	3.33495	3.44767	3.2905	3.10104	3.1958	3.28122	3.11392	3.1404	3.15044	3.30094	3.18306	3.20741	3.30154	3.21388	3.18714	3.23991	3.32812	3.30046	3.34834	3.2874	3.31921	3.3172	3.20694	3.22926	3.32227	3.32288	3.30875	3.21029	3.30046	3.17292	3.24208	3.25472	3.39327	3.14416	3.33079	3.22473	3.17724	3.1543	3.50558	3.1599	3.21852
ycfN	2.80246	2.80373	2.86209	2.76143	2.71316	2.66419	2.75215	2.71389	2.65055	2.73228	2.80052	2.74069	2.84263	2.71748	2.6771	2.73731	2.79522	2.73731	2.76249	2.83647	2.805	2.7246	2.72688	2.72412	2.63332	2.80678	2.71544	2.7748	2.73547	2.72771	2.62865	2.70439	2.68383	2.90702	2.74267	2.79522	2.81593	2.68494	2.73547	2.89048	2.72535	2.82676
nagZ	3.26457	3.28809	3.28321	3.21969	3.19259	3.17648	3.21576	3.12567	3.17933	3.17424	3.22473	3.18156	3.27993	3.25296	3.19446	3.2123	3.25178	3.24628	3.27774	3.29189	3.2968	3.25775	3.22991	3.2404	3.19199	3.26524	3.23046	3.22473	3.2123	3.22736	3.20568	3.19199	3.16295	3.26457	3.22991	3.24281	3.2767	3.23637	3.16765	3.36754	3.2123	3.28122
ycfP	3.53988	3.72376	4.06204	3.68012	3.54548	3.65404	3.59478	3.42066	3.60239	3.42357	3.57275	3.53893	3.6772	3.72376	3.61356	3.64069	3.54749	3.80119	3.69478	3.79073	3.66691	3.80645	3.70693	3.64069	3.7083	3.57567	3.62697	3.59405	3.53254	3.65831	3.54548	3.53893	3.65278	3.72887	3.45007	3.6086	3.58078	3.64179	3.4388	3.81744	3.57463	3.50486
ndh	3.22316	3.04831	3.29116	2.91979	3.17424	2.93172	3.33551	2.92376	3.08071	2.81968	3.24337	3.42623	3.1958	3.44767	3.33366	3.5564	3.37231	2.92376	3.55525	3.36341	3.24389	3.49379	3.44375	2.91863	2.99375	3.03461	3.23761	3.08493	3.21852	3.56154	3.1392	3.11883	3.16765	3.38035	3.20503	3.35491	3.35651	3.46634	3.06796	2.81903	3.38924	3.18501
ycfJ	2.90702	3.09877	3.32812	3.58928	3.34979	3.34503	3.19991	3.4836	3.70333	2.88393	2.38238	2.83198	2.94612	2.81856	2.8639	2.95367	3.32421	3.58159	3.01287	2.93272	2.98835	3.54965	3.82448	2.60965	3.58718	2.78497	2.73731	2.95482	2.74007	3.52154	2.8126	2.98069	3.83048	3.59183	3.54667	3.22316	2.7071	3.66691	3.63317	3.24208	3.47948	2.85212
ycfQ	2.95021	2.81367	2.92219	2.92156	3.17483	2.82718	3.26229	2.68923	2.92751	2.85607	2.65564	2.82764	3.22252	3.02481	2.84651	2.97843	2.84831	3.275	3.16504	2.89894	2.92905	2.93972	2.89466	2.98338	2.83749	3.10874	3.00465	2.9192	2.9192	3.0029	3.14933	2.91863	3.15111	3.05958	3.22316	3.09317	2.88094	3.12719	2.87497	3.36614	3.17292	2.87449
ycfR	2.64867	2.67596	2.94508	2.65637	2.5247	2.58998	2.54151	2.9296	2.36958	2.72535	2.49949	2.75262	2.47785	2.823	3.07962	3.00848	3.02653	2.50503	2.40451	2.78243	2.42226	3.26296	2.94785	2.62921	2.88094	2.54532	2.57024	2.46652	2.55263	3.04375	2.61581	2.511	2.40071	3.1392	2.67337	2.60639	2.63257	2.92324	3.02829	2.48182	3.05211	2.65564
ycfS	2.5806	2.52333	2.65412	2.4871	2.55029	2.68441	2.69398	2.81593	2.67482	3.36689	2.45896	2.79463	1.84668	3.31308	2.37559	3.68653	3.25919	2.4848	2.59361	2.64288	2.74889	2.78714	2.87103	2.61581	2.65489	2.70073	2.59776	2.7119	2.61654	2.69538	2.78497	2.8031	3.02425	2.40071	2.49341	2.63332	2.66297	2.36712	2.65564	2.35418	2.48886	2.61654
mfd	2.92272	2.89737	2.8031	2.77962	2.90011	2.75067	3.20392	2.88094	2.80678	2.89365	2.92575	2.88916	2.9736	2.98451	2.91542	2.96355	2.87154	2.82915	2.9515	2.86501	2.94785	2.8471	2.94264	2.91658	2.89632	2.92905	2.90175	2.91863	2.83805	2.84212	3.05852	2.90533	2.87554	2.71604	3.00632	2.86265	3.04163	2.84312	2.84365	2.99923	2.79863	2.92156
ycfT	1.73187	1.7741	1.6851	2.25389	1.81336	1.7552	1.7741	2.21186	1.99157	1.72748	1.5915	1.78098	1.68423	1.74901	1.57056	1.87699	1.79031	2.13328	1.75775	1.68177	1.67536	2.57929	2.66053	1.60961	2.85607	1.73187	1.67889	1.67388	1.68366	1.57513	1.69193	1.69128	1.92883	1.57871	1.97309	1.66394	1.54449	2.0212	2.32914	1.75698	1.66697	1.72814
lolC	3.05648	3.05053	2.86602	2.99676	3.07301	2.98069	2.95764	3.05958	3.00965	3.02607	2.94721	2.99124	2.72771	3.06554	2.97776	3.26229	3.20038	3.08713	3.0373	2.90586	3.13225	3.09057	3.01693	2.9998	3.02375	2.99375	2.97725	3.00523	3.05053	2.92483	3.11232	2.96535	2.89275	2.81706	2.89173	2.97674	3.01564	2.93272	3.14893	2.72186	2.96944	3.05001
lolD	3.02055	3.00965	2.8126	2.94381	3.00848	2.90981	2.92324	3.00348	2.93912	2.97776	2.88698	2.90417	2.76846	3.01746	2.87449	3.18254	3.18306	2.96535	2.96061	2.83031	3.05958	3.05328	2.96802	2.93862	2.9192	2.95716	2.93052	2.96944	3.00235	2.93114	3.04282	2.91313	2.83382	2.77196	2.93421	2.9998	3.04831	2.88999	3.05537	2.81542	2.90101	3.00029
lolE	3.09782	3.09437	2.92683	3.01411	3.10604	3.03461	3.02653	3.08884	3.02829	3.09552	3.0301	2.99578	2.92156	3.07093	2.95482	3.18611	3.1664	3.05852	3.07036	2.90981	3.15274	3.10484	3.03999	3.06677	3.01189	3.07515	3.02897	3.07621	3.11921	3.00965	3.16188	3.01235	2.93272	2.86602	3.03939	3.08493	3.09782	2.97192	3.14098	2.96466	2.97725	3.08379
ycfX	3.04282	3.07138	2.91755	2.92683	2.93912	2.95546	3.03779	2.93317	2.97042	3.14785	3.07457	2.92683	3.06612	2.96406	2.82029	3.0186	3.02897	3.02607	3.03228	2.86816	3.12399	3.04831	2.94508	3.06401	2.90052	2.99853	2.97776	2.99289	3.00905	2.91979	3.05101	2.94195	2.90754	2.83423	3.24151	3.05328	3.09151	2.90011	2.98737	3.20694	2.89275	3.03461
cobB	3.07138	3.16341	2.95922	2.98069	3.0186	2.98636	3.09694	2.94318	2.95643	3.20694	3.03416	2.95267	2.92324	3.04536	2.94142	3.07301	3.09552	3.0029	2.97625	2.89224	3.05497	3.1333	3.04728	3.14785	2.9736	3.07568	3.05053	3.04677	3.08929	3.07457	3.15878	2.99923	2.99676	2.73493	2.90643	3.13542	3.10819	3.03274	2.95922	3.11921	2.88352	3.05537
ycfZ	1.68827	1.51918	1.33437	1.41447	1.60575	1.55492	1.60064	1.78471	1.48053	1.68902	1.55202	1.501	1.39043	1.12464	1.4954	1.48289	1.63998	1.24241	1.56645	1.51708	1.82408	1.48355	1.43143	1.51204	1.23691	1.63878	1.38299	1.60746	1.77694	1.58844	1.50674	1.60354	1.33602	1.38584	1.41916	1.80773	1.62202	1.66142	1.71487	1.5261	1.5877	1.64692
ymfA	2.31081	2.01557	1.99348	1.94176	2.27468	2.03933	2.12753	2.28734	2.07846	2.30712	2.06587	2.16903	1.95053	1.7134	2.19547	2.06357	2.17497	1.91274	2.16823	2.08113	2.24616	2.07018	2.0577	2.1415	1.88974	2.26979	2.13677	2.20393	2.37411	2.22683	2.21565	2.26911	1.9477	1.87444	2.02589	2.29398	2.10288	2.3092	2.25748	1.83561	2.17083	2.35685
potD	3.82448	3.72122	3.60739	3.59405	3.75576	3.51619	3.79601	3.66308	3.49379	3.71705	3.75351	3.74123	3.23809	3.07515	3.82305	3.73205	3.50201	3.62697	3.68277	3.58603	3.61356	3.71705	3.67325	3.67089	3.36754	3.80518	3.80888	3.83162	3.87124	3.8363	3.87124	4.011	3.6994	3.35808	3.02481	3.79204	3.61155	3.83799	3.55841	2.96758	3.52923	3.83456
potC	3.46012	3.25472	3.16188	3.14535	3.43456	3.27729	3.3752	3.46473	3.21088	3.15174	3.27104	3.30951	3.12156	2.62108	3.36614	3.4656	3.24746	3.08884	3.38411	3.35715	3.44767	3.22736	3.26857	3.27729	3.03833	3.36462	3.3316	3.41047	3.52738	3.63465	3.23991	3.51335	3.10484	3.07893	2.75797	3.33422	3.3198	3.3604	3.32938	2.6911	3.26457	3.47861
potB	3.49975	3.21916	3.09209	3.14208	3.42515	3.20443	3.34442	3.43282	3.22316	3.20981	3.23518	3.34979	3.18979	2.55793	3.32613	3.48765	3.28928	3.06401	3.40778	3.33551	3.44211	3.19828	3.24505	3.2481	2.97304	3.3595	3.37171	3.39213	3.52848	3.61853	3.21638	3.51434	3.01564	3.07398	2.81542	3.3439	3.32169	3.3997	3.34632	2.61509	3.27993	3.53254
potA	3.50098	3.21088	3.12894	3.12106	3.41277	3.23691	3.37398	3.45454	3.18864	3.29486	3.26457	3.35715	3.22736	2.5359	3.32877	3.41903	3.26933	3.05537	3.38857	3.3316	3.42357	3.18552	3.23691	3.34169	3.01348	3.37826	3.38709	3.40706	3.53619	3.57999	3.31184	3.53696	3.03939	3.05211	2.86444	3.3489	3.31649	3.34503	3.3752	2.62234	3.28364	3.54067
pepT	2.87282	3.0301	3.41277	2.95764	2.99289	2.97141	3.1066	2.84651	2.93003	2.95764	3.00523	2.99335	2.83135	3.0029	2.99232	3.03369	2.81047	3.23518	3.0029	3.13595	2.95546	3.20694	3.04332	2.95208	2.98687	2.96061	3.09877	3.03328	2.9348	2.82403	2.90175	2.7441	3.1392	3.19704	2.73547	3.20038	2.99734	3.05444	3.06612	2.88196	2.96355	2.94094
ycfD	3.10484	3.18431	3.24962	3.13868	3.17243	3.17361	3.13631	3.09437	3.21388	3.14322	3.14535	3.11444	3.19324	3.24505	3.21576	3.25919	3.29987	3.30875	3.14322	3.24746	3.20741	3.13062	3.14933	3.19887	3.17995	3.16577	3.12106	3.16892	3.16453	3.18044	3.31921	3.25822	3.45685	3.08327	3.32938	3.1543	3.16504	3.25028	3.08766	3.2597	3.09782	3.11232
phoQ	3.17648	3.09057	3.10994	2.90852	3.50412	3.03999	3.26107	3.05497	3.38791	2.91755	3.15935	3.09209	3.03068	3.07254	2.9998	2.8735	3.00905	3.09317	3.12514	3.09782	3.15551	2.94264	2.97304	3.12514	2.92575	3.14416	3.12269	3.11653	3.16504	3.44666	3.92206	3.22424	4.14083	3.18254	3.31846	3.14695	3.15935	3.17106	3.13868	3.16892	3.24151	3.15044
phoP	3.48168	3.40628	3.4836	3.21169	3.8263	3.37025	3.58718	3.32812	3.74376	3.17819	3.42702	3.50558	3.32483	3.40188	3.35715	3.20038	3.30154	3.44854	3.41703	3.43589	3.39278	3.42623	3.36614	3.43456	3.31846	3.51434	3.51951	3.46965	3.54749	3.83456	4.46914	3.62697	4.64346	3.55069	3.48168	3.47948	3.48168	3.45187	3.47861	3.40127	3.60239	3.45931
purB	3.81602	3.83799	3.7083	3.84355	3.83048	3.79876	3.82305	3.86967	3.67325	3.83799	3.85103	3.84355	3.97266	3.94878	3.96328	3.86792	3.89423	3.81465	3.87536	3.83456	3.89737	3.84355	3.86496	3.96328	3.80518	3.89905	3.85418	3.87124	3.90245	3.95174	3.883	3.98628	3.70584	3.71593	3.91346	3.92006	3.82448	3.96464	3.71593	3.83958	3.84667	3.89264
hflD	3.52267	3.42122	3.26107	3.45931	3.43379	3.49379	3.44044	3.55841	3.4388	3.47262	3.48075	3.46108	3.71818	3.57275	3.51031	3.48667	3.63465	3.45088	3.59055	3.44044	3.57374	3.47692	3.5417	3.56953	3.42433	3.51031	3.46795	3.46108	3.5208	3.43589	3.47769	3.60451	3.32679	3.38267	3.57999	3.55938	3.48501	3.58159	3.44854	3.52565	3.5208	3.49295
trmU	3.55241	3.44593	3.31241	3.46795	3.47138	3.49224	3.50742	3.51031	3.52466	3.55433	3.54965	3.48586	3.78817	3.57463	3.49157	3.48586	3.58359	3.51821	3.66424	3.50842	3.6719	3.39068	3.47575	3.61758	3.37671	3.56641	3.53354	3.51619	3.60739	3.47769	3.42357	3.66958	3.37616	3.5315	3.8783	3.62927	3.55346	3.6086	3.52267	3.69628	3.64408	3.55069
ymfB	2.91707	3.05275	3.00965	2.98004	2.99022	3.02214	3.01564	3.02897	2.90754	2.8143	2.89173	2.84529	3.0575	2.88916	2.87497	2.96995	3.00029	3.01564	2.98069	3.02481	3.07254	2.88248	3.00465	3.04943	2.85983	2.95996	2.94665	2.94381	3.01411	2.90533	2.84651	2.78497	2.88953	3.04415	2.93519	2.97304	3.08825	2.88489	2.79863	3.11753	2.97549	2.9456
ymfC	2.67409	2.82029	2.76522	2.75262	2.77889	2.73844	2.78903	2.8088	2.66419	2.5725	2.59296	2.60298	2.84474	2.65302	2.63039	2.7441	2.77254	2.78354	2.68865	2.74957	2.78662	2.62669	2.75699	2.82354	2.64654	2.81495	2.67337	2.70439	2.75699	2.68725	2.69538	2.6037	2.67903	2.82764	2.93912	2.68804	2.82978	2.63039	2.5401	2.89582	2.76694	2.68132
icd	4.39557	4.35455	3.93914	4.48655	4.22739	4.01768	4.59548	4.17047	4.0431	4.42589	4.31621	4.53034	4.12967	4.3655	4.51647	4.083	3.88811	4.49628	4.30983	4.18287	4.27559	4.22739	4.25529	4.46914	4.26923	4.47749	4.32297	4.37818	4.44914	4.18552	4.61448	4.53034	4.28439	4.08039	4.4212	4.41132	4.25529	4.41132	4.22739	4.38981	4.31621	4.31301
[truncated: 3,279 more rows]
