# Supplementary material for: Prediction of antibiotic resistance by gene expression profiles
Source: Nat Commun. 2014 Dec 17;5:5792. doi: 10.1038/ncomms6792 (PMC4351646; doi:10.1038/ncomms6792)
Supplement: Supplementary data 2 — All identified mutations in the resistant strains. [file ncomms6792-s3.xls]

## Sheet: Sheet1
Supplementary Data 2. All identified mutations in the resistant strains.
Resistant strain	Line	Mutation type	Effect	Gene	Function	Position start	Position end	Nucleotide (Parent)	Nucleotide (Resistant)	Amino acid (Parent)	Amino acid (Resistant)	FLX+*	HiSeq*	Ref. 7#	Ref. 11#	Ref. 21#	Ref. 43#	Sequence (5'->3') of primers for PCR amplification		Sequence (5'->3') of primers for Sanger sequencing
CPZ	1	Point mutation	Non-synonymous	ftsI	transpeptidase involved in septal peptidoglycan synthesis (penicillin-binding protein 3)	87030	87030	G	C	V	L	1	1	0	0	1	1	AAGAATTCTGCTCACCTCATCGGCTTTACTAAC	AAGGTACCAAACACCGACGTTACTCGACTTCTG	AAGAATTCTGCTCACCTCATCGGCTTTACTAAC
		Point mutation	Non-synonymous	acrB	multidrug efflux system protein	391170	391170	G	A	P	L	1	1	1	0	1	1	AAGAATTCCACGCTCAACGTTTTCTACCACAAC	AAGGTACCTACTGAAGAGTTCGGCAAAATCCTG	AAGAATTCCACGCTCAACGTTTTCTACCACAAC
		Point mutation	Ochre mutation	acrR	DNA-binding transcriptional repressor	394050	394050	C	T	Q	Stop	1	1	1	0	1	1	AGTCAGTCGTTCTTGAATCCACGGTGACAGAAG	AGTCAGTCATGCCGTGATCGTTTGTAATACTGG	AGTCAGTCGTTCTTGAATCCACGGTGACAGAAG
		Deletion	Frame-shift	yliA	glutathione transporter ATP-binding protein, ABC superfamily	731155	731155	C	-			0	1	0	0	0	0	CGCATTCCTGAGGCACAAACCATTC	GCCGCGTCTTTACCTGGCAATAAAC	GCACCGCAACATCCTTACAC
		Insertion	Frame-shift	yfgL	lipoprotein required for OM biogenesis, in BamABCDE complex	2183354	2183354	-	TCAACGCCATCAATGG			1	1	0	0	0	0	AAGAATTCCCGTTTTCAAAGTGAACGACAGAG	AAGGTACCGATGATTTGGCAGCAGCGTATTTC	AAGAATTCCCGTTTTCAAAGTGAACGACAGAG
		Point mutation	5' UTR of purL	IG		2241172	2241172	A	C			1	1	-	-	-	-	AAGAATTCAATATCGGTCGCTTTCGAAGACCAG	AAGGTACCGATACGGTTGTCGGCTTTACCAAAC	AAGAATTCAATATCGGTCGCTTTCGAAGACCAG
		Point mutation	Synonumous	ygiQ	conserved protein	2641321	2641321	T	C			1	1	0	0	0	0	AAGAATTCGAATCCATGTTGCCAGCAGTAACAC	AAGGATCCGCACTTCCCGTTCTACTTCAACAGTC	AAGAATTCGAATCCATGTTGCCAGCAGTAACAC
		Deletion	Frame-shift	rfaS	lipopolysaccharide core biosynthesis protein	3234269	3234269	T	-			0	1	0	0	0	0	AAGACGCCCTTTATCACGACCAAGG	GCACAGATACGTGCAAAAGTACCGC	AACATGGCAAGCGTTAAGGC
		Point mutation	Synonumous	atpA	F1 sector of membrane-bound ATP synthase, alpha subunit (EC:3.6.3.14)	3349040	3349040	G	A			1	1	0	1	1	1	AAGAGCTCCCAGGATACGGCCAGTACACTTAAC	AAGGTACCGGATGTTCTGGAGCAGTTTATTCACC	AAGAGCTCCCAGGATACGGCCAGTACACTTAAC
	2	Point mutation	Non-synonymous	yafS	predicted S-adenosyl-L-methionine-dependent methyltransferase	223823	223823	G	A	G	D	1	1	0	0	0	0	AAGAATTCAATGGCGTTTAATACTGGCTCTGC	AAGGTACCCCCATAAAACTGATGGGATTGAAGC	AAGAATTCAATGGCGTTTAATACTGGCTCTGC
		Point mutation	Non-synonymous	clpP	proteolytic subunit of ClpA-ClpP and ClpX-ClpP ATP-dependent serine proteases (EC:3.4.21.92)	364883	364883	A	G	E	G	1	1	0	0	0	0	AAGAGCTCGAAGACCACATGGCTAACCTGATTG	AAGGTACCCAAAACCTCTTCTTTGTTCTTTGTGC	AAGAGCTCGAAGACCACATGGCTAACCTGATTG
		Deletion	1079 bp deletion	valT, lysW, valZ, lysY, lysZ, lysQ	tRNA-Val, tRNA-Lys, tRNA-Val, tRNA-Lys, tRNA-Lys, tRNA-Lys	643463	644541	DELETION	1079			1	1	-	-	-	-	GCATTATTTCTGGTCGTGTCGTGCG	TCGAATGGTGGGGAAAAGTCACTCG	GTAATATATGCCGCCGTTGCC
		Insertion	Promoter (ompF)	IG		849907	849907	-	A			0	1	-	-	-	-	AACCAAGACGGGCATAGGTCATGTC	TACGTGATGTGATTCCGTTCCCACG	TTATGACACCTGCCACTGCC
		Point mutation	Non-synonymous	yebF	secreted protein	1610313	1610313	A	C	V	G	1	1	0	0	0	0	AAGAATTCGTAGTTTGTCGTTTTGAGTGGCATTG	AAGGTACCCCATGCTTTCTCCTGAATCATTGTG	AAGAATTCGTAGTTTGTCGTTTTGAGTGGCATTG
		Point mutation	Non-synonymous	rfaG	glucosyltransferase I (EC:2.4.1.-)	3236234	3236234	A	G	L	P	1	1	0	0	0	0	AAGAATTCCAACTTTCTCGGCGTAACAAACATC	AAGGTACCTTAGTCTATTTGGTGCAACGGATCAC	AAGAATTCCAACTTTCTCGGCGTAACAAACATC
	3	Point mutation	Non-synonymous	acrA	multidrug efflux system	393338	393338	G	A	P	S	1	1	1	0	0	0	AAGAATTCACTGTCGTATGTCGCCTGATAGGTC	AAGGTACCCCCCTGCTGTGAGAAAAGACGTAG	AAGAATTCACTGTCGTATGTCGCCTGATAGGTC
		Insertion	5' UTR of yohL	IG		1760001	1760001	-	G			0	1	-	-	-	-	TCACTTCCCGCATCAGACCGTTTAC	TGATCACTGCGGAAATCAGCTGGAG	AGCATTTTCTTGAGCGCCAC
		Deletion	3 AA deletion	nuoE	NADH:ubiquinone oxidoreductase, chain E (EC:1.6.5.3)	1972007	1972015	TCACAGTTC	-	NCD	-	1	1	0	1	1	0	AAGAATTCCTTTCAGACCAGCGTCTTTTACCTG	AAGGTACCCACGAGATGCACCACTACGAAGAC	AAGAATTCCTTTCAGACCAGCGTCTTTTACCTG
		Point mutation	Non-synonymous	rpoD	RNA polymerase, sigma 70 (sigma D) factor	2688187	2688187	G	C	R	P	1	1	0	1	1	0	AAGAATTCAAAGTGCTGAAGATCGCCAAAGAG	AAGGTACCACAAGCATATGAACAGGGATTCAGC	AAGAATTCAAAGTGCTGAAGATCGCCAAAGAG
		Deletion	Frame-shift	yrbF	ABC transporter maintaining OM lipid asymmetry, ATP-binding protein	2812738	2812738	T	-			0	1	0	0	0	0	TTTGCCGACCAGCGCATTGAATAAC	CCTTCTGAACTTTCCGGTGGGATGG	ATAATCGCCGGCAGGATAGC
		Point mutation	Non-synonymous	fusA	protein chain elongation factor EF-G, GTP-binding	2925352	2925352	A	G	I	T	1	1	0	1	1	1	AAGAATTCGTAAACCATTACCGCACCATCGAG	AAGGTACCATGCTGCAGAAAACAAAGGTACTGC	AAGAATTCGTAAACCATTACCGCACCATCGAG
		Point mutation	Non-synonymous	nudE	adenosine nucleotide hydrolase; substrates include Ap3A, Ap2A, ADP-ribose, NADH (EC:3.6.1.-)	2977567	2977567	A	G	V	A	1	1	0	0	0	0	AAGAATTCGCGAAGAGTATTTCATCGAAGGTACG	AAGGTACCATTGATCCGGGTGAAAGCGTCTAC	AAGAATTCGCGAAGAGTATTTCATCGAAGGTACG
		Point mutation	Opal mutation	rfaB	UDP-D-galactose:(glucosyl)lipopolysaccharide-1,6-D-galactosyltransferase (EC:2.4.1.-)	3233006	3233006	C	T	W	Stop	1	1	0	0	0	0	AAGAATTCCTTGTGATAAGCCATCAAGCAGGTC	AAGGTACCCCTTCAGGCAACAACATATCCAAAG	AAGAATTCCTTGTGATAAGCCATCAAGCAGGTC
	4	Point mutation	Non-synonymous	ftsW	Lipid II flippase; integral membrane protein involved in stabilizing FstZ ring during cell division	93526	93526	T	C	L	P	1	1	0	0	0	0	AAGAATTCTTTATCTCTCCCTCGCCTGAAAATG	AAGGTACCCAGTAACACTGCCAACACCAGAATC	AAGAATTCTTTATCTCTCCCTCGCCTGAAAATG
		Point mutation	Non-synonymous	acrB	multidrug efflux system protein	391164	391164	T	C	D	G	1	1	1	0	1	1	CGTACGTACACGCTCAACGTTTTCTACCACAAC	CGTACGTATACTGAAGAGTTCGGCAAAATCCTG	CGTACGTACACGCTCAACGTTTTCTACCACAAC
		Point mutation		IG		849828	849828	A	C			1	1	-	-	-	-	AAGAATTCTAACTGTTTTCACCGTTACCCTTGG	AAGGTACCCTGAAAGAAGATTTTGTGCCAGGTC	AAGAATTCTAACTGTTTTCACCGTTACCCTTGG
		Insertion	Frame-shift	marR	DNA-binding transcriptional repressor of multiple antibiotic resistance	1326080	1326080	-	T			1	1	1	0	1	1	GTCAGTCATCACTCTTTAGCTAGCCTTGCATCG	GTCAGTCAAAATACTCAAGTGTTGCCACTTCGTC	GTCAGTCATCACTCTTTAGCTAGCCTTGCATCG
		Insertion	Frame-shift	ydgH	predicted protein	1360534	1360534	-	A			0	1	0	0	1	1	TCTCGTCGCGCAGATAAAGAAGGTG	CTTCGACTTTAGTGCCATCCGGGAG	ACTGCCGAAAGATCAGGCTG
		Point mutation	Amber mutation	yobG	regulatory peptide for PhoPQ, feedback inhibition	1588849	1588849	G	A	Q	Stop	1	1	0	0	0	0	CAGTCAGTAAGCAGTTCAATCTGTTCGTTAGTCC	CAGTCAGTTGCTATCAGCATAACTGTGCGAATG	CAGTCAGTAAGCAGTTCAATCTGTTCGTTAGTCC
		Point mutation	Non-synonymous	rcsA	DNA-binding transcriptional activator, co-regulator with RcsB	1661051	1661051	A	C	H	P	1	1	0	0	0	0	AAGAATTCCGTTACGCATTGAGTGAGGGTATG	AAGGTACCCTTTATGCGATGAAACGGTCTTGG	AAGAATTCCGTTACGCATTGAGTGAGGGTATG
		Point mutation	Non-synonymous	yfeY	RpoE-regulated lipoprotein	2103224	2103224	C	A	C	F	1	1	0	0	0	0	AAGAATTCTGAAAATAATAATGCCACGCAATCC	AAGGTACCGTCCACACCACTGCAAGAACAAGC	AAGAATTCTGAAAATAATAATGCCACGCAATCC
		Deletion	69 bp deletion	mprA	DNA-binding transcriptional repressor of microcin B17 synthesis and multidrug efflux	2321648	2321716	DELETION	69			1	1	0	0	1	1	CGCAGCATTATCATCCCAACACTGC	TGTTATCGGCCCAGACTTTCGTCAC	TGACTCGTCTTTGCATGCAC
		Point mutation	Non-synonymous	plsC	1-acyl-sn-glycerol-3-phosphate acyltransferase (EC:2.3.1.51)	2643283	2643283	G	A	R	C	1	1	0	0	0	0	GACTTAAACTTTTCCGGCGGCTTCG	CGCTGTTTGGCCTGAAAGTTGAGTG	CAATCACCAGACCGTTGTGC
		Deletion	552 bp deletion	rfaP	kinase that phosphorylates core heptose of lipopolysaccharide	3234488	3235039	DELETION	552			1	1	0	0	0	0	TAATCGCCCCAGCCATGCATTATCC	TGCTCGCCATTATGCCGATACTCAG	AGCCGCGGATATCATTACAGG
CFIX	1	Point mutation	Promoter (ompF)	IG		849886	849886	A	G			1	1	-	-	-	-	AAGAATTCTGTTATAGATTTCTGCAGCGTTTGC	AAGGTACCCCGCCATAACGATCATCCTGTTAC	AAGAATTCTGTTATAGATTTCTGCAGCGTTTGC
		Point mutation	Non-synonymous	rssB	response regulator binding RpoS to initiate proteolysis by ClpXP; required for the PcnB-degradosome interaction during stationary phase	1096240	1096240	G	A	A	T	1	1	0	0	0	0	AAGAATTCGCGTTGAAGATGTTTTGCTGAAACC	AAGGTACCACGGAACACCATTACTGATTTGCAC	AAGAATTCGCGTTGAAGATGTTTTGCTGAAACC
		Point mutation	Non-synonymous	ynfD	predicted protein	1339337	1339337	G	C	V	L	1	1	0	0	0	0	AAGAATTCGAGGAATATCGCGAGTAAGCATGG	AAGGTACCCGCGCTAACAATAGAGGGAGTCTAC	AAGAATTCGAGGAATATCGCGAGTAAGCATGG
		Point mutation	Non-synonymous	prc	carboxy-terminal protease for penicillin-binding protein 3 (EC:3.4.21.102)	1593576	1593576	C	A	D	Y	1	1	0	0	0	0	AAGAATTCAGCGCGTTATCTTCGAATTTCTCAC	AAGGTACCGACAGACGATGTCAAAGTGCAACTG	AAGAATTCAGCGCGTTATCTTCGAATTTCTCAC
		Deletion	Frame-shift	ompC	outer membrane porin protein C	1882464	1882464	A	-			1	1	0	0	1	1	AAGAATTCCAGGATATCTTCGTCGTCGTAGCC	AAGGTACCACCTACGGTTCTGACAACTTCATGC	AAGAATTCCAGGATATCTTCGTCGTCGTAGCC
		Point mutation	Non-synonymous	yfcX	fused enoyl-CoA hydratase and epimerase and isomerase/3-hydroxyacyl-CoA dehydrogenase (EC:4.2.1.17 5.3.3.8 5.1.2.3 1.1.1.35)	2028083	2028083	T	C	K	E	1	1	0	0	0	0	AAGAATTCCGTCGTTCAAAATTGAAGAAACAAC	AAGGTACCATTGAAGCGGTGTTTGAAAATCTCG	AAGAATTCCGTCGTTCAAAATTGAAGAAACAAC
		Insertion	Frame-shift	sohA	antitoxin of the SohA(PrlF)-YhaV toxin-antitoxin system	2750594	2750594	-	CAACATTCAACATT			1	1	0	0	0	0	AAGAATTCTGAGCAGAAAACAGGCTGTAAAAGG	AAGGTACCATGATGGATTGACCGTGATATGCTC	AAGAATTCTGAGCAGAAAACAGGCTGTAAAAGG
	2	Point mutation	Non-synonymous	dnaK	chaperone Hsp70, co-chaperone with DnaJ	12497	12497	C	T	P	L	1	1	0	0	0	0	AAGAATTCTCGACCTGGGTACTACCAACTCTTG	AAGGTACCAGGTCATAAACCGCGATAGTACGG	AAGAATTCTCGACCTGGGTACTACCAACTCTTG
		Deletion	Frame-shift	ompF	outer membrane porin 1a (Ia;b;F)	849143	849143	A	-			1	1	0	0	1	1	AAGAATTCAGACCGAAATCGAACTGGTATTGC	AAGGTACCGGGTCTTAAATACGCTGACGTTGG	AAGAATTCAGACCGAAATCGAACTGGTATTGC
		Point mutation	Non-synonymous	slyA	DNA-binding transcriptional activator	1402226	1402226	G	A	P	L	1	1	0	0	0	0	AAGAATTCCATTTCACCCTTTGGCCTGTAACTC	AAGGTACCATGTCTGACGGTAACCAAATGCAG	AAGAATTCCATTTCACCCTTTGGCCTGTAACTC
		Point mutation	Non-synonymous	nlpC	predicted peptidase, C40 clan, lipoprotein	1474130	1474130	C	T	C	Y	1	1	0	0	0	0	AAGAATTCCGCCGTCCATTTTTCGACATACTAG	AAGGTACCAAGGTCACAGAATGCTGATTTCGAC	AAGAATTCCGCCGTCCATTTTTCGACATACTAG
		Point mutation	Promoter (ompC)	IG		1883242	1883242	T	C			1	1	-	-	-	-	AAGAATTCGGTCGCCATCTACATCTTTGTTGTC	AAGGTACCCCGGTTGAAATAGGGGTAAACAGAC	AAGAATTCGGTCGCCATCTACATCTTTGTTGTC
		Deletion	120 bp deletion	valX	tRNA-Val	2073421	2073540	DELETION	120			1	1	0	0	0	0	TGGAACGCTCAAGATCGGTGTCTTC	AAGTGAAGCGCATCAGGCAATTTCG	ACACGGTCTGTTTTGCGATC
		Deletion	2 bp deletion	IG		2073848	2073849	TG	-			1	1	-	-	-	-	TGGAACGCTCAAGATCGGTGTCTTC	AAGTGAAGCGCATCAGGCAATTTCG	ACACGGTCTGTTTTGCGATC
		Deletion	1 bp deletion	IG		2073851	2073851	T	-			1	1	-	-	-	-	TGGAACGCTCAAGATCGGTGTCTTC	AAGTGAAGCGCATCAGGCAATTTCG	ACACGGTCTGTTTTGCGATC
		Point mutation	Synonumous	zipA	cell division protein involved in Z ring assembly	2083612	2083612	G	A			1	1	0	0	0	0	AAGAATTCATAAGGCGGTTGGTACTGGTGTTG	AAGGTACCAGGATGAGCTCCTTTTGACCAATC	AAGAATTCATAAGGCGGTTGGTACTGGTGTTG
		Point mutation	Non-synonymous	ompR	DNA-binding response regulator in two-component regulatory system with EnvZ	2987924	2987924	G	A	A	V	1	1	1	0	1	1	AAGAATTCGTCGGTCATCAACATACGCACTTC	AAGGTACCGAAGAAGTGGACCGTATCGTAGGC	AAGAATTCGTCGGTCATCAACATACGCACTTC
		Insertion	Frame-shift	atpH	F1 sector of membrane-bound ATP synthase, delta subunit (EC:3.6.3.14)	3349467	3349467	-	CG			1	1	0	0	0	0	AAGAATTCGCAATTCAGCTTAACTTTGCGTGAC	AAGGTACCAAGTTGCTATCCTGGCTGTTGCTG	AAGAATTCGCAATTCAGCTTAACTTTGCGTGAC
	3	Point mutation	Non-synonymous	rne	fused ribonucleaseE: endoribonuclease/RNA-binding protein/RNA degradosome binding protein (EC:3.1.4.-)	974582	974582	T	A	E	D	1	1	0	1	1	0	AAGAATTCCTGATCGTTTGGCACAATTACACAG	AAGGTACCGTTAACGGCCATCGACATCAACTC	AAGAATTCCTGATCGTTTGGCACAATTACACAG
		Deletion	Frame-shift	ydcA	predicted protein	1204398	1204398	A	-			0	1	0	0	0	0	GGCGAAGAATACGGGTCTACATCGG	AACCGAGGCCAACGAATGAACCTAG	CGCTTGTTTCCTTTTATGCCG
		Deletion	5' UTR of nlpI	IG		2782309	2782309	A	-			1	1	0	0	0	0	AAGAATTCTGCCCTCAGACCGAGACTATCATAC	AAGAGCTCAGGTCTGGTCCACATCTCTCAAATC	AAGAATTCTGCCCTCAGACCGAGACTATCATAC
		Deletion	2 AA deletion	rplW	50S ribosomal subunit protein L23	2919378	2919383	GACTTC	-	EV	-	1	1	0	0	0	0	AAGAATTCATTGTTGTTACGACCACCGGATTTG	AAGGTACCGAAAGACATGGCTCTGGAAGATGTG	AAGAATTCATTGTTGTTACGACCACCGGATTTG
		Deletion	3445 bp deletion	pck, envZ, ompR, greB, yhgF	phosphoenolpyruvate carboxykinase (EC:4.1.1.49),sensory histidine kinase in two-component regulatory system with OmpR,DNA-binding response regulator in two-component regulatory system with EnvZ,transcript cleavage factor,predicted transcriptional accessory protein	2986344	2989788	DELETION	3445			1	1	-	-	-	-	ATCTGGTTAACACTGGCTGGAACGG	GATTGCTTCATCTTCCGCACGTTCG	TTAACCTGGCGATCCCAACC
	4	Deletion	Deletion of 1 AA	ftsI	transpeptidase involved in septal peptidoglycan synthesis (penicillin-binding protein 3)	87679	87681	GCG	-	G	-	1	1	0	0	1	1	AAGAATTCGGAGAACGCAGTGGCTTATATCCTC	AAGAGCTCCAAATTACGATCTGCCACCTGTCC	AAGAATTCGGAGAACGCAGTGGCTTATATCCTC
		Point mutation	Non-synonymous	marR	DNA-binding transcriptional repressor of multiple antibiotic resistance	1326179	1326179	T	A	L	Q	1	1	1	0	1	1	AAGAATTCCTGGGCAATATTATCCCCTGCAAC	AAGGTACCTGGTAATAGCGTCAGTATTGCGTCTG	AAGGTACCTGGTAATAGCGTCAGTATTGCGTCTG
		Point mutation		yedS	pseudogene	1670951	1670951	G	A			1	1	0	0	0	0	AAGAGCTCCCCTATGTTTCCGCTCAACTCATAAC	AAGGTACCCGACCATAGTCGAAAGTACCATTCTG	AAGAGCTCCCCTATGTTTCCGCTCAACTCATAAC
		Point mutation	Non-synonymous	evgS	hybrid sensory histidine kinase in two-component regulatory system with EvgA	2047049	2047049	T	G	I	R	1	1	0	0	0	0	AAGAATTCGTTCGTCGTCGTAAAGTCATTCAGG	AAGGTACCAGTTCCAGGAAGCCCATAATAGAGC	AAGAATTCGTTCGTCGTCGTAAAGTCATTCAGG
		Point mutation	Non-synonymous	evgS	hybrid sensory histidine kinase in two-component regulatory system with EvgA	2047390	2047390	C	T	L	F	1	1	0	0	0	0	AAGAATTCTGGCATACATTATGCAATCTTCCTG	AAGGTACCCTCGGTGGTAAATTTGAGAGCATTAC	AAGAATTCTGGCATACATTATGCAATCTTCCTG
		Point mutation	Synonumous	cysC	adenosine 5'-phosphosulfate kinase (EC:2.7.1.25)	2383982	2383982	T	C			1	1	0	0	0	0	AAGAATTCGAGCCATAAATCAACATCGGCATC	AAGGTACCGATTATGCAGCGATCTCGGTTTTAG	AAGAATTCGAGCCATAAATCAACATCGGCATC
		Insertion	Frame-shift	sohA	antitoxin of the SohA(PrlF)-YhaV toxin-antitoxin system	2750606	2750606	-	TTCAACA			1	1	0	0	0	0	AAGAATTCCTCACGCTGTACTGACCACTGAATC	AGTCAGTCATGATGGATTGACCGTGATATGCTC	AAGAATTCCTCACGCTGTACTGACCACTGAATC
		Deletion	Frame-shift	rfaQ	lipopolysaccharide core biosynthesis protein	3237059	3237066	GATCCGTA	-			1	1	0	0	0	0	AAGAATTCCTTTTACGCCCAGGGCATCTAATTC	AAGGTACCTGGTCATAAAGATGCGATATCATGG	AAGAATTCCTTTTACGCCCAGGGCATCTAATTC
		Insertion	2 AA insertion	rffD	UDP-N-acetyl-D-mannosaminuronic acid dehydrogenase (EC:1.1.1.-)	3401255	3401255	-	CCTGGC	-	PG	1	1	0	0	0	0	AAGAATTCGTTACCAGGACAGGTAATGGTCGAG	AAGGTACCGTTAGGCTCAACAACCAGAGTTTCG	AAGAATTCGTTACCAGGACAGGTAATGGTCGAG
		Point mutation	Non-synonymous	rplA	50S ribosomal subunit protein L1	3608483	3608483	T	C	L	P	1	1	0	0	0	0	AAGAATTCTGCTAAATTCGTAGAAAGCGTGGAC	AAGGTACCCATGGTGGTGGAGATGCTAACTTTC	AAGAATTCTGCTAAATTCGTAGAAAGCGTGGAC
AMK	1	Point mutation	Non-synonymous	mrdA	transpeptidase involved in peptidoglycan synthesis (penicillin-binding protein 2)	540322	540322	A	T	I	N	1	1	0	0	0	0	AAGAATTCCGCATTATAGGTTTCGTTCGCTTTC	AAGAGCTCATGTCACAAGATCGCTGGAAGAATC	AAGAATTCCGCATTATAGGTTTCGTTCGCTTTC
		Point mutation	Non-synonymous	phoQ	sensory histidine kinase in two-component regulatory system with PhoP	1021042	1021042	G	T	A	E	1	1	0	0	1	1	AAGAATTCTGTTGCTGTATCGAATGATCTCCAC	AAGGTACCGTGGTCAGCAAAGATTCGTTAATGC	AAGAATTCTGTTGCTGTATCGAATGATCTCCAC
		Point mutation	Non-synonymous	cls	cardiolipin synthase 1 (EC:2.7.8.-)	1112238	1112238	G	T	R	S	1	1	0	0	0	0	AAGAATTCGAAGCAATTGTGTGAATGGTGTGAC	AAGGTACCGATGACCGAGTCAGATGATGTGATG	AAGAATTCGAAGCAATTGTGTGAATGGTGTGAC
		Point mutation	Non-synonymous	sapA	antimicrobial peptide transport ABC transporter periplasmic binding protein	1159728	1159728	G	T	R	S	1	1	0	0	0	0	AAGAATTCCGGGAAGACCTCTTTTAACTGTTCG	AAGGTACCACAGTTTCTTCCGTCCGTTACTGAG	AAGAATTCCGGGAAGACCTCTTTTAACTGTTCG
		Point mutation	Non-synonymous	nuoE	NADH:ubiquinone oxidoreductase, chain E (EC:1.6.5.3)	1972129	1972129	A	C	C	W	1	1	0	1	1	0	AAGAATTCGACCAGCGTCTTTTACCTGATTAACG	AAGGTACCAAACCGAGGCTTTTGAGCTGAGTG	AAGAATTCGACCAGCGTCTTTTACCTGATTAACG
		Point mutation	Non-synonymous	ptsI	PEP-protein phosphotransferase of PTS system (enzyme I) (EC:2.7.3.9)	2086699	2086699	T	G	F	V	1	1	0	0	0	0	AAGAATTCGATGGCGGAACTCGAGTAATTTCC	AAGGTACCAAACCCAGCACCTTCTTCAGGTTC	AAGAATTCGATGGCGGAACTCGAGTAATTTCC
		Point mutation	Non-synonymous	ftsH	protease, ATP-dependent zinc-metallo (EC:3.4.24.-)	2799206	2799206	C	T	G	S	1	1	0	0	0	0	AAGAATTCCCTCAGGCAAGAAGAAAGTCACACC	AAGGTACCTGAACGTGAACAGACTCTGAACCAG	AAGAATTCCCTCAGGCAAGAAGAAAGTCACACC
		Point mutation	Non-synonymous	fusA	protein chain elongation factor EF-G, GTP-binding	2923550	2923550	C	T	V	I	1	1	0	1	1	1	AAGAGCTCAGAGCACGGGACTTTGGTATTAACC	AAGGTACCCGAGTTCATCAACGACATTAAAGGTG	AAGAGCTCAGAGCACGGGACTTTGGTATTAACC
		Point mutation	Non-synonymous	fusA	protein chain elongation factor EF-G, GTP-binding	2924075	2924075	T	C	T	A	1	1	0	1	1	1	AAGAGCTCGTCGTTGATGAACTCGTAGCCTTTC	AAGGTACCATCGTTCAGATGCACGCTAACAAAC	AAGAGCTCGTCGTTGATGAACTCGTAGCCTTTC
		Point mutation	Non-synonymous	fusA	protein chain elongation factor EF-G, GTP-binding	2925256	2925256	G	C	T	S	1	1	0	1	1	1	AAGAATTCGGTGAAATGTTCTTCAGCACCAATC	AAGGTACCATCCCTTCGGAGTTTTAGTCACCAG	AAGAATTCGGTGAAATGTTCTTCAGCACCAATC
		Point mutation	Non-synonymous	rho	transcription termination factor	3396417	3396417	T	A	L	Q	1	1	0	0	0	0	AAGAATTCGAAGATTTAACTGCTCGCGTACTGG	AAGGTACCTTTCAGCGATCTTACGAGAGAGGTG	AAGAATTCGAAGATTTAACTGCTCGCGTACTGG
		Point mutation	Non-synonymous	cpxA	sensory histidine kinase in two-component regulatory system with CpxR	3533641	3533641	G	C	A	G	1	1	0	1	1	1	TACGTACGATACGCTCCAGTTCCTTGCTTTCAC	TACGTACGCAGCGAAATGCAGATCATTCGTAAC	TACGTACGATACGCTCCAGTTCCTTGCTTTCAC
	2	Deletion	1 AA deletion	thiP	fused thiamin transporter subunits of ABC superfamily: membrane components	67805	67807	CAG	-	L	-	1	1	0	0	0	0	AAGAATTCCATAGTTGTGTGATCTACGCCATCG	AAGGTACCTATGCGCTGAAAGTGCTGGAAAAC	AAGAATTCCATAGTTGTGTGATCTACGCCATCG
		Point mutation	Amber mutation	yafS	predicted S-adenosyl-L-methionine-dependent methyltransferase	223771	223771	C	T	Q	Stop	1	1	0	0	0	0	AAGAATTCGTGGTGATGGTGGGTGAGAAATATG	AAGGTACCGATGGGATTGAAGCCACTAATGACC	AAGAATTCGTGGTGATGGTGGGTGAGAAATATG
		Insertion	Frame-shift	cyoB	cytochrome o ubiquinol oxidase subunit I (EC:1.10.3.-)	357502	357502	-	G			1	1	0	1	1	1	AAGAATTCGAAGGTGACGATAAAACCGATGGTC	AAGGTACCAGGTACGACGCTTACCGGTATCAAC	AAGAATTCGAAGGTGACGATAAAACCGATGGTC
		Point mutation	Non-synonymous	allA	ureidoglycolate hydrolase (EC:3.5.3.19)	433006	433006	T	A	L	Q	1	1	0	0	0	0	AAGAATTCAGGTATCCCCTTTTAAATCCGCAAG	AAGGTACCCGATGGTAATTCACTCCCTGTTCG	AAGAATTCAGGTATCCCCTTTTAAATCCGCAAG
		Deletion	208 bp deletion	lysQ	tRNA-Lys	644180	644387	DELETION	208			1	1	0	0	0	0	GCATTATTTCTGGTCGTGTCGTGCG	TCGAATGGTGGGGAAAAGTCACTCG	CCGACATAGAGTTGCTTGCAC
		Point mutation	Non-synonymous	ybhQ	inner membrane protein	687616	687616	C	T	A	V	1	1	0	0	0	0	AAGAATTCTCTTCAGGAGAGAAGCCATGAAGTG	AAGGTACCCCACTTTACGGACATTACCAAGCAG	AAGAATTCTCTTCAGGAGAGAAGCCATGAAGTG
		Point mutation	Non-synonymous	sapD	antimicrobial peptide transport ABC system ATP-binding protein	1157563	1157563	G	T	Q	K	1	1	0	0	0	0	AAGAATTCGTTGTTGGCTCCATTGAGTTGGTC	AAGGTACCTGAATTTAAAACCGGTGATGAGTGG	AAGAATTCGTTGTTGGCTCCATTGAGTTGGTC
		Point mutation	Non-synonymous	gapA	glyceraldehyde-3-phosphate dehydrogenase A (EC:1.2.1.12)	1544958	1544958	A	T	Q	L	1	1	0	0	0	0	AAGAATTCGTGCGAAGAAAGTGGTTATGACTGG	AAGGTACCTCGTTCAGAGCGATACCAGCTTTAG	AAGAATTCGTGCGAAGAAAGTGGTTATGACTGG
		Point mutation		yehQ	pseudogene	1783663	1783663	G	T			1	1	0	0	0	0	AAGAATTCAGCCATGAGAACGACGCTTTAATC	AAGGTACCGCCATAATGTCTGGCTTAATTGCTG	AAGAATTCAGCCATGAGAACGACGCTTTAATC
		Point mutation	Amber mutation	nuoG	NADH:ubiquinone oxidoreductase, chain G (EC:1.6.5.3)	1968269	1968269	C	T	W	Stop	1	1	0	0	0	0	AAGAATTCCGTGTTGCCATCGTAACTAAAGGAG	AAGGTACCGACCATGTGATTGACGCTGTTGTG	AAGAATTCCGTGTTGCCATCGTAACTAAAGGAG
		Point mutation	Non-synonymous	yfgB	23S rRNA m(2)A2503 methyltransferase, SAM-dependent	2189377	2189377	C	T	M	I	1	1	0	0	0	0	AAGAATTCGGCGTTGGATTTCTCCAGATAACG	AAGGTACCTGAGATGACCGACATCAACAAAGTG	AAGAATTCGGCGTTGGATTTCTCCAGATAACG
		Deletion	414 bp deletion	argY, argV	tRNA-Arg, tRNA-Arg	2328671	2329084	DELETION	414			1	1	-	-	-	-	CGATCCATTAAGCGCAATCATCGCC	TGCTGATTCTGACTCGTCGAGTTGG	TGAACGTGAAGTGTGCAAACG
		Deletion	Frame-shift	ptr	protease III (EC:3.4.24.55)	2469002	2469033	CAGGCAAGGCGTCGTTCTCAACTTCCAGATAG	-			1	1	0	0	0	0	CAGAAAACTTTGAACCGGGGTGTGC	TGGTGGTCTTGCTGGTTTCTGATCC	ATGGTTTCTGCGCTGACCTG
		Deletion	8 AA deletion	infB	fused protein chain initiation factor 2, IF2: membrane protein/conserved protein	2788763	2788786	GAGTTTACGACGCGCTTCTTCTTC	-	EEEARRKL	-	1	1	0	0	0	0	TTCCTGACCCAGTTCGTTACGCATC	AAATCGAAGTCCGCAAGAAACGCAC	TCGTGAGGCAGAAGAATCGG
		Point mutation	Non-synonymous	fusA	protein chain elongation factor EF-G, GTP-binding	2923480	2923480	A	T	I	N	1	1	0	1	1	1	AAGAGCTCGTTTTAGCCAGTACGGTGGTGATTG	AAGGTACCACCCGGTAGTAGACATGGGTATTCG	AAGAGCTCGTTTTAGCCAGTACGGTGGTGATTG
		Deletion	Frame-shift	gidB	16S rRNA m(7)G527 methyltransferase, SAM-dependent; glucose-inhibited cell-division protein	3352708	3352708	C	-			1	1	0	0	0	0	AAGAATTCCAGCTCACCATATCGTTCAGAGAGG	AGTCAGTCGCCAAACTTAACGATCACAAACCAG	AAGAATTCCAGCTCACCATATCGTTCAGAGAGG
		Point mutation	Non-synonymous	yieM	predicted von Willibrand factor containing protein	3357556	3357556	C	A	D	Y	1	1	0	0	0	0	AAGAATTCATCGGCCAGTCTCGTTTGACTATG	AAGGTACCGGCTTTAATGAACAGTGTGCGAAAG	AAGAATTCATCGGCCAGTCTCGTTTGACTATG
		Point mutation	Non-synonymous	rep	DNA helicase and single-stranded DNA-dependent ATPase (EC:3.6.1.-)	3389969	3389969	G	T	G	V	1	1	0	0	0	0	AAGAGCTCCACAACGTTACGACCCGATATTTTC	AAGGTACCTAAGCAAAGCAAGCTGATCGGTATC	AAGAGCTCCACAACGTTACGACCCGATATTTTC
		Point mutation	Non-synonymous	rhlB	ATP-dependent RNA helicase	3394667	3394667	T	G	K	N	1	1	0	0	1	0	AAGAATTCGTTAATGTGGTTCTGCTTGGCGTAG	AAGAGCTCGTGTTGGTTTCGTTGTTGGTGTAAC	AAGAATTCGTTAATGTGGTTCTGCTTGGCGTAG
		Point mutation	Non-synonymous	rpoB	RNA polymerase, beta subunit (EC:2.7.7.6)	3611935	3611935	T	A	I	N	1	1	1	0	1	0	AAGAATTCCGTATGAAGTTCAACCGTTCTCTGC	AAGGTACCAACACCGTCGGTCACTTTACGATAC	AAGAATTCCGTATGAAGTTCAACCGTTCTCTGC
	3	Point mutation	Non-synonymous	metN	DL-methionine transporter subunit	210918	210918	T	A	I	F	1	1	0	0	0	0	AAGAATTCGTAATCCATCTGCGCGCTAATAATG	AAGGTACCACACACCGAAAGACGAGGTCAAAC	AAGAATTCGTAATCCATCTGCGCGCTAATAATG
		Point mutation	Non-synonymous	sapC	antimicrobial peptide transport ABC transporter permease	1157940	1157940	C	T	G	S	1	1	0	0	0	0	AAGAATTCAAACGCATACGGTCAGCAGTAACAC	AAGGTACCATGGTACGTTCGATTTACAGCATGG	AAGAATTCAAACGCATACGGTCAGCAGTAACAC
		Point mutation	Amber mutation	nuoB	NADH:ubiquinone oxidoreductase, chain B (EC:1.6.5.3)	1974893	1974893	C	A	E	Stop	1	1	0	0	1	0	AAGAATTCGGTTCCAGCATCTGGTCATACAGAC	AAGGTACCTCTGTTCGCATGGTCAACCTCTATC	AAGAATTCGGTTCCAGCATCTGGTCATACAGAC
		Point mutation	Non-synonymous	ppx	exopolyphosphatase (EC:3.6.1.11)	2171985	2171985	C	A	A	E	1	1	0	0	0	0	AAGAATTCAACCAGTATCACATCGACAGCGAAC	AAGGTACCAAGTATTAAGCGGCGATTTCTGGTG	AAGAATTCAACCAGTATCACATCGACAGCGAAC
		Deletion	81 bp deletion	yfgB	23S rRNA m(2)A2503 methyltransferase, SAM-dependen	2189266	2189346	DELETION	81			1	1	0	0	0	0	AGGCAGCATCGATATCATCACCACG	TGTCGGAAATTATCGGCCAGGTGTG	CGTCGTTAACGTGGTCAAGC
		Point mutation	Amber mutation	ptr	protease III (EC:3.4.24.55)	2466934	2466934	C	T	W	Stop	1	1	0	0	0	0	AAGAATTCTCCAGCCTTCAGGGTGTACATATTC	AAGGTACCGGTTCAGAGTGGTGTCGAAACAAAG	AAGAATTCTCCAGCCTTCAGGGTGTACATATTC
		Deletion	Frame-shift	arcB	aerobic respiration control sensor histidine protein kinase, cognate to two-component response regulators ArcA and RssB	2826025	2826025	T	-			1	1	0	0	0	0	CGTACGTACGGTGAGTAAACATCAGCAGGTTTC	CGTACGTAGGCGCAGTATTATGTTGACCTGATG	CGTACGTACGGTGAGTAAACATCAGCAGGTTTC
		Point mutation	5' UTR of rpsM	IG		2910395	2910395	G	A			1	1	-	-	-	-	AAGAATTCGCTTGATGCTCATGCTGATTTCAC	AAGGTACCAAGAAGGCGAACCTGAAAGGCTAC	AAGAATTCGCTTGATGCTCATGCTGATTTCAC
		Point mutation	Non-synonymous	fusA	protein chain elongation factor EF-G, GTP-binding	2924014	2924014	T	C	E	G	1	1	0	1	1	1	AAGAGCTCTGCTTTCAGCTGTTCCTGGATACC	AAGGTACCATCGGTCTGAAAGACGTAACCACTG	AAGAGCTCTGCTTTCAGCTGTTCCTGGATACC
		Point mutation	Non-synonymous	fusA	protein chain elongation factor EF-G, GTP-binding	2925193	2925193	C	A	R	L	1	1	0	1	1	1	GTCAGTCAGGTGAAATGTTCTTCAGCACCAATC	GTCAGTCAATCCCTTCGGAGTTTTAGTCACCAG	GTCAGTCAGGTGAAATGTTCTTCAGCACCAATC
		Point mutation	Non-synonymous	yieN	fused predicted transcriptional regulator: sigma54 activator protein/conserved protein	3359958	3359958	A	T	W	R	1	1	0	0	0	0	AAGAATTCGGATTGTCGTTTTCATCCTGTTGAC	AAGGTACCTGGAAAAGGGGCTTTATGAACGTAG	AAGAATTCGGATTGTCGTTTTCATCCTGTTGAC
		Deletion	2 AA deletion	cpxA	sensory histidine kinase in two-component regulatory system with CpxR	3534142	3534147	GTCAGC	-	LT	-	1	1	0	1	1	1	CGTACGTATATCGGCCTGACCAATAAAGTTACG	CGTACGTAAACCGGTACTGAGTTTACCCTGCTC	CGTACGTATATCGGCCTGACCAATAAAGTTACG
	4	Deletion	Frame-shift	cyoB	cytochrome o ubiquinol oxidase subunit I (EC:1.10.3.-)	357879	357882	CCGG	-			1	1	0	1	1	1	CAGTCAGTAGATAGCGATCCAGGGTCAACAAC	CAGTCAGTTATATCATCGTGGCGATTGTGATG	CAGTCAGTAGATAGCGATCCAGGGTCAACAAC
		Point mutation	Ochre mutation	rne	fused ribonucleaseE: endoribonuclease/RNA-binding protein/RNA degradosome binding protein (EC:3.1.4.-)	973831	973831	C	A	E	Stop	1	1	0	1	1	0	AAGAATTCTTCTGATTGAGCTGACGCTGTTTAC	AAGGTACCTGAAGAAGAGTTCGCTGAACGTAAG	AAGAATTCTTCTGATTGAGCTGACGCTGTTTAC
		Deletion	3 AA deletion	nuoN	NADH:ubiquinone oxidoreductase, membrane subunit N	1960742	1960750	CGTCATCAC	-	VMT	-	1	1	0	0	1	0	AAGAATTCATACACCCAGCACCAGTACCAACAG	AAGGTACCCTGAGCCAGACCAATATCAAACGTC	AAGAATTCATACACCCAGCACCAGTACCAACAG
		Point mutation	Non-synonymous	nuoC	NADH:ubiquinone oxidoreductase, fused CD subunit (EC:1.6.5.3)	1974205	1974205	T	C	D	G	1	1	0	0	1	0	AAGAATTCCGGTTACGATCGATAGAAATCAGATG	AAGGTACCCAGGAATCTATCGGCAAAGAACGTC	AAGAATTCCGGTTACGATCGATAGAAATCAGATG
		Point mutation	Amber mutation	rseA	anti-sigma factor	2254677	2254677	G	A	Q	Stop	1	1	0	0	0	0	AAGAGCTCCTAAAGTTTGAATTCCTGGCACCTG	AAGGTACCGGGAAAGCTATCACTTAATCCGTGAC	AAGAGCTCCTAAAGTTTGAATTCCTGGCACCTG
		Point mutation	Promoter (serV)	IG		2329245	2329245	A	T			1	1	-	-	-	-	AAGAATTCTTATTACCGCCACCTCTTCCATACC	AAGGTACCATCTTTCCGCGTCTCATCTTTATCG	AAGAATTCTTATTACCGCCACCTCTTCCATACC
		Point mutation	Non-synonymous	gltD	glutamate synthase, 4Fe-4S protein, small subunit (EC:1.4.1.13)	2833030	2833030	G	C	R	P	1	1	0	0	0	0	AAGAGCTCGGTACACAACTACATCCCGAACTGG	AAGGTACCAGCCCATTAACTGTTTGGTGTTGG	AAGAGCTCGGTACACAACTACATCCCGAACTGG
		Point mutation	Non-synonymous	fusA	protein chain elongation factor EF-G, GTP-binding	2925098	2925098	C	T	A	T	1	1	0	1	1	1	AAGAATTCATTCGTTAGCCAGTTCAACCATGTC	AAGGTACCGCCGGTAAAACCACTACTACCGAAC	AAGAATTCATTCGTTAGCCAGTTCAACCATGTC
		Point mutation	Synonumous	rbsC	D-ribose transporter subunit	3364584	3364584	G	T			1	1	0	0	0	0	AAGAATTCGCTTGAGCATCATTCTGGTGTCATC	AAGGTACCTTTCGCTACAATCACCCCGGTTAC	AAGAATTCGCTTGAGCATCATTCTGGTGTCATC
NM	1	Deletion	Frame-shift	cyoA	cytochrome o ubiquinol oxidase subunit II (EC:1.10.3.-)	359311	359311	A	-			1	1	0	0	1	1	AAGAATTCAAGATAGGTACCGTCCAGACCACAG	AAGAGCTCTTTTCTCATCACCCAGTTGTCACTC	AAGAATTCAAGATAGGTACCGTCCAGACCACAG
		Deletion	267 bp deletion	lysQ	tRNA-Lys	644246	644512	DELETION	267			1	1	0	0	0	0	GCATTATTTCTGGTCGTGTCGTGCG	TCGAATGGTGGGGAAAAGTCACTCG	GTAATATATGCCGCCGTTGCC
		Point mutation		IG		1017042	1017042	T	G			1	1	-	-	-	-	AAGAGCTCATCAGGCGAAGAACGGTTGTTTTAC	AAGGTACCGATGCAATAACTTCCATTGGCCTTC	AAGAGCTCATCAGGCGAAGAACGGTTGTTTTAC
		Point mutation	Non-synonymous	sapA	antimicrobial peptide transport ABC transporter periplasmic binding protein	1160471	1160471	G	A	T	M	1	1	0	0	0	0	AAGAATTCGTTAAATTTTCCAGCCCCAACGAC	AAGGTACCCCCGGAAGTTAGAGAAAGAAGATCG	AAGAATTCGTTAAATTTTCCAGCCCCAACGAC
		Point mutation		IG		1195623	1195623	A	G			1	1	-	-	-	-	AAGAATTCGATTTCATCAGCGGAGTGCTTTTC	AAGGTACCGTCGTTTTACCAGAACCCGTTTCC	AAGAATTCGATTTCATCAGCGGAGTGCTTTTC
		Point mutation	Non-synonymous	ydeK	predicted lipoprotein	1303997	1303997	G	A	S	F	1	1	0	0	0	0	AAGAATTCGGCCGTCATAACCAAGATTAGTTCC	AAGGTACCAATCGTCGCCATTTTAGGCTATCAG	AAGAATTCGGCCGTCATAACCAAGATTAGTTCC
		Point mutation	Non-synonymous	pykA	pyruvate kinase II (EC:2.7.1.40)	1618152	1618152	G	T	D	Y	1	1	0	0	0	0	AAGAATTCCAACGGAGTATTACATGTCCAGAAGG	AAGGTACCCATAGTTCAGATCTTCGCCACAGC	AAGAATTCCAACGGAGTATTACATGTCCAGAAGG
		Deletion	1 AA deletion	nuoM	NADH:ubiquinone oxidoreductase, membrane subunit M	1962992	1962994	GAA	-	F	-	1	1	0	0	1	0	AAGAGCTCCCAGCATTAACAGGTATTCCACACC	AAGGTACCGTTGCAGGGCGGTTATTCACTGAC	AAGAGCTCCCAGCATTAACAGGTATTCCACACC
		Deletion	Frame-shift	lepA	back-translocating Elongation Factor EF4, GTPase	2252474	2252474	G	-			1	1	0	0	1	0	AAGAATTCGAGTCGATAATTAGTGCCTGCAACG	AAGGTACCTTCGATCATAGCTCACATTGACCAC	AAGAATTCGAGTCGATAATTAGTGCCTGCAACG
		Point mutation	Non-synonymous	gshA	glutamate-cysteine ligase (EC:6.3.2.2)	2326253	2326253	T	G	Y	S	1	1	0	0	0	0	AAGAATTCTATATTCAATGCCGCCACGTAACAG	AAGGTACCGCGTGCACTACAATTTCTCTTTGC	AAGAATTCTATATTCAATGCCGCCACGTAACAG
		Point mutation	Non-synonymous	atpA	F1 sector of membrane-bound ATP synthase, alpha subunit (EC:3.6.3.14)	3347944	3347944	C	A	R	L	1	1	0	1	1	1	AAGAATTCACAGTTCAACATCCGCCAGGTAAC	AAGGTACCTTTCTACCTCCACTCTCGTCTGCTG	AAGAATTCACAGTTCAACATCCGCCAGGTAAC
		Point mutation	Non-synonymous	rhlB	ATP-dependent RNA helicase	3394000	3394000	G	T	R	S	1	1	0	0	1	0	AAGAATTCGGTCTCAATAGCAGGCAAATTCAATG	AAGGTACCATTAAAGATATCCGCTGGCTGTTCC	AAGAATTCGGTCTCAATAGCAGGCAAATTCAATG
		Deletion	1 AA deletion	corA	magnesium/nickel/cobalt transporter	3430875	3430877	CTT	-	F	-	1	1	0	0	0	0	AAGAATTCGTCCGATATTTTAAGCATTGGGAGTC	AAGGTACCGAACTTTCCAGCCGATATCTTCCAG	AAGAATTCGTCCGATATTTTAAGCATTGGGAGTC
		Point mutation	Non-synonymous	cpxA	sensory histidine kinase in two-component regulatory system with CpxR	3533906	3533906	T	A	I	F	1	1	0	1	1	1	AAGAATTCGTTTTGCCAGACTCCAGGCCAAC	AAGGTACCATCTTCGCCATCTTCTGGCTGAC	AAGAATTCGTTTTGCCAGACTCCAGGCCAAC
		Point mutation	Non-synonymous	cpxA	sensory histidine kinase in two-component regulatory system with CpxR	3534124	3534124	A	C	M	R	1	1	0	1	1	1	AAGAATTCTATCGGCCTGACCAATAAAGTTACG	AAGGTACCAACCGGTACTGAGTTTACCCTGCTC	AAGAATTCTATCGGCCTGACCAATAAAGTTACG
		Point mutation	Non-synonymous	yjjI	conserved protein	3950917	3950917	T	C	Y	C	1	1	0	0	0	0	AAGAGCTCCACAAAACGTTCAGGGTTAATCAGC	AAGGTACCCGAATAAAACGTTTCTGGCGTTACC	AAGAGCTCCACAAAACGTTCAGGGTTAATCAGC
	2	Point mutation	Amber mutation	yajR	predicted transporter	354366	354366	C	T	W	Stop	1	1	0	0	0	0	AAGAATTCCCAGAATAATTCCCCAGATGGAGTC	AAGAGCTCCAAGCTGTTCGGCTTCTCTATCATC	AAGAATTCCCAGAATAATTCCCCAGATGGAGTC
		Point mutation	5' UTR of cyoA	IG		359367	359367	T	A			1	1	-	-	-	-	AAGAATTCTGTGACCAGTTCGGGCTGTACTTAG	AAGGTACCTTTTCTCATCACCCAGTTGTCACTC	AAGAATTCTGTGACCAGTTCGGGCTGTACTTAG
		Point mutation	Synonumous	ybeR	predicted protein	550382	550382	C	T			1	1	0	0	0	0	AAGAATTCTAAATTATCGCAGCAACTTGACGTG	AAGGTACCCCATAGACTTTCTTCTTCGCTCAACC	AAGAATTCTAAATTATCGCAGCAACTTGACGTG
		Point mutation	Non-synonymous	acpP	acyl carrier protein (ACP)	983131	983131	G	C	E	Q	1	1	0	0	0	0	AAGAATTCGGCCTCAAAATAACGTAAAATCGTG	AAGGTACCGCAAGCAGAGCTTTCCAGGTAGAC	AAGAATTCGGCCTCAAAATAACGTAAAATCGTG
		Point mutation	Non-synonymous	ddpD	D,D-dipeptide permease system, ATP-binding component	1265661	1265661	C	A	G	C	1	1	0	0	0	0	AAGAATTCACCACCTGAAAGCTCAAACGGATAG	AAGGTACCCGGGTTTAATCTCTTTGGTGATGG	AAGAATTCACCACCTGAAAGCTCAAACGGATAG
		Deletion	Frame-shift	yebU	16S rRNA m(5)C1407 methyltransferase, SAM-dependent	1600619	1600619	T	-			1	1	0	0	0	0	AAGAATTCCTTCCCAAATAATGCCCACTGCTC	AAGGTACCACTGATACCACAGCGGCTGATATTG	AAGAATTCCTTCCCAAATAATGCCCACTGCTC
		Point mutation	Synonumous	araG	fused L-arabinose transporter subunits of ABC superfamily: ATP-binding components	1647957	1647957	G	T			1	1	0	0	0	0	AAGAATTCGTGCTTTCACAGCATCAAGACGTAG	AAGGTACCGGAAATGTCCTTTTCCGACACGAC	AAGAATTCGTGCTTTCACAGCATCAAGACGTAG
		Point mutation	Non-synonymous	ompC	outer membrane porin protein C	1882108	1882108	A	C	Y	D	1	1	0	0	1	1	AAGAATTCTTGCCTTCAAGAACGGTAACTTCAG	AAGGTACCCATCTACCTGGCTGCTCAGTACACC	AAGAATTCTTGCCTTCAAGAACGGTAACTTCAG
		Point mutation	Synonumous	xapB	xanthosine transporter	2075308	2075308	A	G			1	1	0	0	0	0	AAGAATTCATAGGCAAGCGCACGATTGTAAAC	AAGGTACCTGGCAGAAGTGGGCTTTATACTGAC	AAGAATTCATAGGCAAGCGCACGATTGTAAAC
		Point mutation	Non-synonymous	yfgB	23S rRNA m(2)A2503 methyltransferase, SAM-dependen	2189540	2189540	C	A	G	V	1	1	0	0	0	0	AAGAATTCGTCGATCATATCGCCCAGTTTATCC	AAGGTACCAAAATCAACCTGCTGGATCTCAACC	AAGAATTCGTCGATCATATCGCCCAGTTTATCC
		Insertion	Frame-shift	rseB	anti-sigma E factor, binds RseA	2254268	2254268	-	TGACTGA			1	1	0	0	0	0	AAGAGCTCGAGAAAGGCGTTTGAAATCGGTATAG	AAGGTACCAATGGTCAACAGCAGCAGGTACAG	AAGAGCTCGAGAAAGGCGTTTGAAATCGGTATAG
		Point mutation	Non-synonymous	trkA	NAD-binding component of TrK potassium transporter	2905706	2905706	A	T	D	V	1	1	0	0	0	0	AAGAATTCGTGCGAAAAGCAGATATTGTTGGTG	AAGGTACCGATGATATCGGCAACCAGTGAAGAG	AAGAATTCGTGCGAAAAGCAGATATTGTTGGTG
		Point mutation	Non-synonymous	fusA	protein chain elongation factor EF-G, GTP-binding	2923907	2923907	G	T	R	S	1	1	0	1	1	1	AAGAGCTCCAGTTTAAACGCCAGTTCAGAGGAG	AAGGTACCAGTTGAACCGAAAACCAAAGCTGAC	AAGAGCTCCAGTTTAAACGCCAGTTCAGAGGAG
		Point mutation	Non-synonymous	fusA	protein chain elongation factor EF-G, GTP-binding	2924257	2924257	T	C	D	G	1	1	0	1	1	1	AAGAGCTCGGATAGTTTCACGGTAAGCAACCTG	AAGGTACCATCCTGGACGACGGTAAAGACACTC	AAGAGCTCGGATAGTTTCACGGTAAGCAACCTG
		Deletion	Frame-shift	gidB	16S rRNA m(7)G527 methyltransferase, SAM-dependent; glucose-inhibited cell-division protein	3352823	3352823	A	-			1	1	0	0	0	0	AAGAATTCTTCTCCAGTTTAAGCTCATGTTGCAC	AAGGTACCGCCAAACTTAACGATCACAAACCAG	AAGAATTCTTCTCCAGTTTAAGCTCATGTTGCAC
		Point mutation	Non-synonymous	hemG	protoporphyrin oxidase, flavoprotein (EC:1.3.3.4)	3464004	3464004	T	G	Y	D	1	1	0	0	0	0	AAGAGCTCTGTTTGGTCGTCTCGAGGTCTTTAC	AAGGTACCTTCACCGCCTGACATCTTCATAATC	AAGAGCTCTGTTTGGTCGTCTCGAGGTCTTTAC
	3	Deletion	1 AA deletion	metQ	DL-methionine transporter subunit	209352	209354	CAG	-	L	-	1	1	0	0	0	0	AAGAATTCTTCTCGGCGTCTTTGTTATCTTCAC	AAGGTACCTGAGCTGGTAACCTTCAACGACTATG	AAGAATTCTTCTCGGCGTCTTTGTTATCTTCAC
		Insertion	Frame-shift	cyoB	cytochrome o ubiquinol oxidase subunit I (EC:1.10.3.-)	357880	357880	-	AGCC			1	1	0	1	1	1	AAGAATTCAGATAGCGATCCAGGGTCAACAAC	AAGGTACCTATATCATCGTGGCGATTGTGATG	AAGAATTCAGATAGCGATCCAGGGTCAACAAC
		Point mutation	Amber mutation	cydA	cytochrome d terminal oxidase, subunit I (EC:1.9.3.-)	635745	635745	C	T	Q	Stop	1	1	0	0	0	1	AAGAATTCCTCTTTCTGGAGTGTCATCCGCAAC	AAGGTACCACGAGGATCATCGCCACATAGAAG	AAGAATTCCTCTTTCTGGAGTGTCATCCGCAAC
		Insertion	2 AA insertion	ybhQ	inner membrane protein	687544	687544	-	GCGCCA	-	QR	1	1	0	0	0	0	AAGAATTCATCGGGCATAATTTTCCTGTCTTTG	AAGGTACCAATAGTTTGTGGCCGCTACTGGTG	AAGAATTCATCGGGCATAATTTTCCTGTCTTTG
		Point mutation	Non-synonymous	potA	polyamine transporter subunit	1016821	1016821	A	G	L	P	1	1	0	1	1	1	AAGAGCTCACTCATCCAGCAACAACAGACGAG	AAGGTACCCACAACAAAGATTGGCGATTCAAG	AAGAGCTCACTCATCCAGCAACAACAGACGAG
		Point mutation	Non-synonymous	hemA	glutamyl tRNA reductase (EC:1.2.1.-)	1069377	1069377	T	A	L	H	1	1	0	1	0	0	AAGAATTCAACGTTGGTATTATTTCCCGCAGAC	AAGGTACCACACTGTGACCGTAGAGAGCGATTC	AAGAATTCAACGTTGGTATTATTTCCCGCAGAC
		Point mutation	Non-synonymous	sapA	antimicrobial peptide transport ABC transporter periplasmic binding protein	1160483	1160483	C	T	R	H	1	1	0	0	0	0	CGTACGTAGTTAAATTTTCCAGCCCCAACGAC	CGTACGTACCCGGAAGTTAGAGAAAGAAGATCG	CGTACGTAGTTAAATTTTCCAGCCCCAACGAC
		Point mutation	Synonumous	hisP	histidine/lysine/arginine/ornithine transporter subunit	1994742	1994742	A	G			1	1	0	0	0	0	AAGAATTCCCGACTTTTGCCAGATACTTCACC	AAGGTACCCACGTATCAACCTTTTACCGCCTTC	AAGAATTCCCGACTTTTGCCAGATACTTCACC
		Point mutation	Non-synonymous	rfe	UDP-GlcNAc:undecaprenylphosphate GlcNAc-1-phosphate transferase (EC:2.4.1.-)	3397493	3397493	T	C	L	P	1	1	0	0	0	0	AAGAATTCGTGGATAAACCAAACTTCCGCAAAC	AAGGTACCGCGACCCAGGATACCAAGGTTAAG	AAGAATTCGTGGATAAACCAAACTTCCGCAAAC
		Deletion	2 AA deletion	cpxA	sensory histidine kinase in two-component regulatory system with CpxR	3534142	3534147	GTCAGC	-	LT	-	1	1	0	1	1	1	CGTACGTATATCGGCCTGACCAATAAAGTTACG	CGTACGTAAACCGGTACTGAGTTTACCCTGCTC	CGTACGTATATCGGCCTGACCAATAAAGTTACG
		Insertion	2 AA insertion	rplL	50S ribosomal subunit protein L7/L12	3609899	3609899	-	TAGCTG	-	VA	1	1	0	0	0	0	AAGAGCTCCAACTCTGCCGACCTACGAAGAAG	AAGGTACCAACCGGAAGGGTTGGCTTATTTAAC	AAGAGCTCCAACTCTGCCGACCTACGAAGAAG
		Point mutation	Non-synonymous	rsmC	16S rRNA m(2)G1207 methyltransferase (EC:2.1.1.172)	3941895	3941895	C	A	G	C	1	1	0	0	0	0	AAGAATTCGACATCCAGCACTTTACCTTTCGTG	AAGGTACCATTCTGTTTGCCGGAGACTTACAGG	AAGAATTCGACATCCAGCACTTTACCTTTCGTG
	4	Point mutation	Non-synonymous	cyoB	cytochrome o ubiquinol oxidase subunit I (EC:1.10.3.-)	357174	357174	G	T	P	Q	1	1	0	1	1	1	AAGAATTCAATCATCAGCATGGTGTGGAACTG	AAGGTACCGTATGGGCAACCGTCTGTATCACC	AAGAATTCAATCATCAGCATGGTGTGGAACTG
		Point mutation	Non-synonymous	hemH	ferrochelatase (EC:4.99.1.1)	405868	405868	T	A	V	E	1	1	0	0	0	0	AAGAATTCAGAGGGTTAGGGTGAGGGGAACAG	AAGGTACCCATGCTCTGCCAGGAGTTCATCTAC	AAGAATTCAGAGGGTTAGGGTGAGGGGAACAG
		Point mutation	Non-synonymous	fucO	L-1,2-propanediol oxidoreductase (EC:1.1.1.77)	2442453	2442453	G	C	P	A	1	1	0	0	0	0	AAGAATTCTATATGAGAATCTGGATGCGGTTGC	AAGGTACCCTTCTCGAATGTTGGGTTAGGGTTG	AAGAATTCTATATGAGAATCTGGATGCGGTTGC
		Point mutation	Non-synonymous	ptsP	fused PTS enzyme: PEP-protein phosphotransferase (enzyme I)/GAF domain containing protein (EC:2.7.3.9)	2477996	2477996	A	T	L	Q	1	1	0	0	0	0	AAGAATTCCCAGACGGCTAAGCTCAATCTCTTC	AAGGTACCACGGCGGCTATTTTCGATCTTTAC	AAGAATTCCCAGACGGCTAAGCTCAATCTCTTC
		Point mutation	Non-synonymous	arcB	aerobic respiration control sensor histidine protein kinase, cognate to two-component response regulators ArcA and RssB	2826007	2826007	C	T	E	K	1	1	0	0	0	0	AAGAATTCCGGTGAGTAAACATCAGCAGGTTTC	AAGGTACCGGCGCAGTATTATGTTGACCTGATG	AAGAATTCCGGTGAGTAAACATCAGCAGGTTTC
		Point mutation	Non-synonymous	sspB	ClpXP protease specificity-enhancing factor	2844301	2844301	A	T	Y	N	1	1	0	0	0	0	AAGAATTCGTCGGTTTCGTGGTGAATATGATTG	AAGGTACCCTATCTGCTGCGTGCATTCTATGAG	AAGAATTCGTCGGTTTCGTGGTGAATATGATTG
		Point mutation	Non-synonymous	gidB	16S rRNA m(7)G527 methyltransferase, SAM-dependent; glucose-inhibited cell-division protein	3352683	3352683	C	A	D	Y	1	1	0	0	0	0	AAGAATTCGTAGAAACGGCCTTGCTCACCAG	AAGGTACCGTAAGCACCCGCTTACCAGGCAAC	AAGAATTCGTAGAAACGGCCTTGCTCACCAG
		Deletion	3 AA deletion	rfe	UDP-GlcNAc:undecaprenylphosphate GlcNAc-1-phosphate transferase (EC:2.4.1.-)	3397600	3397608	ATTGATGGC	-	IDG	-	1	1	0	0	0	0	AAGAATTCATGCATCTCTCTATCTCGCTTGTGC	AAGGTACCGACGGTACATAATCGCCACCATATC	AAGAATTCATGCATCTCTCTATCTCGCTTGTGC
		Point mutation	Non-synonymous	cpxA	sensory histidine kinase in two-component regulatory system with CpxR	3533639	3533639	A	C	W	G	1	1	0	1	1	1	AAGAGCTCATACGCTCCAGTTCCTTGCTTTCAC	AAGGTACCCAGCGAAATGCAGATCATTCGTAAC	AAGAGCTCATACGCTCCAGTTCCTTGCTTTCAC
		Point mutation	Non-synonymous	rpoB	RNA polymerase, beta subunit (EC:2.7.7.6)	3611560	3611560	G	A	R	H	1	1	1	0	1	0	AAGAATTCAAAGACGACGTCAAACTGATCGAAG	AAGGTACCTATCCAGATCGCCCAGAGACAGAC	AAGAATTCAAAGACGACGTCAAACTGATCGAAG
DOXY	1	Point mutation	Promoter (ompF)	IG		849871	849871	G	A			1	1	-	-	-	-	CAGTCAGTTGTTATAGATTTCTGCAGCGTTTGC	CAGTCAGTCCGCCATAACGATCATCCTGTTAC	CAGTCAGTTGTTATAGATTTCTGCAGCGTTTGC
		Deletion	1070 bp deletion	rdlA, ldrB, rdlB, ldrC	sRNA antisense regulator affects LdrA translation; proposed addiction module in LDR-A repeat, with toxic peptide LdrA,toxic polypeptide, small,sRNA antisense regulator affects LdrB translation; proposed addiction module in LDR-B repeat, with toxic peptide LdrB,toxic polypeptide, small	1074704	1075773	DELETION	1070			1	1	-	-	-	-	AAGAAAGTGTCTGGTAACTCGCCGG	ACCGTACCTGTCGTCACGCTAATTG	TTTTCATGGGTGCCGGATAC
		Point mutation	Non-synonymous	dedD	membrane-anchored periplasmic protein involved in septation	2001993	2001993	A	C	V	G	1	1	0	0	0	0	AAGAATTCGGTGGTGCTTCAACCTTTGGTTTAG	AAGGTACCAAAGCGTGGTTGATGACTGGTATTG	AAGAATTCGGTGGTGCTTCAACCTTTGGTTTAG
		Point mutation	Opal mutation	yqjB	modulator of EnvZ/OmpR regulon	2722127	2722127	T	G	L	Stop	1	1	0	0	0	0	AAGAATTCAGCAAGAGTCTACGCTGGCGATTC	AAGGTACCTCCTGACACAGGGTAGTGGCATAAC	AAGAATTCAGCAAGAGTCTACGCTGGCGATTC
		Deletion	2782 bp deletion	prkB, yhfA, crp, yhfK	predicted phosphoribulokinase,conserved protein, OsmC family,DNA-binding transcriptional dual regulator,conserved inner membrane protein	2937166	2939947	DELETION	2782			1	1	-	-	-	-	GAAGCCGTACCGTGGAATCAGGTAC	CTCGCCGTTCAACCACAATAGTTGC	CATCACACCGCAGTTTTCCC
		Deletion	1 AA deletion	bipA	GTP-binding protein	3489033	3489035	TAC	-	Y	-	1	1	0	0	0	0	AAGAATTCCCGAAAGTTATCTTCCGTGAAATCG	AAGGTACCCTTGTTCCAGAGTCATGCGGATAG	AAGAATTCCCGAAAGTTATCTTCCGTGAAATCG
		Point mutation	Non-synonymous	rpsF	30S ribosomal subunit protein S6	3854270	3854270	G	T	Q	H	1	1	0	0	1	0	AAGAATTCGTGACCATTTCTGATGCAGTTGTTC	AAGGTACCTAACCATCGGAGATGCTTCGGTAAC	AAGAATTCGTGACCATTTCTGATGCAGTTGTTC
	2	Point mutation	Synonumous	galM	galactose-1-epimerase (mutarotase) (EC:5.1.3.3)	650803	650803	G	A			1	1	0	0	0	0	AAGAATTCATGACGAGGGCGTAACATTACTCAG	AAGGTACCATAAACCTTGCCCGGTGAATATGAC	AAGGTACCATAAACCTTGCCCGGTGAATATGAC
		Deletion	Frame-shift	ompF	outer membrane porin 1a (Ia;b;F)	849288	849288	T	-			1	1	0	0	1	1	AAGAATTCAGAGGTTGAGCTTCTTGCAGGTTG	AAGGTACCTTCCAAGGGTAACGGTGAAAACAG	AAGAATTCAGAGGTTGAGCTTCTTGCAGGTTG
		Point mutation	Non-synonymous	yceQ	predicted protein	976135	976135	A	G	K	E	1	1	0	0	0	0	AAGAATTCTCACGGTTATCGTCAGCTCAAAGAG	AAGGTACCCACTTCGCCTTTACGCAAAATACG	AAGAATTCTCACGGTTATCGTCAGCTCAAAGAG
		Point mutation	Non-synonymous	cls	cardiolipin synthase 1 (EC:2.7.8.-)	1111614	1111614	T	C	N	D	1	1	0	0	0	0	AAGAATTCTTCAAGCGTTTCATCTTCAGTCAGG	AAGGTACCATATTTGATCATGACCACGCCCTAC	AAGAATTCTTCAAGCGTTTCATCTTCAGTCAGG
		Point mutation	Non-synonymous	sapF	antimicrobial peptide transport ABC system ATP-binding protein	1156664	1156664	G	A	T	I	1	1	0	0	0	0	AAGAATTCGGTGCCAACATATGCGGATAGTAAC	AAGGTACCGAACAGTTACCGATTGGTTGTCGTC	AAGAATTCGGTGCCAACATATGCGGATAGTAAC
		Deletion	Promoter (marR)	IG		1325927	1325946	TACTTGCCAGGGCAACTAAT	-			1	1	-	-	-	-	TACGTACGAACGCGACAGTTGTTAATGGGTTAG	TACGTACGCTTTCCACCCAGCCTTTACAGACC	TACGTACGAACGCGACAGTTGTTAATGGGTTAG
		Deletion	264 bp deletion	yigZ, trkH	conserved protein, UPF0029 family, potassium transporter	3462113	3462376	DELETION	264			1	1	0	0	0	0	ACTTCATCGAATCGCTACTGGCACC	CGGTCCAGAACAGCACCACTATCAG	ACAGCTGGGTTTCTCTGACG
		Insertion	1 bp insertion	leuP	tRNA-Leu	3940758	3940758	-	G			0	1	0	0	0	0	ATCGTCAGATCAGTGGCGGATTGTC	AAACCTGCACGTTAGCCCTTCGTAG	CACTTATTGCTGGCATCATGC
	3	Point mutation	Non-synonymous	ftsW	Lipid II flippase; integral membrane protein involved in stabilizing FstZ ring during cell division	93397	93397	C	T	A	V	1	1	0	0	0	0	AAGAATTCGCAGAACAAACCGAAACTATGGAAC	AAGGTACCGGCGATATAGCAAAACAGCGACAG	AAGAATTCGCAGAACAAACCGAAACTATGGAAC
		Point mutation	Non-synonymous	ftsQ	Divisome assembly protein, membrane anchored protein involved in growth of wall at septum	98656	98656	T	G	L	R	1	1	0	0	0	0	AAGAATTCGATCAACATATGGTAGACGCGGAAG	AAGAGCTCCCACGCCAATGATATTGACCATAC	AAGAATTCGATCAACATATGGTAGACGCGGAAG
		Insertion	Frame-shift	cueO	multicopper oxidase (laccase)	132132	132132	-	G			1	1	0	0	0	0	AAGAATTCGATTAAATTGTGTCTGCGGCTTGAC	AAGGTACCGGATCTCGTCATCTTCAATCACCAC	AAGAATTCGATTAAATTGTGTCTGCGGCTTGAC
		Insertion	Frame-shift	clpX	ATPase and specificity subunit of ClpX-ClpP ATP-dependent serine protease	365890	365890	-	A			1	1	0	0	0	0	AAGAGCTCTTATGTGGGTGAAGACGTTGAAAAC	AAGGTACCTTTCGGCTCTTTGAGGATCTGAATC	AAGAGCTCTTATGTGGGTGAAGACGTTGAAAAC
		Deletion		IG		848580	848580	C	-			1	0	-	-	-	-	GCGAGCACGTTTGTCATTGATCAGG	TGGTCTGGTTGATGGCCTGAACTTC	TGGTTACAGAAGGGAAGTCCG
		Deletion	Frame-shift	rcsC	hybrid sensory kinase in two-component regulatory system with RcsB and YojN	1889898	1889898	T	-			1	1	0	0	0	0	AAGAATTCACCTTCGCTGATCCAGTAGAGGTTAC	AAGGTACCCGTTAGTGCTCTGGCTGTTGATTG	AAGAATTCACCTTCGCTGATCCAGTAGAGGTTAC
		Point mutation	Non-synonymous	alaS	alanyl-tRNA synthetase (EC:6.1.1.7)	2331886	2331886	G	A	R	C	1	1	0	0	1	0	AAGAATTCCGAATGATACGACGCAGTACATAACC	AAGGTACCTATGAAAGCGACGACGAAGCCTAC	AAGAATTCCGAATGATACGACGCAGTACATAACC
		Point mutation	Amber mutation	nusA	transcription termination/antitermination L factor	2789605	2789605	G	A	Q	Stop	1	1	0	0	0	0	AAGAATTCCTGTCATGCTGTTCCTTCCTGCTAC	AAGGTACCCGTGGTGGATGAAGATAAACACACC	AAGAATTCCTGTCATGCTGTTCCTTCCTGCTAC
		Deletion	Frame-shift	yhdA	targeting factor for csrBC sRNA degradation	2870025	2870025	T	-			1	1	0	0	0	0	AAGAATTCTAACCTGAATCGCCAGATTTTCCTC	AAGGTACCCTGTCGACATTTATGATGCGCTACC	AAGAATTCTAACCTGAATCGCCAGATTTTCCTC
		Point mutation	Ochre mutation	yhjK	predicted diguanylate cyclase	3123508	3123508	G	A	Q	Stop	1	1	0	0	0	0	AAGAATTCTCGACCTGTGGCTGTAACCAAATAG	AAGGTACCAACAAAGCCTTGCTGATGGAGATG	AAGAATTCTCGACCTGTGGCTGTAACCAAATAG
	4	Point mutation	Non-synonymous	acrB	multidrug efflux system protein	390428	390428	C	A	M	I	1	1	1	0	1	1	AAGAATTCAAAACCATCGCATCTTTGATTTGC	AAGGTACCTTGATCCTGACTCCAGCTCTTTGTG	AAGAATTCAAAACCATCGCATCTTTGATTTGC
		Point mutation	Non-synonymous	sapF	antimicrobial peptide transport ABC system ATP-binding protein	1156428	1156428	A	T	Y	N	1	1	0	0	0	0	AAGAATTCTTCAGAAAATTAGCGATCTTTACGC	AAGGTACCAAAATGCTGGCGGGAATGATAGAG	AAGAATTCTTCAGAAAATTAGCGATCTTTACGC
		Point mutation	Non-synonymous	ftsH	protease, ATP-dependent zinc-metallo (EC:3.4.24.-)	2800067	2800067	T	G	T	P	1	1	0	0	0	0	AAGAATTCCAAAGGTCGTTTTGATCTGATCTTCC	AAGGTACCCGTTCGCGGGAAGTGTATATTGTAG	AAGAATTCCAAAGGTCGTTTTGATCTGATCTTCC
		Deletion	Frame-shift	rhlB	ATP-dependent RNA helicase	3394770	3394770	T	-			0	1	0	0	1	0	CGTGGTGCCAATCAGAATGTCAACG	TCAGTTTTGCAACGGTCAGTTTGCC	ATCGGCAATCGCAGGATGAG
		Point mutation	Non-synonymous	ubiC	chorismate--pyruvate lyase (EC:4.1.3.-)	3682077	3682077	T	C	F	S	1	1	0	0	0	0	AAGAATTCCGCTGCGCTATTGTAAAGAGATCC	AAGGTACCTAATGTTGGCCAGAGCAGCAGTAAC	AAGAATTCCGCTGCGCTATTGTAAAGAGATCC
CP		Deletion		IG		306210	306211	GG	-			0	1	-	-	-	-	TAGTGTCGTCAACGGATTGGCTGAC	GCTGGCGGGTGCTATAGATGAAGAG	TCCAGAGCATCAATCTGCCC
		Deletion	Frame-shift	lon	DNA-binding ATP-dependent protease La (EC:3.4.21.53)	367072	367072	A	-			0	1	0	0	1	0	ACCGTGGCCTCTATATTGCAGATGC	CTGCTTCCGCTTTCTCTTTTGCCTC	TCTGCGCTCTCTGACAATGG
		Deletion	3 AA deletion	acrR	DNA-binding transcriptional repressor	393528	393536	GCGCAAGAA	-	AQE	-	1	1	1	0	1	1	GCACTGTCGTATGTCGCCTGATAGG	TAATCGACGCCGTTCTTCTGTCACC	TGAGAGCATCAGAACGACCG
		Point mutation	Non-synonymous	lpxL	lauryl-acyl carrier protein (ACP)-dependent acyltransferase (EC:2.3.1.-)	958945	958945	G	A	H	Y	1	1	0	0	0	0	AAGAGCTCCCACATATACTGCTCTGGTGCCATC	AAGGTACCAAGTGATCGGCATGGAACACATTC	AAGAGCTCCCACATATACTGCTCTGGTGCCATC
		Point mutation	Non-synonymous	chaA	calcium/sodium:proton antiporter	1076439	1076439	A	G	L	S	1	1	0	0	0	0	AAGAGCTCAGGCAAATATCGTCATCAAATAGGC	AAGGTACCCGCATCAAAGTTTGTTTGTCTACGAG	AAGAGCTCAGGCAAATATCGTCATCAAATAGGC
		Point mutation	Promoter (marR)	IG		1325932	1325932	G	A			1	1	-	-	-	-	AAGAGCTCAACGCGACAGTTGTTAATGGGTTAG	AAGGTACCCTTTCCACCCAGCCTTTACAGACC	AAGAGCTCAACGCGACAGTTGTTAATGGGTTAG
		Insertion	Frame-shift	marR	DNA-binding transcriptional repressor of multiple antibiotic resistance	1326323	1326323	-	A			1	1	1	0	1	1	AAGAGCTCTATCTGTCTCCGCTGGATATTACCG	AAGGTACCCGGATGTATTGGCCTAATGAATGAC	AAGAGCTCTATCTGTCTCCGCTGGATATTACCG
		Point mutation	Non-synonymous	ynfD	predicted protein	1339311	1339311	A	G	D	G	1	1	0	0	0	0	AAGAGCTCTCCTGTGAGGAATATCGCGAGTAAG	AAGGTACCGGGAGTCTACCCATTTTGGGTTAAG	AAGAGCTCTCCTGTGAGGAATATCGCGAGTAAG
		Insertion	Frame-shift	ydhQ	conserved protein	1426573	1426573	-	C			0	1	0	0	0	0	CAGGTGATTGGCAGTGGGATTTTGC	ACTGACCGGGAGTGTTGCATTACTG	GCCATCATTCTGCAACGAGC
		Point mutation	Non-synonymous	guaB	IMP dehydrogenase (EC:1.1.1.205)	2179487	2179487	G	A	H	Y	1	1	0	0	0	0	AAGAGCTCACGCTCTTTCGGCGTCATGTAAAC	AAGGTACCCCGCGGCAATATTTATTAACCACTC	AAGAGCTCACGCTCTTTCGGCGTCATGTAAAC
		Point mutation	Synonumous	barA	hybrid sensory histidine kinase, in two-component regulatory system with UvrY	2427118	2427118	T	C			1	1	0	0	0	0	AAGAGCTCGCTGCGATTACAGCAAATCATCAC	AAGGTACCTCATCGATACCGCTTTCGCTAATC	AAGAGCTCGCTGCGATTACAGCAAATCATCAC
		Point mutation	Synonumous	argK	membrane ATPase/protein kinase	2570301	2570301	T	C			1	1	0	0	0	0	AAGAGCTCGGGAATTAATGCTGTTATGCGAAGC	AAGGTACCCTAAAAGCGTCTGGCGGTAATAGC	AAGAGCTCGGGAATTAATGCTGTTATGCGAAGC
		Point mutation	Synonumous	argK	membrane ATPase/protein kinase	2570526	2570526	A	G			1	1	0	0	0	0	AAGAGCTCTGATCGTTATCAACAAAGACGATGG	AAGGTACCCGCAAAATGATACAGCGAATTTCC	AAGAGCTCTGATCGTTATCAACAAAGACGATGG
		Point mutation	Non-synonymous	rrmJ	23S rRNA U2552 ribose 2'-O-methyltransferase, SAM-dependent (EC:2.1.1.-)	2800894	2800894	G	A	A	V	1	1	0	0	0	0	AAGAGCTCACATGACAACCTGGACTTTGCTGTC	AAGGTACCAACCATTACTGCCAAGCAGAACAAC	AAGAGCTCACATGACAACCTGGACTTTGCTGTC
		Point mutation	Non-synonymous	ompR	DNA-binding response regulator in two-component regulatory system with EnvZ	2988013	2988013	A	C	F	L	1	1	1	0	1	1	AAGAGCTCGCAATAACGTACGGGCAAATGAAC	AAGGTACCCGACGTCTTCGTAGTCAGAGCAAC	AAGAGCTCGCAATAACGTACGGGCAAATGAAC
		Deletion	Frame-shift	malQ	4-alpha-glucanotransferase (amylomaltase) (EC:2.4.1.25)	3001642	3001643	GC	-			1	1	0	0	0	0	AAGAGCTCCGATATAAATCACATTCAGCCAACG	AAGGTACCAATTACATCAATGCCCACGGTAAAC	AAGAGCTCCGATATAAATCACATTCAGCCAACG
		Point mutation	Ochre mutation	glpD	sn-glycerol-3-phosphate dehydrogenase, aerobic, FAD/NAD(P)-binding (EC:1.1.5.3)	3014356	3014356	G	T	E	Stop	1	1	0	0	0	0	AAGAGCTCCTTCCGCCAGTTCAAAACTCATTC	AAGGTACCACAATATGGCTGCCTTTGATCAGG	AAGAGCTCCTTCCGCCAGTTCAAAACTCATTC
		Deletion	2 AA deletion	atpE	F0 sector of membrane-bound ATP synthase, subunit C (EC:3.6.3.14)	3350316	3350321	GCCGAT	-	IG	-	1	1	0	0	0	0	CGAACATCACGTACAGACCCAGACC	TGGTCACAGTGGATCCTGAATGTGC	CGCTGCAAGCCTTCATCTTC
		Deletion	2 AA deletion	mutL	methyl-directed mismatch repair protein	3826726	3826731	GCTGGC	-	LA	-	1	1	0	0	0	0	AAGAGCTCACAAACTGCCAGTACGGTGACGAC	AAGGTACCCACAATTTTACCGTTATGCGACAGG	AAGAGCTCACAAACTGCCAGTACGGTGACGAC
	2	Point mutation	Non-synonymous	lon	DNA-binding ATP-dependent protease La (EC:3.4.21.53)	368561	368561	T	A	V	E	1	1	0	0	1	0	AAGAATTCGTCGCAAAGCGGTTAAGCAGTTAC	AAGGTACCGTTGTCAGGAATCTCTTCCAGATCG	AAGAATTCGTCGCAAAGCGGTTAAGCAGTTAC
		Point mutation	Non-synonymous	acrB	multidrug efflux system protein	391056	391056	G	A	A	V	1	1	1	0	1	1	AAGAATTCGGTACGAATACCGCCGACAGTACC	AAGGTACCTGAGAACTACGACATCATCGCAGAG	AAGAATTCGGTACGAATACCGCCGACAGTACC
		Point mutation	Non-synonymous	acrR	DNA-binding transcriptional repressor	393634	393634	C	A	T	K	1	1	1	0	1	1	AAGAATTCATGTAAACCTCGAGTGTCCGATTTC	AAGGTACCAGAGATTACGTTGTGCCTGTTGCAC	AAGAATTCATGTAAACCTCGAGTGTCCGATTTC
		Point mutation		IG		1075009	1075009	A	C			1	1	-	-	-	-	AAGAAAGTGTCTGGTAACTCGCCGG	ACCGTACCTGTCGTCACGCTAATTG	TTTTCATGGGTGCCGGATAC
		Insertion	Frame-shift	rsxC	electron transport complex protein required for the reduction of SoxR; predicted membrane-associated NADH oxidoreductase	1390001	1390001	-	T			1	1	0	0	0	0	TGATTGCATTGAATGTGGGGCTTGC	TTTGTCCCAGACCGCCATACAACTG	CAGAAGCCAAAGCGCGTTTC
		Deletion	5 AA deletion	rpoN	RNA polymerase, sigma 54 (sigma N) factor	2818780	2818794	ATGTGCTGAAAGAAG	-	DVLKE	-	1	1	0	0	0	0	AAGAATTCGATGAAACCGGTTATCTGACTGTCC	AAGGTACCCTCTTGATCAACCATTTGGCATCC	AAGAATTCGATGAAACCGGTTATCTGACTGTCC
		Deletion	Frame-shift	ompR	DNA-binding response regulator in two-component regulatory system with EnvZ	2988219	2988219	C	-			1	1	1	0	1	1	AAGAATTCGTTCATCAGCTTATCGCGGGAGAG	AAGGTACCCCTTTGGGAGTACAAACAATGCAAG	AAGAATTCGTTCATCAGCTTATCGCGGGAGAG
		Deletion	Frame-shift	yhjJ	predicted zinc-dependent peptidase	3119760	3119760	T	-			1	1	0	0	0	0	AAGAATTCGCTGCAGCAGTATTAACGCCATATC	AAGGTACCTCAGGACCGGTTATCTATCATGTGG	AAGAATTCGCTGCAGCAGTATTAACGCCATATC
		Point mutation	Non-synonymous	atpA	F1 sector of membrane-bound ATP synthase, alpha subunit (EC:3.6.3.14)	3348104	3348104	A	G	S	P	1	1	0	1	1	1	AAGAATTCAAGGTCGGATGCAAACTGAGAGAAC	AAGGTACCCACTGCAATACCTGGCACCGTATG	AAGAATTCAAGGTCGGATGCAAACTGAGAGAAC
	3	Point mutation	Non-synonymous	acrB	multidrug efflux system protein	390969	390969	A	T	L	Q	1	1	1	0	1	1	AAGAATTCACAAAGAGCTGGAGTCAGGATCAAC	AAGGTACCTACGACATCATCGCAGAGTTTAACG	AAGAATTCACAAAGAGCTGGAGTCAGGATCAAC
		Point mutation	Non-synonymous	acrR	DNA-binding transcriptional repressor	393575	393575	C	G	F	L	1	1	1	0	1	1	AAGAATTCCTGTTAGGGCTAAGCTGCCTGAGAG	AAGGTACCAATAATCGACGCCGTTCTTCTGTC	AAGAATTCCTGTTAGGGCTAAGCTGCCTGAGAG
		Deletion	Frame-shift	ompF	outer membrane porin 1a (Ia;b;F)	849176	849176	C	-			1	1	0	0	1	1	AAGAATTCGGTATTGCGCAACTAACAGAACGTC	AAGGTACCGGTAACAACTCTGAAGGCGCTGAC	AAGAATTCGGTATTGCGCAACTAACAGAACGTC
		Point mutation	Non-synonymous	mreD	cell wall structural complex MreBCD transmembrane component MreD	2866489	2866489	G	A	A	V	1	1	0	0	0	0	AAGAATTCCAAGTTGCGCAAGTAACTCCTGAC	AAGGTACCCTAATCGCTCTCCACAAAGGGCTAC	AAGAATTCCAAGTTGCGCAAGTAACTCCTGAC
		Point mutation	Non-synonymous	dusB	tRNA-dihydrouridine synthase B	2879069	2879069	T	C	L	S	1	1	0	0	0	1	AAGAATTCCCAGAGCTGTGCTCGACTATACAGG	AAGAGCTCGGTCTGGTTACCACGGGTGTATTG	AAGAATTCCCAGAGCTGTGCTCGACTATACAGG
		Point mutation	5' UTR of rpsJ	IG		2921157	2921157	T	C			1	1	-	-	-	-	AAGAATTCGTCAACCAGACGCAAGTGAGTACG	AAGGTACCCGAAGAGAAAGCCGGTTTAAGAGAG	AAGAATTCGTCAACCAGACGCAAGTGAGTACG
		Insertion	7 AA insertion	atpD	F1 sector of membrane-bound ATP synthase, beta subunit (EC:3.6.3.14)	3345599	3345599	-	GGGTCAACGGCCGGGTAGATA	-	IYPAVDP	0	1	0	1	1	0	ACCGGTGAATACTTCTGCCACGAAG	TACCACGAAATGACCGACTCCAACG	TGCAGGAACGTATCACCTCC
		Point mutation	Non-synonymous	rpoB	RNA polymerase, beta subunit (EC:2.7.7.6)	3611809	3611809	G	A	R	H	1	1	1	0	1	0	AAGAATTCCGTCTGAGCGCACTGGTAGAAATC	AAGGTACCGTAGTGAGTCGGGTGTACGTCTCG	AAGGTACCGTAGTGAGTCGGGTGTACGTCTCG
		Point mutation	Non-synonymous	rob	right OriC-binding transcriptional activator, AraC family	3969645	3969645	G	T	A	E	1	1	1	0	1	0	AAGAGCTCGAAAATCGTGCCAGAACTGATAACG	AAGGTACCTTTCCGTCAAGCCCTAAAACATACTC	AAGAGCTCGAAAATCGTGCCAGAACTGATAACG
	4	Point mutation	Non-synonymous	lon	DNA-binding ATP-dependent protease La (EC:3.4.21.53)	368665	368665	A	G	S	G	1	1	0	0	1	0	AAGAATTCGATAACGAAAACCGTGTCGGTCAG	AAGGTACCGTCAGAACTTCCTCAATGCGCTTC	AAGAATTCGATAACGAAAACCGTGTCGGTCAG
		Insertion	Frame-shift	ompF	outer membrane porin 1a (Ia;b;F)	849076	849076	-	C			1	1	0	0	1	1	AAGAATTCCGCTTTAGATTTGGTGTAAGCGATG	AAGGTACCCTACGGTGTGGTTTATGATGCACTG	AAGAATTCCGCTTTAGATTTGGTGTAAGCGATG
		Point mutation	Non-synonymous	ccmF	heme lyase, CcmF subunit	1864392	1864392	C	T	V	M	1	1	0	0	0	0	AAGAATTCCAGCCAGGTAAACATGGTGTTGAAG	AAGGTACCGACAGCACTTATGCGCGTTTTACTC	AAGAATTCCAGCCAGGTAAACATGGTGTTGAAG
		Deletion	Frame-shift	ygfA	conserved protein, 5-formyltetrahydrofolate cyclo-ligase family	2563404	2563404	C	-			1	1	0	0	0	0	AAGAATTCCTTTAGTGCCGGTAATTTGCTGTTC	AAGGTACCGTAACGGTAAAGCCCTCACCGAAG	AAGAATTCCTTTAGTGCCGGTAATTTGCTGTTC
		Point mutation	Non-synonymous	rpoN	RNA polymerase, sigma 54 (sigma N) factor	2818737	2818737	C	T	H	Y	1	1	0	0	0	0	AAGAATTCCGCGCTATTGCTACCTCTATCGTC	AAGGTACCGACTCTTGATCAACCATTTGGCATC	AAGAATTCCGCGCTATTGCTACCTCTATCGTC
		Point mutation	Ochre mutation	nudE	adenosine nucleotide hydrolase; substrates include Ap3A, Ap2A, ADP-ribose, NADH (EC:3.6.1.-)	2977664	2977664	C	A	E	Stop	1	1	0	0	0	0	AAGAATTCGATAATGGCGAGGCACAGGAATTG	AAGGTACCGTTTATGAACGAATGCGTCCAACC	AAGAATTCGATAATGGCGAGGCACAGGAATTG
		Deletion	Frame-shift	atpG	F1 sector of membrane-bound ATP synthase, gamma subunit (EC:3.6.3.14)	3347285	3347286	TG	-			1	1	0	1	1	1	AAGAATTCCGTAGGCCTGCAACATCACTTTTAC	AAGGTACCTCAAAGCAACCCAATCCTGGTAAC	AAGAATTCCGTAGGCCTGCAACATCACTTTTAC
		Point mutation	Non-synonymous	trkH	potassium transporter	3462806	3462806	T	A	L	Q	1	1	0	1	1	1	AAGAATTCAAAGGCGAACTTAAATCCCGTGAG	AAGGTACCGTCGGGCTATCGAAATAACCGATAC	AAGAATTCAAAGGCGAACTTAAATCCCGTGAG
		Point mutation	Non-synonymous	rpoB	RNA polymerase, beta subunit (EC:2.7.7.6)	3611787	3611787	G	T	D	Y	1	1	1	0	1	0	AAGAATTCCTTACGTGTCGACCCAACTAACGAC	AAGGTACCGACGTTTGTGCGTAATCTCAGACAG	AAGAATTCCTTACGTGTCGACCCAACTAACGAC
		Deletion	1137 bp deletion	soxR, ryjA, yjcD	DNA-binding transcriptional dual regulator, Fe-S center for redox-sensing ,novel sRNA, function unknown, predicted permease	3707080	3708216	DELETION	1137			1	1	-	-	-	-	CGGTATCGGCGCTGCATTTCTATG	CTGCTCATGGAGTCAGTGGTCAGTG	GCTCAGCGTATTGGCATTCC
AZM	1	Deletion	Frame-shift	metN	DL-methionine transporter subunit	211466	211470	CCCTG	-			1	1	0	0	0	0	AAGAATTCGACCTCGTCTTTCGGTGTGTTGTC	AAGGTACCATTAATGGTGCCATCACGGTCAAG	AAGAATTCGACCTCGTCTTTCGGTGTGTTGTC
		Deletion	Frame-shift	ycbZ	predicted peptidase	880392	880392	G	-			1	1	0	0	1	0	AAGAATTCACACAGGGAGGCGACCTCTTTACAC	AAGGTACCGGTAGAAGCGGAGCAACTCTTTGG	AAGAATTCACACAGGGAGGCGACCTCTTTACAC
		Point mutation	Non-synonymous	gyrA	DNA gyrase (type II topoisomerase), subunit A (EC:5.99.1.3)	1908148	1908148	C	T	G	D	1	1	0	0	1	1	AAGAATTCACTTTCACGCCTTCTTCAAACTCG	AAGGTACCTACTACCTGACCGAACAGCAAGCTC	AAGAATTCACTTTCACGCCTTCTTCAAACTCG
		Deletion	2 AA deletion	rplW	50S ribosomal subunit protein L23	2919378	2919383	GACTTC	-	EV	-	1	1	0	0	0	0	AAGAATTCATTGTTGTTACGACCACCGGATTTG	AAGGTACCGAAAGACATGGCTCTGGAAGATGTG	AAGAATTCATTGTTGTTACGACCACCGGATTTG
	2	Deletion	Frame-shift	secA	preprotein translocase subunit, ATPase	105626	105626	A	-			1	1	0	0	0	0	AAGAATTCGAGATGATGCGTCACTTCGAGAAAG	AAGGTACCTTCTCGTTGCGAATAATACCTACCG	AAGAATTCGAGATGATGCGTCACTTCGAGAAAG
		Point mutation	Non-synonymous	thiI	tRNA s(4)U8 sulfurtransferase	349332	349332	A	C	K	T	1	1	0	0	0	0	AAGAATTCTCTTCGGCATAATGAATGTCTGACTC	AAGGTACCGCGATACTGAACCAACGCTTTCTC	AAGAATTCTCTTCGGCATAATGAATGTCTGACTC
		Point mutation	Non-synonymous	acrR	DNA-binding transcriptional repressor	394119	394119	C	T	P	S	1	1	1	0	1	1	AAGAATTCTTTGTCGGAGAAATGGCTGTTGTG	AAGGTACCAGATCCTGCTGCACCAGTTTGTCC	AAGAATTCTTTGTCGGAGAAATGGCTGTTGTG
		Point mutation	Non-synonymous	kefA	fused conserved protein	396862	396862	A	C	N	H	1	1	0	0	0	0	AAGAATTCGTCGGCAGAATCTGGTGAAAGAGG	AAGGTACCGTTGTCGCACGAATACGGATCTTAC	AAGAATTCGTCGGCAGAATCTGGTGAAAGAGG
		Deletion	Frame-shift	ycbZ	predicted peptidase	880498	880499	GC	-			1	1	0	0	1	0	AAGAATTCGGTGCAGGTAAGTGATTATGTCTGG	AAGGTACCGCCCCGGAAGAGTCTGAGTATCTG	AAGAATTCGGTGCAGGTAAGTGATTATGTCTGG
		Point mutation	Non-synonymous	marR	DNA-binding transcriptional repressor of multiple antibiotic resistance	1326239	1326239	T	A	V	E	1	1	1	0	1	1	AGTCAGTCGAAAAGTACCAGCGATCTGTTCAATG	AGTCAGTCACGCTCTGACACTTTCTCCAGTGAC	AGTCAGTCGAAAAGTACCAGCGATCTGTTCAATG
		Point mutation	Non-synonymous	yfgB	23S rRNA m(2)A2503 methyltransferase, SAM-dependen	2188985	2188985	A	T	I	N	1	1	0	0	0	0	AAGAATTCGTAACCGTGGCGTAATGGCTATCAG	AAGGTACCGCTTTCCACTTCCGGTGTAGTTCC	AAGAATTCGTAACCGTGGCGTAATGGCTATCAG
		Insertion	Frame-shift	sohA	antitoxin of the SohA(PrlF)-YhaV toxin-antitoxin system	2750602	2750602	-	AACATTC			1	1	0	0	0	0	CGTACGTAGCTCTCACGCTGTACTGACCACTG	CGTACGTAATGATGGATTGACCGTGATATGCTC	CGTACGTAGCTCTCACGCTGTACTGACCACTG
		Point mutation	Amber mutation	gltB	glutamate synthase, large subunit (EC:1.4.1.13)	2830079	2830079	T	G	Y	Stop	1	1	0	0	0	0	AAGAATTCACGTCACTAAAACCACGCTCGAAG	AAGGTACCGGAAGTCTTCAAAGCTTGCTCCAC	AAGAATTCACGTCACTAAAACCACGCTCGAAG
		Point mutation	Non-synonymous	yhdX	predicted amino-acid transporter subunit	2888430	2888430	C	A	R	S	1	1	0	0	0	0	AAGAATTCGGCATTACTTCAGGTTTTGCCTTTC	AAGGTACCGCCAGTTCAGGAATTAAAACCATCC	AAGAATTCGGCATTACTTCAGGTTTTGCCTTTC
	3	Point mutation	Non-synonymous	yaeT	outer membrane protein assembly factor, forms pores; required for OM biogenesis; in BamABCDE OM protein complex	186999	186999	A	G	N	D	1	1	0	0	0	0	AAGAATTCCTGTTAATGGGGCTTGCACTTTTC	AAGGTACCGGAACACCAGTTTTAGGTCAACACG	AAGAATTCCTGTTAATGGGGCTTGCACTTTTC
		Point mutation	Non-synonymous	acrR	DNA-binding transcriptional repressor	394117	394117	G	A	C	Y	1	1	1	0	1	1	CGTACGTATTTGTCGGAGAAATGGCTGTTGTG	CGTACGTAAGATCCTGCTGCACCAGTTTGTCC	CGTACGTATTTGTCGGAGAAATGGCTGTTGTG
		Point mutation	Non-synonymous	marR	DNA-binding transcriptional repressor of multiple antibiotic resistance	1326071	1326071	A	G	Q	R	1	1	1	0	1	1	AAGAATTCTCACTCTTTAGCTAGCCTTGCATCG	AAGGTACCAAATACTCAAGTGTTGCCACTTCGTC	AAGAATTCTCACTCTTTAGCTAGCCTTGCATCG
		Deletion	101 bp deletion	pitA	phosphate transporter, low-affinity	3080050	3080150	DELETION	101			1	1	0	0	1	0	GCGAACGATGGTCAGAAAGGCATTG	CGCTCGTTTTGGTGCGTACGATTAC	CCGTCGAATACCATTAACGCG
		Deletion	102 bp deletion	proK	tRNA-Pro	3147449	3147550	DELETION	102			1	1	0	0	0	0	GAGATATGGGGCGCAAATTTGGCAG	TCTCCAGCGTGATTGATCAGGTTCG	ACGCGTCTTATCAGGCCTAC
		Point mutation	Non-synonymous	ubiB	2-octaprenylphenol hydroxylase	3449445	3449445	C	T	P	S	1	1	0	0	0	0	AAGAATTCGATATTCAGGTGGTGCAAAACTTCG	AAGGTACCGAGCAACTTTGTCCTGCAATAACG	AAGAATTCGATATTCAGGTGGTGCAAAACTTCG
	4	Point mutation	Amber mutation	secA	preprotein translocase subunit, ATPase	105630	105630	C	T	Q	Stop	1	1	0	0	0	0	GTCAGTCAGAGATGATGCGTCACTTCGAGAAAG	GTCAGTCATTCTCGTTGCGAATAATACCTACCG	GTCAGTCAGAGATGATGCGTCACTTCGAGAAAG
		Deletion	1023 bp deletion	valT, lysW, valZ, lysY ,lysZ, lysQ	tRNA-Val, tRNA-Lys, tRNA-Val, tRNA-Lys, tRNA-Lys, tRNA-Lys	643363	644385	DELETION	1023			0	1	-	-	-	-	GCATTATTTCTGGTCGTGTCGTGCG	TCGAATGGTGGGGAAAAGTCACTCG	GTAATATATGCCGCCGTTGCC
		Point mutation	Ochre mutation	ycbZ	predicted peptidase	879958	879958	C	A	E	Stop	1	1	0	0	1	0	AAGAGCTCGTTCAGCCATCGAGGCACTATCTC	AAGGTACCACCGCCAGACATAATCACTTACCTG	AAGAGCTCGTTCAGCCATCGAGGCACTATCTC
		Deletion	5' UTR of prsA, 3' UTR of ispE	IG		1067368	1067453	DELETION	86			1	1	-	-	-	-	GTCGTTAGTAGGGGCACAAGTGGAC	GGGGCCTGTGTCTTTGCTGAATTTG	TCGCCGAGTGAAGTGTACAG
		Insertion	Frame-shift	yejG	predicted protein	1852335	1852335	-	AGACCAGC			1	1	0	0	0	0	AAGAATTCAGGATTGTAGTTTGAAAAGGGTTCG	AAGGTACCAAAAGGTTGAGTTAGATCGCAGAAAC	AAGAATTCAGGATTGTAGTTTGAAAAGGGTTCG
		Point mutation	Non-synonymous	rplV	50S ribosomal subunit protein L22	2917821	2917821	C	T	A	T	1	1	0	0	0	1	AAGAGCTCGATACGAGATACGGACGCTTTAGCC	AAGGTACCGAATTCGCACCGACTCGTACTTATC	AAGAGCTCGATACGAGATACGGACGCTTTAGCC
		Point mutation	Non-synonymous	atpA	F1 sector of membrane-bound ATP synthase, alpha subunit (EC:3.6.3.14)	3348173	3348173	G	A	R	C	1	1	0	1	1	1	AAGAATTCCAGTTCACGATACTGTGCCAGAGC	AAGGTACCCGTGGTACGTAAACTGGAAGAGCAC	AAGAATTCCAGTTCACGATACTGTGCCAGAGC
TP	1	Point mutation	Non-synonymous	phoQ	sensory histidine kinase in two-component regulatory system with PhoP	1019840	1019840	T	G	T	P	1	1	0	0	1	1	AAGAATTCGTTCAAGAAAATCGGGCCAGTTAAG	AAGGTACCCTGAACAAAGTGTATCAACGCAAAGG	AAGAATTCGTTCAAGAAAATCGGGCCAGTTAAG
		Point mutation	Non-synonymous	ydgI	predicted arginine/ornithine antiporter transporter	1362346	1362346	G	T	A	S	1	1	0	0	0	1	AAGAATTCATCATGGCAGCAGAAGTACCGTTC	AAGGTACCAATGGCTGGATAGTGTGTCCGATAG	AAGAATTCATCATGGCAGCAGAAGTACCGTTC
		Point mutation	Non-synonymous	infC	protein chain initiation factor IF-3	1481737	1481737	G	A	P	L	1	1	0	0	0	0	AAGAATTCTGGTCAGAATGTGACGCAGGTTAG	AAGGTACCCGGTTTGTCGTATAATGGATTACGG	AAGAATTCTGGTCAGAATGTGACGCAGGTTAG
		Deletion	Frame-shift	rng	ribonuclease G (EC:3.1.4.-)	2864966	2864966	G	-			1	1	0	0	0	0	AAGAATTCGACAAACGCTCCGGTATTGATGTC	AAGGTACCCGTATTGAAAGCGAATCAGAACGTG	AAGAATTCGACAAACGCTCCGGTATTGATGTC
		Point mutation	3' UTR of rpoB, 5' UTR of rpoC	IG		3614508	3614508	G	T			1	1	-	-	-	-	AAGAATTCACCGGTTCTTACAGCCTGGTTACTC	AAGGTACCCACAGGCACTCGTAATCTTTTACCG	AAGAATTCACCGGTTCTTACAGCCTGGTTACTC
		Deletion		IG		3965128	3965128	T	-			1	1	-	-	-	-	AAGAATTCGCGCTTCACCTTCGATGTCTTTATC	AAGGTACCGTAACGACTACGCTGCTCATCCAG	AAGAATTCGCGCTTCACCTTCGATGTCTTTATC
	2	Point mutation	Non-synonymous	acrB	multidrug efflux system protein	392126	392126	A	T	D	E	1	1	1	0	1	1	AAGAATTCCAGACTCAAAGGTCAGGGTGATCTG	AAGAGCTCAAACGCTATTTTAGTCCCGCAACAG	AAGAATTCCAGACTCAAAGGTCAGGGTGATCTG
		Insertion	Frame-shift	acrR	DNA-binding transcriptional repressor	394070	394070	-	A			0	1	1	0	1	1	TGAATCCACGGTGACAGAAGAACGG	GCTTTTGTCGGCAGATCACCATTCG	CGGAGAAATGGCTGTTGTGC
		Insertion	Frame-shift	cmk	cytidylate kinase (EC:2.7.4.14)	824366	824366	-	A			0	1	0	0	0	0	CATCACCATGTTGATGTTGCGTCGG	CAGACCAGCGTCAACCAGTACTACG	GAAGTGGCGAATGCAGCTTC
		Point mutation	Non-synonymous	phoQ	sensory histidine kinase in two-component regulatory system with PhoP	1019777	1019777	C	A	G	C	1	1	0	0	1	1	AAGAATTCTATTAAAGCCGCGTTTTAACACCAC	AAGGTACCATCAGCTTTGTCGGTGAGCAGAAC	AAGAATTCTATTAAAGCCGCGTTTTAACACCAC
		Point mutation	Non-synonymous	phoQ	sensory histidine kinase in two-component regulatory system with PhoP	1021081	1021081	G	T	A	E	1	1	0	0	1	1	AAGAATTCAGTCAGGCTGGATCATCTTCATCAG	AAGGTACCGATACGCAATAATGGCAAAGTGGTC	AAGAATTCAGTCAGGCTGGATCATCTTCATCAG
		Point mutation	5' UTR of ycjM	IG		1174347	1174347	T	A			1	1	-	-	-	-	AAGAGCTCAAACGACACCGTGAAAGTGTATTGC	AAGGTACCTCGGCATAGGTAATTAACACGACATC	AAGAGCTCAAACGACACCGTGAAAGTGTATTGC
		Point mutation	Non-synonymous	ydeN	conserved protein	1288817	1288817	C	T	A	T	1	1	0	0	0	0	AAGAATTCCCAGGTAAAGCATAAAAGGCTGGTC	AAGGATCCACAATGGAAAATCGTGAAGTTGTCG	AAGAATTCCCAGGTAAAGCATAAAAGGCTGGTC
		Insertion	5' UTR of pmrD	IG		1943911	1943911	-	GCATT			1	1	-	-	-	-	AAGAATTCCTGAGTTTTCCCTGCCACTTTACAC	AAGGTACCATGACCACGAGAGCGTTGATCTTAG	AAGAATTCCTGAGTTTTCCCTGCCACTTTACAC
		Deletion	Frame-shift	yqjA	required, with YghB, for membrane integrity; inner membrane protein	2721552	2721552	T	-			1	1	0	0	0	0	AAGAATTCATGGGCTATCCGCAAACGATTCTG	AAGGTACCACAGCGTGCCGACCAGAAGTAAAAC	AAGAATTCATGGGCTATCCGCAAACGATTCTG
		Point mutation	Non-synonymous	rpoB	RNA polymerase, beta subunit (EC:2.7.7.6)	3611817	3611817	C	A	R	S	1	1	1	0	1	0	AGTCAGTCCGTCTGAGCGCACTGGTAGAAATC	AGTCAGTCGTAGTGAGTCGGGTGTACGTCTCG	AGTCAGTCCGTCTGAGCGCACTGGTAGAAATC
		Point mutation	Promoter (leuX), Promoter (yjgB)	IG		3925477	3925477	T	G			1	1	-	-	-	-	AAGAATTCCAGTAATCCACCTGCACTTCAACATC	AAGGTACCGAACCGGAAATACCATCATCTGTACC	AAGAATTCCAGTAATCCACCTGCACTTCAACATC
	3	Point mutation	Non-synonymous	acrB	multidrug efflux system protein	391963	391963	T	C	T	A	1	1	1	0	1	1	AAGAATTCGGCTGATGGCATCTTTCATATTCG	AAGAGCTCTTACCGCTGATAATAACCAGCAAGC	AAGAATTCGGCTGATGGCATCTTTCATATTCG
		Insertion	3 AA insertion	acrR	DNA-binding transcriptional repressor	393522	393522	-	AAGAAGCGC	-	QEA	0	1	1	0	1	1	GCACTGTCGTATGTCGCCTGATAGG	TAATCGACGCCGTTCTTCTGTCACC	TGAGAGCATCAGAACGACCG
		Point mutation		IG		905134	905134	T	C			1	1	-	-	-	-	AAGAATTCCGCGCAGAGGGAAATATAAGATTG	AAGGTACCCCGTATAGTGCAGCGCAGTATTTTC	AAGAATTCCGCGCAGAGGGAAATATAAGATTG
		Point mutation	Terminator (rpmF, plsX, fabH, fabD, fabG), 5' UTR of acpP	IG		982960	982960	G	T			1	0	-	-	-	-	GTTGCTCCGGGCTTTATTGAAACGG	AGCTCAACGGTGTCAAGAGAATCCG	ATGTACATGGTCTGACCGCG
		Deletion	81 bp deletion	valV, valW	tRNA-Val, tRNA-Val	1428049	1428129	DELETION	81			1	1	-	-	-	-	CCTCGCCGGTCTTAACAATTTGCAC	AGACAGGGATGAAAAGGGCGCTAAC	CGACAGATTTGAGATGGTGGC
		Point mutation	Non-synonymous	thyA	thymidylate synthetase (EC:2.1.1.45)	2475536	2475536	A	T	L	Q	1	1	0	0	0	0	AAGAATTCATTTTATCCAGTTCGCCTACGTTCC	AAGGTACCAGTACATCAGCATGGGGCAAATTC	AAGAATTCATTTTATCCAGTTCGCCTACGTTCC
		Point mutation	Non-synonymous	rpoD	RNA polymerase, sigma 70 (sigma D) factor	2688100	2688100	A	C	E	A	1	1	0	1	1	0	AAGAATTCAGAACTGGCTGAACGTATGCTGATG	AAGGTACCTTTCACTGGAGAAACTGGTTGAAGC	AAGAATTCAGAACTGGCTGAACGTATGCTGATG
		Point mutation	Promoter (dnaA)	IG		3313099	3313099	A	G			1	1	-	-	-	-	AAGAGCTCGTACTTGTCCCGTACCCAATCGAG	AAGGTACCAGGGAAAATGTACGACCTCACACC	AAGAGCTCGTACTTGTCCCGTACCCAATCGAG
		Point mutation	Non-synonymous	rpoB	RNA polymerase, beta subunit (EC:2.7.7.6)	3611482	3611482	A	G	D	G	1	1	1	0	1	0	AAGAATTCCGCATCTTTTGACATCGAAGCTAAC	AAGGTACCTGATGTCGTCTTTGCTCAGGATACC	AAGAATTCCGCATCTTTTGACATCGAAGCTAAC
	4	Point mutation	Non-synonymous	acrB	multidrug efflux system protein	391290	391290	G	A	A	V	1	1	1	0	1	1	AAGAATTCTAGCGTGTTTATCGAGAAGCCAAAG	AAGGTACCTGAGCTGAACAAATTCCAGCTAACG	AAGAATTCTAGCGTGTTTATCGAGAAGCCAAAG
		Insertion	Frame-shift	acrR	DNA-binding transcriptional repressor	394070	394070	-	A			0	1	1	0	1	1	TGAATCCACGGTGACAGAAGAACGG	GCTTTTGTCGGCAGATCACCATTCG	CGGAGAAATGGCTGTTGTGC
		Point mutation	Non-synonymous	phoQ	sensory histidine kinase in two-component regulatory system with PhoP	1020429	1020429	A	T	N	K	1	1	0	0	1	1	AAGAATTCATACTGGCACGATGCAGGTAGTAGC	AAGGTACCTGGAGATCATTCGATACAGCAACAG	AAGAATTCATACTGGCACGATGCAGGTAGTAGC
		Deletion	859 bp deletion	ydgI, folM, ydgC	predicted arginine/ornithine antiporter transporter,dihydromonapterin reductase, NADPH-dependent; dihydrofolate reductase isozyme (EC:1.5.1.3),inner membrane protein, GlpM family	1362505	1363363	DELETION	859			1	1	-	-	-	-	TTTTGGGGATGGTTGTTAGGACCGG	TCAGTGAACCGACTTCCGCATCATC	GAAAATCGCAACCCGTCCAC
		Deletion	Frame-shift	yobG	regulatory peptide for PhoPQ, feedback inhibition	1588813	1588813	A	-			1	1	0	0	0	0	AAGAATTCAAGCAGTTCAATCTGTTCGTTAGTCC	AAGGTACCTGCTATCAGCATAACTGTGCGAATG	AAGAATTCAAGCAGTTCAATCTGTTCGTTAGTCC
		Point mutation	Synonumous	yehX	predicted transporter subunit: ATP-binding component of ABC superfamily	1790724	1790724	C	G			1	1	0	0	0	0	AAGAATTCAAACAAACTCGAAATTCCCACCAG	AAGGTACCCTCATGATATTGATGAGGCGCTACG	AAGAATTCAAACAAACTCGAAATTCCCACCAG
		Point mutation	Non-synonymous	rcsB	DNA-binding response regulator in two-component regulatory system with RcsC and YojN	1886577	1886577	C	T	H	Y	1	1	0	0	0	0	AAGAATTCGAGGCTGTATACTGAAGCAGCAACC	AAGAGCTCCCCTTCGATATCCAGATCCAATACC	AAGAATTCGAGGCTGTATACTGAAGCAGCAACC
		Point mutation	Non-synonymous	ypdE	aminopeptidase	2066189	2066189	T	C	D	G	1	1	0	0	0	0	AAGAATTCGCCTGCATCACTTCGTCATAGGAG	AAGGTACCCTATTTCGGTCATAACACCGGTCAC	AAGAATTCGCCTGCATCACTTCGTCATAGGAG
		Point mutation	Synonumous	grpE	heat shock protein	2296222	2296222	A	G			1	1	0	0	0	0	AAGAATTCCCTTCAACCATCGCAGACATATCC	AAGGTACCAGAGCATTTCATGTGTTGTCAGTGC	AAGAATTCCCTTCAACCATCGCAGACATATCC
		Point mutation	Non-synonymous	rpoD	RNA polymerase, sigma 70 (sigma D) factor	2687947	2687947	T	G	I	S	1	1	0	1	1	0	AAGAATTCTTACAAGTTCTCCACCTACGCAACC	AAGGTACCGATTAATCGTCCAGGAAGCTACGC	AAGAATTCTTACAAGTTCTCCACCTACGCAACC
		Deletion	Frame-shift	dsbA	periplasmic protein disulfide isomerase I (EC:5.3.4.1)	3472645	3472645	G	-			1	1	0	0	0	0	AAGAATTCTGAAGAATTTAGCGAGTTCGACACC	AAGGTACCGAGTCAGATCTTTGCCCAGGTCAC	AAGAATTCTGAAGAATTTAGCGAGTTCGACACC
ENX	1	Deletion	Frame-shift	clpP	proteolytic subunit of ClpA-ClpP and ClpX-ClpP ATP-dependent serine proteases (EC:3.4.21.92)	364906	364907	AT	-			1	1	0	0	0	0	AAGAGCTCGACCACATGGCTAACCTGATTGTG	AAGGTACCCATGGGTCAAAACCTCTTCTTTGTTC	AAGAGCTCGACCACATGGCTAACCTGATTGTG
		Insertion	1 AA insertion	acrR	DNA-binding transcriptional repressor	393595	393595	-	ATC	-	S	1	1	1	0	1	1	AAGAATTCCTAAGCTGCCTGAGAGCATCAGAAC	AAGGTACCGACAGAGATTACGTTGTGCCTGTTG	AAGAATTCCTAAGCTGCCTGAGAGCATCAGAAC
		Deletion	Frame-shift	recR	gap repair protein	402289	402289	A	-			1	1	0	0	0	0	AAGAATTCAAAGAGATGCTGGAAGACCTGGTG	AAGGTACCGTTAGCGGTAGCTTCACCTTCAACC	AAGAATTCAAAGAGATGCTGGAAGACCTGGTG
		Deletion	1023 bp deletion	valT, lysW, valZ, lysY ,lysZ, lysQ	tRNA-Val, tRNA-Lys, tRNA-Val, tRNA-Lys, tRNA-Lys, tRNA-Lys	643363	644385	DELETION	1023			0	1	-	-	-	-	GCATTATTTCTGGTCGTGTCGTGCG	TCGAATGGTGGGGAAAAGTCACTCG	GTAATATATGCCGCCGTTGCC
		Deletion	Frame-shift	dinG	ATP-dependent DNA helicase	696455	696465	AAGTGGTGGTG	-			1	1	0	0	1	0	AAGAATTCAACAGGATCTGCTGGCGTTTCTTG	AAGGTACCTGTTGTTTAACGAGGCGATAAGCTC	AAGAATTCAACAGGATCTGCTGGCGTTTCTTG
		Point mutation		IG		1253064	1253064	A	G			1	1	-	-	-	-	AAGAATTCCGCAGCTAACAAACCAGTTACAACC	AAGGTACCCTTAGGATTTGCTTATGCTGCATGG	AAGAATTCCGCAGCTAACAAACCAGTTACAACC
		Deletion	1 AA deletion	gyrA	DNA gyrase (type II topoisomerase), subunit A (EC:5.99.1.3)	1909539	1909541	CGA	-	S	-	1	1	0	0	1	1	AAGAATTCACCAGCAGGTTAGGAATTTTGGTTG	AAGGTACCATAGCGGTTAGATGAGCGACCTTG	AAGAATTCACCAGCAGGTTAGGAATTTTGGTTG
		Deletion	5 AA deletion	ppk	polyphosphate kinase, component of RNA degradosome (EC:2.7.4.1)	2170108	2170122	ATCACCAACGAAGTA	-	ITNEV	-	1	1	0	0	0	0	AAGAATTCAAAGTCACCGTGGTGGTTGAGTTAC	AAGGTACCAATGTTGTCGCTAATGCCTTCCAG	AAGAATTCAAAGTCACCGTGGTGGTTGAGTTAC
		Insertion	1 AA insertion	yfgA	cytoskeletal protein required for MreB assembly	2187737	2187737	-	GTC	-	T	1	1	0	0	0	0	AAGAATTCTACGTTGAATTGGAGCCTGGTTATG	AAGGTACCGGGGCAGAGTGTTCCATTAAATACG	AAGAATTCTACGTTGAATTGGAGCCTGGTTATG
		Deletion	Frame-shift	iscR	DNA-binding transcriptional repressor	2207727	2207728	AC	-			1	1	0	0	0	0	TTGCCTAACAGATAACCACCGCCTG	CGGGGCAGGTGATGAATAAATTGCG	TCCACGTACGCTGGAAACC
		Insertion	1 AA insertion	recN	recombination and repair protein	2298589	2298589	-	CGC	-	P	1	1	0	0	0	0	AAGAATTCGAACTTGAACAGCGCATCTCAAAAC	AAGGTACCAGGTGGGTAACACACATCACCTGAG	AAGAATTCGAACTTGAACAGCGCATCTCAAAAC
		Point mutation	Non-synonymous	parE	DNA topoisomerase IV, subunit B (EC:5.99.1.-)	2654453	2654453	G	A	P	L	1	1	0	0	1	0	AAGAATTCCGAGGATACAGATTTTGCCATAACG	AAGGTACCGATGCGTGAGTTCTGTGAATACCG	AAGAATTCCGAGGATACAGATTTTGCCATAACG
		Deletion	Frame-shift	acrF	multidrug efflux system protein	2885761	2885761	T	-			1	1	0	0	0	0	AAGAATTCCTGGTAGCAATTTCCTTTGTGGTTG	AAGGTACCGGAAATAATAAAGGCACCCGAAAGC	AAGAATTCCTGGTAGCAATTTCCTTTGTGGTTG
		Insertion	Frame-shift	yhjJ	predicted zinc-dependent peptidase	3120194	3120194	-	CGTC			1	1	0	0	0	0	AAGAATTCCCAAGACCGATGTCTTTGCTGTTAC	AAGGTACCACCGTAACGATTTGCTGAAAGAAGC	AAGAATTCCCAAGACCGATGTCTTTGCTGTTAC
		Point mutation	Non-synonymous	dnaA	chromosomal replication initiator protein DnaA, DNA-binding transcriptional dual regulator	3312436	3312436	G	T	F	L	1	1	0	0	0	0	AAGAATTCGATCCGAGGTGAGAATGATCTGTTG	AAGGTACCCAATGGACTGCTAACCAGTTTCTGC	AAGAATTCGATCCGAGGTGAGAATGATCTGTTG
		Deletion	Frame-shift	bipA	GTP-binding protein	3487747	3487747	T	-			1	1	0	0	0	0	AAGAATTCTTGGTGCAATGACCTTTGGATAAC	AAGGTACCGTTGATAACAACAATCGGCTTCAGG	AAGAATTCTTGGTGCAATGACCTTTGGATAAC
		Insertion	1 AA insertion	yjbB	predicted Na+/Pi-cotransporter	3657828	3657828	-	GAC	-	D	1	1	0	0	0	0	AAGAATTCCTGTCTGGTGATTGGTGCTAACCTC	AAGGTACCAGCTTAATGGCGGTGTAGAGAACG	AAGAATTCCTGTCTGGTGATTGGTGCTAACCTC
	2	Point mutation	Non-synonymous	acrA	multidrug efflux system	393347	393347	C	A	G	W	1	1	1	0	0	0	AAGAATTCGCTTCGATGTCGCTACCTTCTTTG	AAGGTACCTTCCCAGATCTCACTGAACAAATCC	AAGAATTCGCTTCGATGTCGCTACCTTCTTTG
		Point mutation		IG		446928	446928	G	A			1	1	-	-	-	-	AAGAGCTCTTGAAATGCGTTCCGCGTAGTATTC	AAGGTACCAAACTGACCGAATCCTGAAAACACC	AAGAGCTCTTGAAATGCGTTCCGCGTAGTATTC
		Deletion	Frame-shift	dinG	ATP-dependent DNA helicase	696308	696318	ATGGTCTGCGC	-			1	1	0	0	1	0	AAGAATTCGTGGCATTGCAGGATCAGATTTAC	AAGGTACCAACAAGTCCAGCTGTAGCCGATACC	AAGAATTCGTGGCATTGCAGGATCAGATTTAC
		Point mutation	Non-synonymous	galU	glucose-1-phosphate uridylyltransferase (EC:2.7.7.9)	1097095	1097095	C	T	H	Y	1	1	0	0	0	0	AAGAATTCTGCTGATATACTGGGATGCGATACAG	AAGGTACCTTCAACCATGATCTGGCTATGACC	AAGAATTCTGCTGATATACTGGGATGCGATACAG
		Deletion	1 AA deletion	gyrA	DNA gyrase (type II topoisomerase), subunit A (EC:5.99.1.3)	1909539	1909541	CGA	-	S	-	1	1	0	0	1	1	AAGAATTCACCAGCAGGTTAGGAATTTTGGTTG	AAGGTACCATAGCGGTTAGATGAGCGACCTTG	AAGAATTCACCAGCAGGTTAGGAATTTTGGTTG
		Deletion	Frame-shift	nlpB	lipoprotein required for OM biogenesis, in BamABCDE complex	2143791	2143791	A	-			1	1	0	0	0	0	AAGAATTCTATGACCTTTCGGATCGATGAACTG	AAGGTACCGATTGGGTACAATGGAACCGTCTG	AAGAATTCTATGACCTTTCGGATCGATGAACTG
		Deletion	Frame-shift	pnp	polynucleotide phosphorylase/polyadenylase (EC:2.7.7.8)	2784428	2784428	C	-			1	1	0	0	1	0	AAGAATTCGGCGATAACCTGAACTTCGTTGAC	AAGGTACCGGCAGCAATTCACTGGAAACTAATG	AAGAATTCGGCGATAACCTGAACTTCGTTGAC
		Deletion	Frame-shift	rng	ribonuclease G (EC:3.1.4.-)	2864918	2864928	CAAGTAACGCT	-			1	1	0	0	0	0	AAGAATTCTAATGATAATCCCGCCCAGATTACG	AAGGTACCCCAACGTATTGAAAGCGAATCAGAAC	AAGAATTCTAATGATAATCCCGCCCAGATTACG
		Point mutation	Non-synonymous	ompR	DNA-binding response regulator in two-component regulatory system with EnvZ	2988150	2988150	G	T	R	S	1	1	1	0	1	1	AAGAATTCCTTTAGAGCCGTCCGGTACAAAGAC	AAGGTACCTATCTCACCGAACAAGGCTTCCAG	AAGAATTCCTTTAGAGCCGTCCGGTACAAAGAC
		Insertion	2 AA insertion	atpA	F1 sector of membrane-bound ATP synthase, alpha subunit (EC:3.6.3.14)	3347762	3347762	-	CGGCGC	-	AP	1	1	0	1	1	1	AAGAATTCTTCTGGACGCTTGCGATCTTACTAC	AAGGTACCGATCTTCCTGGAAACCAACCTGTTC	AAGAATTCTTCTGGACGCTTGCGATCTTACTAC
		Insertion	Frame-shift	gidA	5-methylaminomethyl-2-thiouridine modification at tRNA U34	3354392	3354392	-	GAGCA			1	1	0	0	0	0	AAGAATTCTCATGGGTTTTCTCGTTGGTATGAG	AAGGTACCGGGACATCTGGTAAAAGAAGTGGATG	AAGAATTCTCATGGGTTTTCTCGTTGGTATGAG
		Point mutation	Non-synonymous	rpoC	RNA polymerase, beta prime subunit (EC:2.7.7.6)	3615610	3615610	T	A	S	T	1	1	0	1	1	1	AAGAATTCCGATCTGTATCGTCGCGTCATTAAC	AAGGTACCAGCTGGATAGCTTTACCTTCGATCAG	AAGAATTCCGATCTGTATCGTCGCGTCATTAAC
		Deletion		IG		3629368	3629368	C	-			1	1	-	-	-	-	AAGAATTCGGAAGTGAGTAAGACCTCCATCACG	AAGGTACCTACAGCATCGCCTTCTTTCAGAGAC	AAGAATTCGGAAGTGAGTAAGACCTCCATCACG
		Deletion	121 bp deletion	leuP	tRNA-Leu	3940709	3940829	DELETION	121			1	1	0	0	0	0	ATGACATCTTCATAGAGCGGTGCGG	AAACCTGCACGTTAGCCCTTCGTAG	GTATTGACGCCGATGATGCTG
	3	Deletion	Frame-shift	hepA	RNA polymerase-associated helicase protein (ATPase and RNA polymerase recycling factor) (EC:3.6.1.-)	56849	56859	CTGGTGCCGTG	-			1	1	0	0	0	0	AAGAATTCCAGATCACCAGCACTTTCTGAGAGC	AAGGTACCCGTGAATATCAGGCCATTGAACAAC	AAGAATTCCAGATCACCAGCACTTTCTGAGAGC
		Point mutation	Non-synonymous	recR	gap repair protein	402326	402326	G	T	C	F	1	1	0	0	0	0	AAGAATTCCGTCGTATTGAAGAAACGCAGAAAG	AAGGTACCTTAGCGGTAGCTTCACCTTCAACC	AAGAATTCCGTCGTATTGAAGAAACGCAGAAAG
		Deletion	Frame-shift	dinG	ATP-dependent DNA helicase	696112	696112	A	-			1	1	0	0	1	0	AAGAATTCCAGGAACAGATCCCCGACTTTATTC	AAGGTACCAGCTGGCTTTGTCGGTACTTAAACG	AAGAATTCCAGGAACAGATCCCCGACTTTATTC
		Deletion	Promoter (ihfB)	IG		826448	826449	TT	-			1	1	-	-	-	-	AAGAATTCGTTGAAGACGCTACCCTGGTTCTG	AAGGTACCTAGTGCAAAGAGAAACTGCCGAAAC	AAGAATTCGTTGAAGACGCTACCCTGGTTCTG
		Deletion	Frame-shift	ompF	outer membrane porin 1a (Ia;b;F)	848861	848861	G	-			1	1	0	0	1	1	AAGAATTCAAGACGTGAGATTGCTCTGGAAGG	AAGGTACCTGGCGGTTCTATCAGCTACGAATAC	AAGAATTCAAGACGTGAGATTGCTCTGGAAGG
		Deletion	Frame-shift	lpp	murein lipoprotein	1439118	1439118	G	-			1	1	0	0	0	0	AAGAATTCTATCTAAAACCCAGCGTTCGATGC	AAGGTACCCTTCAGTAGAGTCAGCGCAGAATGG	AAGAATTCTATCTAAAACCCAGCGTTCGATGC
		Deletion	Frame-shift	mipA	scaffolding protein for murein synthesizing machinery	1547452	1547461	TCAGCTCCAG	-			1	1	0	0	1	0	AAGAATTCGTGAGACATCGCCACTAAATTGAATC	AAGAGCTCATGATGGCTGGTCTGTCTTATGCTC	AAGAATTCGTGAGACATCGCCACTAAATTGAATC
		Deletion	Frame-shift	kdgR	DNA-binding transcriptional regulator f KdgK, KdgT, eda	1590095	1590095	A	-			0	1	0	0	0	0	CCACGCCCTCAAGAATTTGCTTCAC	TTAATATCGCACCGTATCGCTGGGG	TACTGTCTTCGTCCAGTGCG
		Deletion	Frame-shift	rcsC	hybrid sensory kinase in two-component regulatory system with RcsB and YojN	1889819	1889819	A	-			1	1	0	0	0	0	AAGAATTCGCGAAATCAGGGTATGACCATTTTC	AAGGTACCATCAGGCTCAGCGCTTTATTCAAC	AAGAATTCGCGAAATCAGGGTATGACCATTTTC
		Deletion	1 AA deletion	gyrA	DNA gyrase (type II topoisomerase), subunit A (EC:5.99.1.3)	1909539	1909541	CGA	-	S	-	1	1	0	0	1	1	AAGAATTCACCAGCAGGTTAGGAATTTTGGTTG	AAGGTACCATAGCGGTTAGATGAGCGACCTTG	AAGAATTCACCAGCAGGTTAGGAATTTTGGTTG
		Deletion	Frame-shift	yfcD	predicted NUDIX hydrolase	1989341	1989345	TCTAA	-			1	1	0	0	0	0	AACAGTCAGTGCTTTCAGCGAGTCTGGAGTGAAC	AAGGTACCGTCGCGATTAATCCGTAATTTACCC	AACAGTCAGTGCTTTCAGCGAGTCTGGAGTGAAC
		Deletion	Frame-shift	usg	predicted semialdehyde dehydrogenase	2006557	2006557	T	-			1	1	0	0	0	0	AAGAGCTCATCTGGGCATGACCGTAGAATACC	AAGGTACCCGCTTTGGTGGTAAGACAATCACC	AAGAGCTCATCTGGGCATGACCGTAGAATACC
		Point mutation	Synonumous	hyfR	DNA-binding transcriptional activator, formate sensing	2158072	2158072	T	C			1	1	0	0	0	0	AAGAATTCGTCCTTCTCGGCAGTAGTGGAATG	AAGGTACCTAAGCGGTATAAGGAGCGCAGATTC	AAGAATTCGTCCTTCTCGGCAGTAGTGGAATG
		Insertion	Frame-shift	yqjK	conserved protein	2723522	2723522	-	GC			1	1	0	0	0	0	AAGAATTCGTGCTAATTATTTGGGCGGTTGAC	AAGGTACCGTGGTGAATGATGATTGTTAGCAAGG	AAGAATTCGTGCTAATTATTTGGGCGGTTGAC
		Deletion	Frame-shift	atpC	F1 sector of membrane-bound ATP synthase, epsilon subunit (EC:3.6.3.14)	3344794	3344794	A	-			1	1	0	0	0	0	AAGAATTCCAATAACGGATTATCCCCGCTGAC	AAGGTACCCCGCCATTAAGCCTGGTATGATTC	AAGAATTCCAATAACGGATTATCCCCGCTGAC
		Deletion	Frame-shift	gidA	5-methylaminomethyl-2-thiouridine modification at tRNA U34	3353260	3353275	AAACGGCGTCAGCGTG	-			1	1	0	0	0	0	AAGAATTCTTTTAATGCGTTATGCGCTACGAC	AAGGTACCCGCAGAATATCGTCTGATGCTACG	AAGAATTCTTTTAATGCGTTATGCGCTACGAC
	4	Deletion	Frame-shift	dnaJ	chaperone Hsp40, co-chaperone with DnaK	15198	15198	T	-			1	1	0	0	0	0	AAGAATTCAAGGCAACAACCTGTATTGCGAAG	AAGGTACCAACCATCGGCTGATACATTCTGAAC	AAGAATTCAAGGCAACAACCTGTATTGCGAAG
		Point mutation	Non-synonymous	acrA	multidrug efflux system	393349	393349	C	T	R	K	1	1	1	0	0	0	AGTCAGTCGCTTCGATGTCGCTACCTTCTTTG	AGTCAGTCTTCCCAGATCTCACTGAACAAATCC	AGTCAGTCGCTTCGATGTCGCTACCTTCTTTG
		Point mutation	Non-synonymous	acrR	DNA-binding transcriptional repressor	394075	394075	C	T	A	V	1	1	1	0	1	1	AAGAATTCGTTCTTGAATCCACGGTGACAGAAG	AAGGTACCATGCCGTGATCGTTTGTAATACTGG	AAGAATTCGTTCTTGAATCCACGGTGACAGAAG
		Point mutation	Non-synonymous	torS	hybrid sensory histidine kinase in two-component regulatory system with TorR	907746	907746	G	T	Q	K	1	1	0	0	0	0	AAGAATTCCAGTAATAATTGCGTCGCTTTACGC	AAGGTACCGTTACTGGCGCACTATCTCCAACTG	AAGAATTCCAGTAATAATTGCGTCGCTTTACGC
		Deletion	Frame-shift	ycdC	DNA-binding transcriptional repressor for rut operon	928808	928808	T	-			1	1	0	0	0	0	AAGAATTCGATTCTTAGCGCAGCACTGGACAC	AAGGTACCTAATAATCCGCTGCACGTTTTCAAC	AAGAATTCGATTCTTAGCGCAGCACTGGACAC
		Deletion	Frame-shift	marR	DNA-binding transcriptional repressor of multiple antibiotic resistance	1326214	1326224	CCGAATGACAA	-			1	1	1	0	1	1	AAGAATTCGAAAAGTACCAGCGATCTGTTCAATG	AAGGTACCACGCTCTGACACTTTCTCCAGTGAC	AAGAATTCGAAAAGTACCAGCGATCTGTTCAATG
		Deletion	6020 bp deletion	pykF, lpp, ynhG, sufE, sufS, sufD, sufC	pyruvate kinase I (EC:2.7.1.40), murein lipoprotein, murein L,D-transpeptidase, sulfur acceptor protein, cysteine desulfurase, stimulated by SufE; selenocysteine lyase, PLP-dependent (EC:4.4.1.16), FeS cluster assembly protein of SufBCD complex, component of SufBCD complex, ATP-binding component of ABC superfamily	1437340	1443359	DELETION	6020			1	1	-	-	-	-	ATGCGCGCCAATTGACTCTTGAATG	GACGCATTAAAAGTGGTCGCCGATG	AGCACACATTCCTCTGCACG
		Point mutation	Non-synonymous	hisI	fused phosphoribosyl-AMP cyclohydrolase/phosphoribosyl-ATP pyrophosphatase (EC:3.5.4.19 3.6.1.31)	1719692	1719692	T	G	L	W	1	1	0	0	0	0	AAGAATTCGACAACGACACGTTACTGGTGCTG	AAGGTACCAAACCGATGTTACCTATTCGTCGTG	AAGAATTCGACAACGACACGTTACTGGTGCTG
		Deletion	Frame-shift	hda	ATPase regulatory factor involved in DnaA inactivation	2164370	2164389	AAAGTGGCAAAGAGAGCTGT	-			1	1	0	0	0	0	CGCGAGATCCGGTAATCCCAGATTC	TAAACTGGCTGCCGCTATCCAGATG	ACCAGGTGCGTTTATCCAGC
		Deletion	Frame-shift	yggW	predicted oxidoreductase, HemN family	2604045	2604054	GCATTCTGCG	-			1	1	0	0	0	0	AAGAATTCCGCATCTTTCCTGGTATCAACTGAC	AAGGTACCAAACAGCTTCCCATGTTCCGTTATC	AAGAATTCCGCATCTTTCCTGGTATCAACTGAC
		Deletion	Frame-shift	glgP	glycogen phosphorylase (EC:2.4.1.1)	3016714	3016724	CGCCATGTAAT	-			1	1	0	0	0	0	CGCCGAAGTTGATCAGCGAATCAAC	TATATCGCCCAGCAGCTGAATGTGG	AACGTACCGATAGTCAGCGC
		Deletion	Frame-shift	atpC	F1 sector of membrane-bound ATP synthase, epsilon subunit (EC:3.6.3.14)	3344794	3344794	A	-			1	1	0	0	0	0	AAGAATTCCAATAACGGATTATCCCCGCTGAC	AAGGTACCCCGCCATTAAGCCTGGTATGATTC	AAGAATTCCAATAACGGATTATCCCCGCTGAC
		Deletion	802 bp deletion	soxR, ryjA, yjcD	DNA-binding transcriptional dual regulator, Fe-S center for redox-sensing, novel sRNA, function unknown, predicted permease	3707082	3707883	DELETION	802			1	1	-	-	-	-	AATTGCTCAGCGTATTGGCATTCCG	GAACAGACCGATACCAATCCCCGTG	GTGGAAACAGCTTTCGTCCC
CPFX	1	Deletion	2 AA deletion	dacA	D-alanyl-D-alanine carboxypeptidase (penicillin-binding protein 5) (EC:3.4.16.4)	536953	536958	AAGTGG	-	HF	-	1	1	0	0	0	0	AAGAATTCTTTAAAAGTACGTCCGCCCATTACC	AAGGTACCCTGACCAAAATGATGACCAGTTACG	AAGAATTCTTTAAAAGTACGTCCGCCCATTACC
		Deletion	Frame-shift	clpA	ATPase and specificity subunit of ClpA-ClpP ATP-dependent serine protease, chaperone activity	787652	787664	GGTCATCAAGCAT	-			1	1	0	0	0	0	AAGAGCTCATGCTGGTCTTCGGTCAGGATAAAG	AAGGTACCGGAATTCCGGTGTAAAGATCTTCTTG	AAGAGCTCATGCTGGTCTTCGGTCAGGATAAAG
		Deletion	Frame-shift	ompF	outer membrane porin 1a (Ia;b;F)	849109	849119	CGTAGCTGATA	-			1	1	0	0	1	1	AGTCAGTCAGACCGAAATCGAACTGGTATTGC	AGTCAGTCGGGTCTTAAATACGCTGACGTTGG	AGTCAGTCAGACCGAAATCGAACTGGTATTGC
		Deletion	Frame-shift	sulA	SOS cell division inhibitor	883290	883293	ATCT	-			1	1	0	0	0	0	AAGAATTCTTTACAGAAGAGAATCGCGGAAACC	AAGGTACCACTACAGCCGGGCTTATCAGTGAAG	AAGAATTCTTTACAGAAGAGAATCGCGGAAACC
		Deletion	Frame-shift	ycdZ	inner membrane protein, DUF1097 family	943509	943509	T	-			1	1	0	0	0	0	AAGAATTCATGTGTGCTCGATCTCATTCATGG	AAGGTACCTTACTGTTTAAGCGAAAGCGTGAGTG	AAGAATTCATGTGTGCTCGATCTCATTCATGG
		Deletion	Frame-shift	mipA	scaffolding protein for murein synthesizing machinery	1547999	1547999	T	-			1	1	0	0	1	0	AAGAATTCCATCATGGTGCTCTTACGGTCATC	AAGGTACCTCAATGGCATATCAACAACTCATCC	AAGAATTCCATCATGGTGCTCTTACGGTCATC
		Deletion	5' UTR of aspS, 5' UTR of yecD	IG		1630812	1630822	GCTGGAACGCC	-			1	1	-	-	-	-	AAGAATTCCGCATATCGATGAAGATCAGGCTAC	AAGGTACCACTACCTCATCGGCAGTATGTGGAC	AAGAATTCCGCATATCGATGAAGATCAGGCTAC
		Deletion	1 AA deletion	gyrA	DNA gyrase (type II topoisomerase), subunit A (EC:5.99.1.3)	1909539	1909541	CGA	-	S	-	1	1	0	0	1	1	AAGAATTCACCAGCAGGTTAGGAATTTTGGTTG	AAGGTACCATAGCGGTTAGATGAGCGACCTTG	AAGAATTCACCAGCAGGTTAGGAATTTTGGTTG
		Deletion	Frame-shift	nuoA	NADH:ubiquinone oxidoreductase, membrane subunit A	1975372	1975372	G	-			1	1	0	0	1	0	AAGAATTCCAATACGCACCAGATAAACCAGACC	AAGGTACCCAACGGACACGATTCAACAACATC	AAGAATTCCAATACGCACCAGATAAACCAGACC
		Deletion	61 bp deletion	IG		2414703	2414763	DELETION	61			1	1	0	0	0	0	GAACTCGACAGAACGGCCTCAGTAG	TGTTTGTCGCCTCTGAAAACTCCTCC	AAGGCGTAATGTGTTCCCCG
		Deletion	Frame-shift	ptsP	fused PTS enzyme: PEP-protein phosphotransferase (enzyme I)/GAF domain containing protein (EC:2.7.3.9)	2476891	2476901	TCCGTTCATAG	-			1	1	0	0	0	0	AAGAATTCGCGCTCCAAAGGTGCGAATAATAG	AAGGTACCAGTGCCGTCAATGGTATTTATGCTG	AAGAATTCGCGCTCCAAAGGTGCGAATAATAG
		Insertion	Frame-shift	rfaE	fused heptose 7-phosphate kinase/heptose 1-phosphate adenyltransferase (EC:2.7.1.- 2.7.7.-)	2669404	2669404	-	CA			1	1	0	0	0	0	AAGAATTCACGTCCACGTACAGCATTTTCCAG	AAGAGCTCATTAATCAGGCGCTGAGTTCGATTG	AAGAATTCACGTCCACGTACAGCATTTTCCAG
		Deletion	Frame-shift	yrbD	ABC transporter maintaining OM lipid asymmetry, anchored periplasmic binding protein	2811692	2811702	GTATGGACGTC	-			1	1	0	0	0	0	AAGAATTCGTCCTGAATTGTATCGCCATCCTTC	AAGGTACCCAACTGTCTGATTAAGAGCGTGGTG	AAGAATTCGTCCTGAATTGTATCGCCATCCTTC
		Deletion	Frame-shift	trmE	GTPase	3317251	3317254	AACA	-			1	1	0	0	0	0	AAGAATTCCAGAGATCTGGCCGGAATTTATTG	AAGGTACCATCGTTCGGGGAGCAATATTAAATG	AAGAATTCCAGAGATCTGGCCGGAATTTATTG
		Deletion	Frame-shift	bipA	GTP-binding protein	3488716	3488716	T	-			1	1	0	0	0	0	AAGAATTCACTGAACATTTCTGACACCGTTTGC	AAGGTACCACTCAGAACGGAAGCCAATCAGAC	AAGAATTCACTGAACATTTCTGACACCGTTTGC
		Point mutation	Non-synonymous	rpoC	RNA polymerase, beta prime subunit (EC:2.7.7.6)	3615314	3615314	C	A	P	Q	1	1	0	1	1	1	AAGAGCTCCAGCAGATCCTGACTGAAGAGCAG	AAGGTACCACCCTGTTTACCTTTGATCATGTCG	AAGAGCTCCAGCAGATCCTGACTGAAGAGCAG
		Point mutation	Non-synonymous	rpoC	RNA polymerase, beta prime subunit (EC:2.7.7.6)	3615635	3615635	G	C	G	A	1	1	0	1	1	1	AAGAATTCGTATCGTCGCGTCATTAACCGTAAC	AAGGTACCGGTGCAGCTGGATAGCTTTACCTTC	AAGAATTCGTATCGTCGCGTCATTAACCGTAAC
		Point mutation	Non-synonymous	rpoC	RNA polymerase, beta prime subunit (EC:2.7.7.6)	3617257	3617257	T	A	Y	N	1	1	0	1	1	1	AAGAGCTCGAAGACGATTGTGGTACCCATGAAG	AAGGATCCCGAATTCGTCGATCAGTTTCAGTTC	AAGAGCTCGAAGACGATTGTGGTACCCATGAAG
		Insertion	Frame-shift	soxR	DNA-binding transcriptional dual regulator, Fe-S center for redox-sensing	3707116	3707116	-	C			1	1	0	0	1	1	AAGAATTCTTATCAAAATTGCTCAGCGTATTGG	AAGAGCTCGAGCCGTATACCGTTCAGGATTGC	AAGAATTCTTATCAAAATTGCTCAGCGTATTGG
	2	Deletion	Frame-shift	acrR	DNA-binding transcriptional repressor	393532	393533	AA	-			1	1	1	0	1	1	TACGTACGCCTGTTTGTCGTCACATCCTGTTAG	TACGTACGCTTCTGTCACCGTGGATTCAAGAAC	TACGTACGCCTGTTTGTCGTCACATCCTGTTAG
		Point mutation	Non-synonymous	mrdA	transpeptidase involved in peptidoglycan synthesis (penicillin-binding protein 2)	540532	540532	A	T	I	N	1	1	0	0	0	0	AAGAATTCATCAGCAAATGAGGAACCTTCACG	AAGGTACCCCCAAACTTGTTTGTTGACGGTATC	AAGAATTCATCAGCAAATGAGGAACCTTCACG
		Deletion	326 bp deletion	glnV, metU, glnW	tRNA-Gln, tRNA-Met, tRNA-Gln	568837	569162	DELETION	326			1	1	-	-	-	-	GGCGCTGAAATATGCGTTAGGGTTG	GGAAATGTTCCGGGTTTGCCACATC	GTAGCCTTACAACATTGCCGG
		Deletion	Frame-shift	ompF	outer membrane porin 1a (Ia;b;F)	849065	849081	GTCAGCTGCACCATAAG	-			1	1	0	0	1	1	GCGAGCACGTTTGTCATTGATCAGG	TGGTCTGGTTGATGGCCTGAACTTC	TGGTTACAGAAGGGAAGTCCG
		Deletion	3 AA deletion	trmU	tRNA (5-methylaminomethyl-2-thiouridylate)-methyltransferase (EC:2.1.1.61)	1024840	1024848	GCACAGAAT	-	ILC	-	1	1	0	0	0	0	AAGAATTCGACCAGACCAAGATCTTCAGCAATC	AAGGTACCGTTCAATGTCGTGAGTGATCCAATG	AAGAATTCGACCAGACCAAGATCTTCAGCAATC
		Deletion	294 bp deletion	tyrT	tRNA-Tyr	1092758	1093051	DELETION	294			1	1	0	0	0	0	TACAGGGGAGGATATTGTAGGCCCG	GGTGTGAAGATTATTGGCGCAACCG	ACAGCGCGTCTTTGTTTACG
		Deletion	Frame-shift	topA	DNA topoisomerase I, omega subunit (EC:5.99.1.2)	1137195	1137195	A	-			1	1	0	0	0	0	AAGAGCTCGAAGCAGAGTGGAAAGCTGTACTGG	AAGGTACCGTTGGTGCAGGCCATGTATTTACC	AAGAGCTCGAAGCAGAGTGGAAAGCTGTACTGG
		Deletion	6956 bp deletion	pntB, pntA, ydgH, ydgI, folM, ydgC	pyridine nucleotide transhydrogenase, beta subunit (EC:1.6.1.2), pyridine nucleotide transhydrogenase, alpha subunit (EC:1.6.1.2), predicted protein, predicted arginine/ornithine antiporter transporter, dihydromonapterin reductase, NADPH-dependent; dihydrofolate reductase isozyme (EC:1.5.1.3), inner membrane protein, GlpM family	1356671	1363626	DELETION	6956			1	1	-	-	-	-	TTTTGGGGATGGTTGTTAGGACCGG	TCAGTGAACCGACTTCCGCATCATC	CATCGCCGTTCTGTTAAGCG
		Point mutation	Non-synonymous	mdtK	multidrug efflux system transporter	1425112	1425112	C	A	Q	K	1	1	0	0	0	0	AAGAATTCTTCAGCACAATAGCAGGTGGAAAAC	AAGGTACCTAATGTAACCTGCATTCCACAGCAC	AAGAATTCTTCAGCACAATAGCAGGTGGAAAAC
		Deletion	Frame-shift	lpp	murein lipoprotein	1439236	1439236	A	-			1	1	0	0	0	0	GTCAGTCATATCTAAAACCCAGCGTTCGATGC	AAGGTACCCAGCAGGCTTTACGCAATTTAAAGAC	GTCAGTCATATCTAAAACCCAGCGTTCGATGC
		Deletion	Frame-shift	mipA	scaffolding protein for murein synthesizing machinery	1547332	1547333	TA	-			1	1	0	0	1	0	AAGAATTCCATACATTTCGGCGGTATCAATGAG	AAGAGCTCGGGTATTGGTGTGCAGTGGAACAG	AAGAATTCCATACATTTCGGCGGTATCAATGAG
		Point mutation	Non-synonymous	gyrA	DNA gyrase (type II topoisomerase), subunit A (EC:5.99.1.3)	1908730	1908730	G	A	A	V	1	1	0	0	1	1	AAGAATTCCGGTCAGGTAGTACAGACCATCACG	AAGGTACCTATCGTCCACGAAATTCCGTATCAG	AAGAATTCCGGTCAGGTAGTACAGACCATCACG
		Deletion	Frame-shift	ygdD	inner membrane protein, UPF0382 family	2452060	2452069	TCAACGGCCC	-			1	1	0	0	0	0	AAGAATTCACGGCACAGCAATACAACCTTATTC	AAGGTACCGACGTCTTGTTTGCCCGTTTAATG	AAGAATTCACGGCACAGCAATACAACCTTATTC
		Deletion		IG		2543004	2543004	A	-			1	1	0	0	0	0	AAGAATTCCTTCGAGGGAGGAACGCTCTTTAC	AAGGTACCCTATTGCAAGGCGAAGTGGTATCAG	AAGAATTCCTTCGAGGGAGGAACGCTCTTTAC
		Point mutation		IG		3706652	3706652	T	A			1	1	0	0	0	0	AAGAATTCGAGAAGGTCTGCTGCGAGACATAAC	AAGGTACCCCACTCTTTCGCACTTAACGTATGC	AAGAATTCGAGAAGGTCTGCTGCGAGACATAAC
		Deletion	1137 bp deletion	soxR, ryjA, yjcD	DNA-binding transcriptional dual regulator, Fe-S center for redox-sensing, novel sRNA, function unknown, predicted permease	3707080	3708216	DELETION	1137			1	1	-	-	-	-	CGGTATCGGCGCTGCATTTCTATG	CTGCTCATGGAGTCAGTGGTCAGTG	GCTCAGCGTATTGGCATTCC
		Deletion	223 bp deletion	glyX, glyY	tRNA-Gly, tRNA-Gly	3821538	3821760	DELETION	223			1	1	-	-	-	-	CCGTTATCTCGATGTCAGCACCCTG	CGATTTTGACAGCGCTGGAAAGTCG	TAAGCGCCGGAATCCACTTG
	3	Deletion	Frame-shift	dnaJ	chaperone Hsp40, co-chaperone with DnaK	14962	14963	CG	-			1	1	0	0	0	0	AAGAATTCCTGTACAGCAGACCTGTCCACACTG	AAGGTACCACTTCTTCACACCATCAAAGAAGCTC	AAGAATTCCTGTACAGCAGACCTGTCCACACTG
		Deletion	Frame-shift	acrR	DNA-binding transcriptional repressor	393868	393871	AAAT	-			1	1	1	0	1	1	AAGAATTCTCGATGTGGCTCTACGTCTTTTCTC	AAGGTACCGGTTATTCGTTAGTGGCAGGATTACG	AAGAATTCTCGATGTGGCTCTACGTCTTTTCTC
		Deletion	Frame-shift	abrB	regulator of AidB expression; inner membrane protein	610184	610184	A	-			1	1	0	0	0	0	AAGAATTCCGCGAGCAAAATAGTAAGCAGGAG	AAGGTACCCTATTGGTTTCCTCGCGGTACATC	AAGAATTCCGCGAGCAAAATAGTAAGCAGGAG
		Deletion	Frame-shift	rne	fused ribonucleaseE: endoribonuclease/RNA-binding protein/RNA degradosome binding protein (EC:3.1.4.-)	973790	973794	AGTCT	-			1	1	0	1	1	0	AAGAATTCGCTTTGCTCGTAACGCACTTTCTG	AAGGTACCCTGAACGTAAGCGTCCGGAACAAC	AAGAATTCGCTTTGCTCGTAACGCACTTTCTG
		Deletion	1069 bp deletion	ldrB, rdlB, ldrC, rdlC	toxic polypeptide, small, sRNA antisense regulator affects LdrB translation; proposed addiction module in LDR-B repeat, with toxic peptide LdrB, toxic polypeptide, small, sRNA antisense regulator affects LdrC translation; proposed addiction module in LDR-C repeat, with toxic peptide LdrC	1074949	1076017	DELETION	1069			1	1	-	-	-	-	AAGAAAGTGTCTGGTAACTCGCCGG	ACCGTACCTGTCGTCACGCTAATTG	TTTTCATGGGTGCCGGATAC
		Deletion	Frame-shift	galU	glucose-1-phosphate uridylyltransferase (EC:2.7.7.9)	1097508	1097508	G	-			1	1	0	0	0	0	AAGAATTCGTATTGTGTGCTCACCCGGTAGTG	AAGGTACCTCTTAATGCCCATCTCTTCTTCAAGC	AAGAATTCGTATTGTGTGCTCACCCGGTAGTG
		Deletion	Frame-shift	prc	carboxy-terminal protease for penicillin-binding protein 3 (EC:3.4.21.102)	1593783	1593783	T	-			1	1	0	0	0	0	AAGAATTCGTATTGCTGAACGGTGCCTTTACC	AAGGTACCGTTGCCTTAATTAAAGGGCCGAAG	AAGAATTCGTATTGCTGAACGGTGCCTTTACC
		Deletion	1 AA deletion	gyrA	DNA gyrase (type II topoisomerase), subunit A (EC:5.99.1.3)	1909539	1909541	CGA	-	S	-	1	1	0	0	1	1	AAGAATTCACCAGCAGGTTAGGAATTTTGGTTG	AAGGTACCATAGCGGTTAGATGAGCGACCTTG	AAGAATTCACCAGCAGGTTAGGAATTTTGGTTG
		Deletion	Frame-shift	lepA	back-translocating Elongation Factor EF4, GTPase	2251102	2251102	C	-			1	1	0	0	1	0	AAGAATTCCAACGTTGCTTTATCCAGTGAGTCC	AAGGTACCGCGTCTCTGGATTACAACTTCAAGC	AAGAATTCCAACGTTGCTTTATCCAGTGAGTCC
		Deletion	Frame-shift	yrbC	ABC transporter maintaining OM lipid asymmetry, periplasmic binding protein	2810821	2810821	A	-			1	1	0	0	0	0	AAGAATTCGTAGCAAAACGTCCTGATCCAGCTC	AAGGTACCACCCGGATTATCTGCGTACCATTG	AAGAATTCGTAGCAAAACGTCCTGATCCAGCTC
		Insertion	1 AA insertion	fkpA	FKBP-type peptidyl-prolyl cis-trans isomerase (rotamase) (EC:5.2.1.8)	2928755	2928755	-	ACA	-	V	1	1	0	0	0	0	AAGAGCTCCCGCTTTCCAGCACTAATTATATCC	AAGGTACCGATCGAACAGACTCTACAAGCATTCG	AAGAGCTCCCGCTTTCCAGCACTAATTATATCC
		Deletion	2 AA deletion	ompR	DNA-binding response regulator in two-component regulatory system with EnvZ	2987888	2987893	AGACGC	-	RL	-	1	1	1	0	1	1	TACGTACGGTCGGTCATCAACATACGCACTTC	TACGTACGGAAGAAGTGGACCGTATCGTAGGC	TACGTACGGTCGGTCATCAACATACGCACTTC
		Deletion	4 AA deletion	rpoC	RNA polymerase, beta prime subunit (EC:2.7.7.6)	3615487	3615498	AACGGTCGTCGC	-	NGRR	-	1	1	0	1	1	1	AAGAATTCAAAGCTGACCAAGCGTATCAAACTG	AAGGTACCGCAGCTTTAATGGTGGTAGCAAGAC	AAGAATTCAAAGCTGACCAAGCGTATCAAACTG
		Deletion	223 bp deletion	glyX, glyY	tRNA-Gly, tRNA-Gly	3821538	3821760	DELETION	223			1	0	-	-	-	-	CCGTTATCTCGATGTCAGCACCCTG	CGATTTTGACAGCGCTGGAAAGTCG	TAAGCGCCGGAATCCACTTG
	4	Point mutation	Non-synonymous	surA	peptidyl-prolyl cis-trans isomerase (PPIase) (EC:5.2.1.8)	48597	48597	C	A	A	S	1	1	0	0	0	0	AAGAATTCCTTGCTGCTTCTTCCGAGAACTTAC	AAGGTACCGTAAGCTGGCGATTGCTCATTCTG	AAGAATTCCTTGCTGCTTCTTCCGAGAACTTAC
		Insertion	Frame-shift	acrR	DNA-binding transcriptional repressor	393648	393648	-	GCAATCT			1	1	1	0	1	1	CAGTCAGTATGTAAACCTCGAGTGTCCGATTTC	CAGTCAGTAGAGATTACGTTGTGCCTGTTGCAC	CAGTCAGTATGTAAACCTCGAGTGTCCGATTTC
		Deletion	Frame-shift	dinG	ATP-dependent DNA helicase	696145	696148	CGTG	-			1	1	0	0	1	0	CGTACGTACAGGAACAGATCCCCGACTTTATTC	CGTACGTAAGCTGGCTTTGTCGGTACTTAAACG	CGTACGTACAGGAACAGATCCCCGACTTTATTC
		Point mutation	Non-synonymous	dmsA	dimethyl sulfoxide reductase, anaerobic, subunit A (EC:1.8.99.-)	804556	804556	C	T	R	C	1	1	0	0	0	0	AAGAATTCCTGAACCATTACGGCGACTACTCC	AAGGTACCCCGGTTTGGTACTACCGATTTCAC	AAGAATTCCTGAACCATTACGGCGACTACTCC
		Insertion	Frame-shift	ompF	outer membrane porin 1a (Ia;b;F)	849377	849377	-	CA			1	1	0	0	1	1	AAGAATTCATTCGTAGCTGATAGAACCGCCAAC	AAGGTACCTGATCGTCCCTGCTCTGTTAGTAGC	AAGAATTCATTCGTAGCTGATAGAACCGCCAAC
		Point mutation	Promoter (sulA)	IG		883694	883694	A	G			1	1	-	-	-	-	AAGAATTCTTGTTGCGGTGTTAACCAGAGTTG	AAGGTACCGTCAGGCTGTAACTGCCAAACAATG	AAGAATTCTTGTTGCGGTGTTAACCAGAGTTG
		Deletion	Frame-shift	manA	mannose-6-phosphate isomerase (EC:5.3.1.8)	1371309	1371310	TA	-			1	1	0	0	0	0	AAGAATTCCAAACCGGCTAACCAGTTGTTGAC	AAGGTACCGTTGGATTCAGGAGCTGTCAGTTTG	AAGAATTCCAAACCGGCTAACCAGTTGTTGAC
		Deletion	Frame-shift	mipA	scaffolding protein for murein synthesizing machinery	1547481	1547485	TTCGG	-			1	1	0	0	1	0	AAGAATTCATTGTTTCCTCCCAGGTATTGCAC	AAGAGCTCCGCTTTACTTCAAAGCGAAAGACAG	AAGAATTCATTGTTTCCTCCCAGGTATTGCAC
		Deletion	Frame-shift	yeaG	protein kinase, function unknown; autokinase	1548564	1548576	TTACCACTTGTCG	-			1	1	0	0	0	0	AAGAATTCGCCATCTACGCTTAATTTTGAAGGTG	AAGGTACCTAATGATTTCAGTCGCTCAGCAAGC	AAGAATTCGCCATCTACGCTTAATTTTGAAGGTG
		Point mutation		IG		1588382	1588382	G	A			1	1	-	-	-	-	AAGAATTCCCTAAAGAGAAGTCAATCCCCAAAGG	AAGGTACCTTCTTCTTATCGGGCTCATCTTGTG	AAGAATTCCCTAAAGAGAAGTCAATCCCCAAAGG
		Deletion	1 AA deletion	gyrA	DNA gyrase (type II topoisomerase), subunit A (EC:5.99.1.3)	1909539	1909541	CGA	-	S	-	1	1	0	0	1	1	AAGAATTCACCAGCAGGTTAGGAATTTTGGTTG	AAGGTACCATAGCGGTTAGATGAGCGACCTTG	AAGAATTCACCAGCAGGTTAGGAATTTTGGTTG
		Deletion	Frame-shift	hda	ATPase regulatory factor involved in DnaA inactivation	2164235	2164239	TGCGC	-			1	1	0	0	0	0	AAGAGCTCAGATCCGGTAATCCCAGATTCAAC	AAGGTACCGCAGAAGACGCGGATATAACAGAC	AAGAGCTCAGATCCGGTAATCCCAGATTCAAC
		Deletion	Frame-shift	ppk	polyphosphate kinase, component of RNA degradosome (EC:2.7.4.1)	2170147	2170148	AA	-			1	1	0	0	0	0	AGTCAGTCAAAGTCACCGTGGTGGTTGAGTTAC	AGTCAGTCAATGTTGTCGCTAATGCCTTCCAG	AGTCAGTCAAAGTCACCGTGGTGGTTGAGTTAC
		Point mutation		IG		2229815	2229815	G	T			1	1	-	-	-	-	AAGAATTCCAGACAGGATTTAACCCGTTCGAC	AAGGTACCTTTGTGACCTCCGGTATTCGTGTAG	AAGAATTCCAGACAGGATTTAACCCGTTCGAC
		Deletion	Frame-shift	yheL	protein required for 2-thiolation step of mnm(5)-s(2)U34-tRNA synthesis	2926870	2926871	AG	-			1	1	0	0	0	0	AAGAATTCCTGGGGTGCTTAACCGTAAGTCTG	AAGGTACCCATTAACTGACGATCTGGCTGTCTTC	AAGAATTCCTGGGGTGCTTAACCGTAAGTCTG
		Deletion	Frame-shift	rffD	UDP-N-acetyl-D-mannosaminuronic acid dehydrogenase (EC:1.1.1.-)	3400930	3400930	A	-			1	1	0	0	0	0	AAGAATTCTCGAACCTGATTTGGCGAGTGTAG	AAGGTACCCGAATCAGTTCCCAGACGTTAATCC	AAGAATTCTCGAACCTGATTTGGCGAGTGTAG
		Insertion	Frame-shift	bipA	GTP-binding protein	3487713	3487713	-	ACGT			1	1	0	0	0	0	GTCAGTCATTGGTGCAATGACCTTTGGATAAC	GTCAGTCAGTTGATAACAACAATCGGCTTCAGG	GTCAGTCATTGGTGCAATGACCTTTGGATAAC
Non-stress	1	Deletion	5' UTR of yhbC	IG		2791408	2791408	C	-			1	1	-	-	-	-	AACATCCAGCACAGCACTTACCTGG	TGGCGTGGATCACTATAATGCCTGC	AACATCCAGCACAGCACTTACCTGG
		Point mutation	Non-synonymous	cyaA	adenylate cyclase (EC:4.6.1.1)	3420668	3420668	G	A	M	I	1	1	0	0	0	0	AGTCATGACGGGTAGCAAATCAGGC	ATTCCACAGAATACGCTTACCGGCG	AGTCATGACGGGTAGCAAATCAGGC
*: High-throughput sequencer detected the mutation (1) or not (0).
#: The mutated gene was also reported in the reference paper (1) or not (0).
In columns O to R, the deletions spanning several genes and the mutations fixed in intergenic regions (IG) were expressed in "-", since to establish a correspondence with the previous studies was difficult for such mutations.
